# Supplementary material for: Host-Virus Protein Interaction Network Reveals the Involvement of Multiple Host Processes in the Life Cycle of Hepatitis E Virus
Source: mSystems. 2018 Jan 23;3(1):e00135-17. doi: 10.1128/mSystems.00135-17 (PMC5781259; doi:10.1128/mSystems.00135-17)
Supplement: TABLE S2 [file sys001182163st2.xlsx]

## Sheet: Sheet1
TABLE S2. Y2H assay to confirm the interaction partners(HHEV) of HEV proteins.
(A) Y2H assay to confirm the interaction partners of g-1 HEV proteins.
Viral proteins	Yeast co-transformants	LT-	LTHA-	LTH-Ar+	LT-+ X-α gal	LTH-	LTH-+5mM 3-AT	LTH-+10mM 3-AT	LTH-+20mM 3-AT
Met	BD-g-1 Met +AD-APCS	+++	+++	++++	++	+++	-	-	-
	BD + AD-APCS	+++	-	-	-	-	-	-	-
	BD-g-1 Met +AD-AOX1	+++	+++	+++	+	+++	-	-	-
	BD +AD-AOX1	+++	+	-	-	+++	-	-	-
	BD-g-1 Met +AD-SLC27A5	+++	+++	+++	++	+++	-	-	-
	BD + AD-SLC27A5	+++	-	-	-	-	-	-	-
	BD-g-1 Met +AD-CES1	+++	+++	+++	+	+++	-	-	-
	BD + AD-CES1	+++	-	-	-	+++	-	-	-
	BD-g-1 Met +AD-GPR5SC	+++	+++	+++	++	+++	-	-	-
	BD + AD-GPR5SC	+++	-	-	-	+	-	-	-
	BD-g-1 Met +AD-H1L1	+++	+++	+++	+	+++	-	-	-
	BD +AD-H1L1	+++	-	-	-	-	-	-	-
	BD-g-1 Met +AD-DBF4B	+++	+++	+++	+	+++	-	-	-
	BD +AD-DBF4B	+++	-	-	-	-	-	-	-
	BD-g-1 Met +AD-KLHDC2	+++	+++	+++	++	+++	-	-	-
	BD +AD-KLHDC2	+++	-	-	+	++	-	-	-
	BD-g-1 Met +AD-PPIE	+++	+++	+++	++	+++	-	-	-
	BD+AD-PPIE	+++	++	-	+	+++	-	-	-
	BD-g-1 Met +AD-ALDOB	+++	+++	+++	+	+++	-	-	-
	BD+AD-ALDOB	+++	-	-	-	++	-	-	-
	BD-g-1 Met +AD-HEMK1	+++	+++	++	++	+++	-	-	-
	BD+AD-HEMK1	+++	-	-	-	+	-	-	-
	BD-g-1 Met +AD-ACY1	+++	+++	+++	++	+++	-	-	-
	BD +AD-ACY1	+++	-	-	-	+++	-	-	-
	BD-g-1 Met +AD-RBP4	+++	+++	+++	++	+++	-	-	-
	BD +AD-RBP4	+++	-	-	-	+++	-	-	-
	BD-g-1 Met +AD-PSMB4	+++	+++	+++	++	+++	-	-	-
	BD+AD-PSMB4	+++	-	-	-	-	-	-	-
	BD-g-1 Met +AD-ACTG1	+++	+++	+++	+	+++	-	-	-
	BD+AD-ACTG-1	+++	-	-	-	-	-	-	-
	BD-g-1 Met+ AD-MAP2K5	+++	+++	+++	+	+++	-	-	-
	BD+ AD-MAP2K5	+++	-	-	+	+++	-	-	-
	BD-g-1 Met +AD-FNDC1	+++	+++	++++	+	+++	+	-	-
	BD +AD-FNDC1	+++	-	-	+	-	-	-	-
	BD-g-1 Met +AD-TUBB2A	+++	+++	+++	+	+++	-	-	-
	BD +AD-TUBB2A	+++	-	-	+	++	-	-	-
	BD-g-1 Met +AD-CTSF	+++	+++	+++	+	+++	-	-	-
	BD +AD-CTSF	+++	-	-	+	-	-	-	-
Y	BD-g-1 Y +AD-DNAJA3	+++	++	+++	+++	+++	-	-	-
	BD +AD-DNAJA3	+++	-	-	+	-	-	-	-
	BD-g-1 Y +AD-TIMM50	+++	+++	+++	+++	+++	-	-	-
	BD+AD-TIMM50	+++	+	+	+	++	-	-	-
	BD-g-1 Y +AD-TPS2	+++	++	++	+++	+++	-	-	-
	BD +AD-TPS2	+++	-	-	+	-	-	-	-
	BD-g-1 Y +AD-MAP1S	+++	++	++	+++	+++	-	-	-
	BD +AD-MAP1S	+++	-	-	-	-	-	-	-
PCP	BD-g-1 PCP + AD SLC22A12	+++	+++	+++	++	+++	+++	++	+
	BD + AD SLC22A12	+++	-	-	-	+++	-	-	-
	BD-g-1 PCP + AD EEF1A1	+++	+++	++	+	+++	+++	++	+
	BD + AD EEF1A1	+++	-	-	-	+++	+	-	-
	BD-g-1 PCP + AD GCN2	+++	+++	++	+++	+++	+++	+++	++
	BD + AD GCN2	+++	-	-	+	-	-	-	-
	BD-g-1 PCP + AD PCDH8	+++	++	+	++	+++	-	-	-
	BD + AD PCDH8	+++	-	-	-	-	-	-	-
	BD-g-1 PCP + AD RNF168	+++	++	++	++	+++	-	-	-
	BD + AD RNF168	+++	-	-	-	+++	-	-	-
V	BD-g-1 V + AD ALB	+++	+++	+++	++	+++	++	+	+
	BD + AD ALB	+++	++	+	+	+	-	-	-
	BD-g-1 V + AD C3	+++	+++	+++	++	+++	++	+	+
	BD + AD C3	+++	+	+	+	++	-	-	-
	BD-g-1 V + AD MT-ND1	+++	+++	+++	++	+++	+++	++	+
	BD + AD MT-ND1	+++	+	+	+	++	-	-	-
	BD-g-1 V + AD MT-CO1	+++	+++	+++	++	+++	++	+	+
	BD + AD MT-CO1	+++	+	+	+	++	-	-	-
	BD-g-1 V + AD BTBD6	+++	++	++	+++	+++	+++	++	+
	BD + AD BTBD6	+++	-	-	-	-	-	-	-
	BD-g-1 V + EIF4A2	+++	+	+	++	+++	++	+	-
	BD + AD EIF4A2	+++	-	-	-	+++	-	-	-
	BD-g-1 V + AD UBB	+++	+++	+++	++	+++	+++	+	+
	BD + AD UBB	+++	+	+	+	++	-	-	-
	BD-g-1 V + AD BIRC6	+++	+++	+++	+++	+++	+++	+	-
	BD + AD BIRC6	+++	++	+	+	++	-	-	-
	BD-g-1 V + AD FUS	+++	+++	+++	++	+++	+++	+	-
	BD + AD FUS	+++	+	+	+	++	-	-	-
X	BD-g-1 X +AD-AZGP1	+++	+++	+++	++	+++	-	-	-
	BD +AD-AZGP1	+++	-	-	-	-	-	-	-
	BD-g-1 X +AD-RBP4	+++	+++	+++	++	+++	-	-	-
	BD +AD-RBP4	+++	-	-	-	-	-	-	-
	BD-g-1 X +AD-MT-ND4L	+++	+++	+++	+++	+++	+	-	-
	BD +AD-MT-ND4L	+++	-	-	-	-	-	-	-
	BD-g-1 X +AD-SLC35A2	+++	+++	+++	++	+++	+	-	-
	BD +AD-SLC35A2	+++	-	-	-	-	-	-	-
	BD-g-1 X +AD-GNB2L1	+++	+++	+++	++	+++	-	-	-
	BD +AD-GNB2L1	+++	-	-	-	-	-	-	-
	BD-g-1 X +AD-ALDOB	+++	+++	+++	++	+++	-	-	-
	BD +AD-ALDOB	+++	-	-	-	-	-	-	-
	BD-g-1 X +AD-PSMB1	+++	+++	++	++	+++	+++	+	-
	BD +AD-PSMB1	+++	-	-	-	++	-	-	-
	BD-g-1 X +AD-DAZAP2	+++	+++	++	++	+++	++	+	-
	BD +AD-DAZAP2	+++	-	-	-	+++	-	-	-
	BD-g-1 X +AD-C1orf61	+++	+++	+++	++	+++	+	-	-
	BD +AD-C1orf61	+++	-	-	-	-	-	-	-
	BD-g-1 X +AD-DNAJB5	+++	++	++	++	+++	++	+	-
	BD +AD-DNAJB5	+++	-	-	-	-	-	-	-
	BD-g-1 X +AD-KREMEN1	+++	+++	+++	++	+++	+	-	-
	BD +AD-KREMEN1	+++	-	-	-	-	-	-	-
Helicase	BD-g-1 Hel +AD-TM4SF4	+++	++	++	++	+++	-	-	-
	BD +AD-TM4SF4	+++	-	-	-	-	-	-	-
	BD-g-1 Hel +AD-ACY1	+++	+++	++	++	+++	-	-	-
	BD +AD-ACY1	+++	-	-	-	-	-	-	-
	BD-g-1 Hel +AD-C4A	+++	+++	++	++	+++	-	-	-
	BD +AD-C4A	+++	-	-	-	+	-	-	-
	BD-g-1 Hel +AD-ALDH1L1	+++	+++	+++	+	+++	-	-	-
	BD +AD-ALDH1L1	+++	-	-	-	-	-	-	-
	BD-g-1 Hel +AD-GOLGB1	+++	+++	++	++	+++	-	-	-
	BD +AD-GOLGB1	+++	-	-	-	+++	-	-	-
	BD-g-1 Hel +AD-GNB2	+++	+++	++	++	+++	-	-	-
	BD +AD-GNB2	+++	-	-	-	-	-	-	-
	BD-g-1 Hel +AD-A2M	+++	+++	++	++	+++	-	-	-
	BD +AD-A2M	+++	-	-	-	+++	-	-	-
	BD-g-1 Hel +AD-HEMK1	+++	++	++	++	++	-	-	-
	BD +AD-HEMK1	+++	-	-	-	-	-	-	-
	BD-g-1 Hel +AD-TF	+++	++	++	++	+++	-	-	-
	BD +AD-TF	+++	-	-	-	+	-	-	-
RdRp	BD-g-1 RdRp+AD-EIF4A2	+++	+++	+++	++	+++	+++	+++	+++
	BD+AD-EIF4A2	+++	-	-	-	+++	-	-	-
	BD-g-1 RdRp+AD-ALS2CL	+++	+++	+++	++	+++	+++	+++	+++
	BD +AD-ALS2CL	+++	-	-	-	-	-	-	-
	BD-g-1 RdRp+AD-ALB	+++	+++	+++	++	+++	+++	+++	+++
	BD +AD-ALB	+++	-	-	-	++	-	-	-
	BD-g-1 RdRp+AD-VTN	+++	+++	+++	++	+++	+++	+++	++
	BD +AD-VTN	+++	-	-	-	-	-	-	-
	BD-g- RdRp+AD-ALDOB	+++	++	+++	++	+++	+++	+++	+++
	BD+AD-ALDOB	+++	-	-	-	-	-	-	-
	BD-g-1 RdRp+AD-MT-CO1	+++	+++	+++	++	+++	+++	+++	++
	BD +AD-MT-CO1	+++	-	-	+	-	-	-	-
	BD-g-1 RdRp+AD-C3	+++	+++	+++	++	+++	+++	+++	+++
	BD +AD-C3	+++	-	-	-	++	-	-	-
	BD-g-1 RdRp+AD-TF	+++	+++	+++	++	+++	+++	+++	+++
	BD +AD-TF	+++	-	-	+	+	-	-	-
	BD-g-1 RdRp+AD-PEBP1	+++	+++	+++	++	+++	+++	+++	++
	BD +AD-PEBP1	+++	-	-	-	+	-	-	-
	BD-g-1 RdRp+AD-ATP9B	+++	+++	+++	++	+++	+++	+++	++
	BD +AD-ATP9B	+++	-	-	+	-	-	-	-
	BD-g-1 RdRp+AD-NEIL1	+++	+++	+++	++	+++	+++	+++	++
	BD +AD-NEIL1	+++	-	-	+	+++	-	-	-
	BD-g-1 RdRp+AD-TMX2	+++	+++	+++	++	+++	+++	+++	+++
	BD +AD-TMX2	++++	-	-	-	++	-	-	-
	BD-g-1 RdRp+AD-NR2F6	+++	+++	+++	++	+++	+++	+++	++
	BD RdRp+AD-NR2F6	+++	-	-	-	++	-	-	-
	BD-g-1RdRp+AD-C8A	+++	+++	+++	++	+++	+++	+++	+++
	BD RdRp+AD-C8A	+++	-	-	+	+++	-	-	-
	BD-g-1 RdRp+AD-GBE1	+++	+++	+++	++	+++	+++	+++	+++
	BD RdRp+AD-GBE1	+++	-	-	+	+++	-	-	-
	BD-g-1RdRp+AD-HP	+++	+++	+++	++	+++	+++	+++	+++
	BD RdRp+AD-HP	+++	-	-	+	+++	-	-	-
	BD-g-1 RdRp+AD-DCXR	+++	+++	+++	++	+++	+++	+++	++
	BD RdRp+AD-DCXR	+++	-	-	-	+++	-	-	-
	BD-g-1 RdRp+ AD-ADHIB	+++	+++	+++	++	+++	+++	+++	+++
	BD RdRp+ AD-ADHIB	+++	-	-	+	++	-	-	-
	BD-g-1 RdRp+ AD-EIF3A	+++	+++	+++	+++	+++	+++	+++	+
	BD RdRp+ AD-EIF3A	+++	-	-	+	-	-	-	-
	BD-g-1 RdRp+ AD-FBOX31	+++	+++	+++	+++	+++	+++	+++	++
	BD RdRp+ AD-FBOX31	+++	-	-	-	++	-	-	-
ORF2	BD-g-1 ORF2+ AD-RPL29	+++	+++	++	++	+++	-	-	-
	BD + AD-RPL29	+++	+++	-	+	+++	-	-	-
	BD-g-1 ORF2+ AD-PCBP1	+++	+++	++	+	+++	-	-	-
	BD + AD-PCBP1	+++	-	-	+	-	-	-	-
ORF3	BD-g-1 ORF3 + AD-NRXN2	+++	+++	+++	+++	+++	+	-	-
	BD + AD-NRXN2	+++	-	-	-	+	-	-	-
	BD-g-1 ORF3 + AD-BRD2	+++	+++	++	++	+++	+	+	-
	BD + AD-BRD2	+++	-	-	-	++	-	-	-
	BD-g-1 ORF3 + AD-SDK2	+++	+++	++	++	+++	+	+	-
	BD + AD-SDK2	+++	-	-	-	+	-	-	-
	BD-g-1 ORF3 + AD-MCOLN1	+++	+++	+++	+++	+++	++	+	+
	BD + AD-MCOLN1	+++	-	-	-	+	-	-	-
	BD-g-1 ORF3 + AD-U2SURP	+++	+++	+++	+++	+++	+	+	-
	BD + AD-U2SURP	+++	-	-	-	+	-	-	-
	BD-g-1 ORF3 + AD-MAD-2L1	+++	+++	+++	++	+++	-	-	-
	BD + AD-MAD-2L1	+++	-	-	-	++	-	-	-
	BD-g-1 ORF3 + AD-TSPAN7	+++	+++	+++	++	+++	+	-	-
	BD + AD-TSPAN7	+++	-	-	-	-	-	-	-
	BD-g-1 ORF3 + AD-C1orf61	+++	+++	+++	++	+++	+	-	-
	BD + AD-C1orf61	+++	-	-	-	-	-	-	-
	BD-g-1 ORF3 + AD-DBF4B	+++	+++	++	+	+++	-	-	-
	BD + AD-DBF4B	+++	-	-	-	-	-	-	-
	BD-g-1 ORF3 + AD-ITM2C	+++	+++	+++	++	+++	+	-	-
	BD + AD-ITM2C	+++	-	-	-	++	-	-	-
	BD-g-1 ORF3 + AD- TSG101	+++	+++	++	+++	+++	++	+	+
	BD + AD- TSG101	+++	-	-	-	-	-	-	-
ORF4	BD ORF4 + AD MT-ATP6	+++	+++	+++	++	+++	++	+	-
	BD + AD MT-ATP6	+++	++	-	-	+++	-	-	-
	BD ORF4 + AD HRG	+++	+++	+++	++	+++	-	-	-
	BD + AD HRG	+++	++	-	-	++	-	-	-
	BD ORF4 + AD CP	+++	++++	++	++	+++	++	-	-
	BD + AD CP	+++	-	-	+	++	-	-	-
	BD ORF4 + AD MT-CO2	+++	+++	++	++	+++	+	-	-
	BD + AD MT-CO2	+++	-	-	-	+++	-	-	-
	BD ORF4 + AD TEKT4	+++	+++	++	++	+++	+	-	-
	BD + AD TEKT4	+++	-	-	-	+	-	-	-
	BD ORF4 + AD ALDOB	+++	+++	+++	+++	+++	-	-	-
	BD + AD ALDOB	+++	-	-	-	++	-	-	-
	BD ORF4 + AD FGA	+++	+++	+++	++	+++	-	-	-
	BD + AD FGA	+++	-	-	+	-	-	-	-
	BD ORF4 + AD HP	+++	+++	+++	++	+++	-	-	-
	BD + AD HP	+++	-	-	+	+++	-	-	-
	BD ORF4 + AD MPP1	+++	+++	+++	++	+++	+++	++	+
	BD + AD MPP1	+++	-	-	-	+	-	-	-
	BD ORF4 + AD AZGP1	+++	+++	+++	++	+++	+++	++	+
	BD + AD AZGP1	+++	-	-	-	++	-	-	-
	BD ORF4 + AD SERPING1	+++	+++	+++	++	+++	-	-	-
	BD + AD SERPING1	+++	-	-	-	+	-	-	-
	BD ORF4 + AD CTSD	+++	+++	+++	+++	+++	+	-	-
	BD + AD CTSD	+++	-	-	-	++	-	-	-
	BD ORF4 + AD CLPP	+++	+++	+++	+++	+++	++	+	-
	BD + AD CLPP	+++	-	-	++	++	-	-	-
	BD ORF4 + AD ASGR2	+++	+++	+++	+	+++	++	+	-
	BD + AD ASGR2	+++	-	-	-	+++	-	-	-
	BD ORF4 + AD HNRNPLL	+++	+++	+++	++	+++	-	-	-
	BD + AD HNRNPLL	+++	-	-	+	++	-	-	-
	BD ORF4 + AD FGB	+++	+++	+++	+++	+++	-	-	-
	BD + AD FGB	+++	-	-	++	++	-	-	-
	BD ORF4 + AD FAM35A	+++	+++	+++	+++	+++	-	-	-
	BD + AD FAM35A	+++	-	-	++	+++	-	-	-
	BD ORF4 + AD APOH	+++	+++	+++	+++	+++	+++	+	-
	BD + AD APOH	+++	-	-	++	+++	-	-	-
	BD ORF4 + AD AZIN1	+++	+++	+++	++	+++	+	+	-
	BD + AD AZIN1	+++	-	-	+	+	-	-	-
	BD ORF4 + AD EIF3A	+++	+++	++	++	+++	++	-	-
	BD + AD EIF3A	+++	-	-	+	-	-	-	-
	BD ORF4 + AD GRB2	+++	+++	+++	++	+++	++	-	-
	BD + AD GRB2	+++	++	-	+	++	-	-	-
	BD ORF4 + AD CSAD	+++	+++	+++	+	+++	+	-	-
	BD + AD CSAD	+++	-	-	-	+++	-	-	-
	BD ORF4 + AD SLC26A10	+++	+++	+++	++	+++	++	-	-
	BD + AD SLC26A10	+++	-	-	-	++	-	-	-
	BD ORF4 + AD KIAA1191	+++	+++	+++	++	+++	++	-	-
	BD + AD KIAA1191	+++	+	-	+	+++	-	-	-
	BD ORF4 + AD EPS8	+++	+++	+++	++	+++	++	+	-
	BD + AD EPS8	+++	+	-	+	+++	-	-	-
	BD ORF4 + AD NPLOC4	+++	+++	+++	++	+++	-	-	-
	BD + AD NPLOC4	+++	++	-	-	+++	-	-	-
Y2H gold strain was transformed in indicated combinations and plated on media lacking leucine, tryptophan (LT-). Eight random colonies from each co-transformants were replica plated onto media containing various selection markers, as indicated and their growth monitored over a period of four days. AD: Activation domain, BD: Binding domain, +++: Strong growth, ++: Moderate growth, +: Poor growth, …
(B) Y2H assay to verify the ability of g-1 HEV interacting host proteins to associate with their corresponding g-3 viral proteins.
Viral protein	Yeast co-transformants	LT-	LTHA-	LTH-Ar+	LT-+ X-α gal	LTH-	LTH-+5mM 3-AT	LTH-+10mM 3-AT	LTH-+20mM 3-AT
Met	BD-g-3 Met +AD-APCS	+++	+++	++	-	+++	-	-	-
	BD-g-3 Met +AD-AOX1	+++	+++	+	+	+++	-	-	-
	BD-g-3 Met +AD-SLC27A5	+++	+++	++	-	+++	-	-	-
	BD-g-3 Met +AD-CES1	+++	+++	+++	+	+++	-	-	-
	BD-g-3 Met +AD-GPR5SC	+++	+++	++	-	+++	-	-	-
	BD-g-3 Met +AD-H1L1	+++	+++	+++	+	+++	-	-	-
	BD-g-3 Met +AD-DBF4B	+++	++	-	-	++	-	-	-
	BD-g-3 Met +AD-KLHDC2	+++	+++	+	+	+++	-	-	-
	BD-g-3 Met +AD-PPIE	+++	+++	++	+	+++	-	-	-
	BD-g-3 Met +AD-ALDOB	+++	+++	++	-	+++	-	-	-
	BD-g-3 Met +AD-HEMK1	+++	+++	++	++	+++	-	-	-
	BD-g-3 Met +AD-ACY1	+++	+++	+++	++	+++	-	-	-
	BD-g-3 Met +AD-RBP4	+++	++	+	+	+++	-	-	-
	BD-g-3 Met +AD-PSMB4	+++	+++	+++	+	+++	-	-	-
	BD-g-3 Met + AD-ACTG1	+++	+++	+++	+	+++	-	-	-
	BD-g-3 Met+ AD-MAP2K5	+++	++	+++	+	+++	-	-	-
	BD-g-3 Met +AD-FNDC1	+++	+++	+++	++	+++	-	-	-
	BD-g-3 Met +AD-TUBB2A	+++	++	++	+	++	-	-	-
	BD-g-3 Met +AD-CTSF	+++	+	-	-	++	-	-	-
	BD-g-3 Met +AD	+++	-	-	-	-	-	-	-
Y	BD-g-3 Y +AD-DNAJA3	+++	-	-	+	+	-	-	-
	BD-g-3 Y +AD-TIMM50	+++	+++	+++	+	+++	-	-	-
	BD-g-3 Y +AD-TPS2	+++	+++	+++	+	+++	-	-	-
	BD-g-3 Y +AD-MAP1S	+++	+++	+++	+	+++	-	-	-
	BD-g-3 Y +AD	+++	-	-	-	-	-	-	-
PCP	BD-g-3 PCP + AD SLC22A12	+++	+++	+++	++	+++	+++	++	-
	BD-g-3 PCP + AD EEF1A1	+++	+++	+++	+	+++	+++	+	-
	BD-g-3 PCP + AD GCN2	+++	+	+++	-	+++	-	-	-
	BD-g-3 PCP + AD PCDH8	+++	+++	+++	-	+++	-	-	-
	BD-g-3 PCP + AD RNF168	+++	++	++	-	+++	+	-	-
	BD-g-3 PCP + AD	+++	-	-	-	-	-	-	-
V	BD-g-3 V + AD ALB	+++	+++	+++	+++	+++	+++	+	-
	BD-g-3 V + AD C3	+++	+++	+++	+++	+++	+++	+	-
	BD-g-3 V + AD MT-ND1	+++	+++	+++	+++	+++	+++	+	-
	BD-g-3 V + AD MT-CO1	+++	+++	+++	+++	+++	+++	++	+
	BD-g-3 V + AD BTBD6	+++	++	++	+++	+++	+++	++	-
	BD-g-3 V + EIF4A2	+++	+	+	++	+++	++	+	-
	BD-g-3 V + AD UBB	+++	+++	+++	+++	+++	+++	++	+
	BD-g-3 V + AD BIRC6	+++	+++	+++	+++	+++	+++	+	-
	BD-g-3 V + AD FUS	+++	+++	+++	+++	+++	+++	+	-
	BD-g-3 V + AD	+++	-	-	-	+	-	-	-
X	BD-g-3 X +AD-AZGP1	+++	+++	+++	+	+++	-	-	-
	BD-g-3 X +AD-RBP4	+++	+++	+++	++	+++	-	-	-
	BD-g-3 X +AD-MT-ND4L	+++	++	++	+	+++	+	-	-
	BD-g-3 X +AD-SLC35A2	+++	+++	+++	++	+++	++	+	-
	BD-g-3 X +AD-GNB2L1	+++	+++	+++	+	+++	-	-	-
	BD-g-3 X +AD-ALDOB	+++	+++	+++	+	+++	++	+	-
	BD-g-3 X +AD-PSMB1	+++	+++	+++	+	+++	+	-	-
	BD-g-3 X +AD-DAZAP2	+++	+++	+++	+	+++	+++	++	+
	BD-g-3 X +AD-C1orf61	+++	+++	+++	-	+++	+	-	-
	BD-g-3 X +AD-DNAJB5	+++	+++	+++	+	+++	++	-	-
	BD-g-3 X +AD-KREMEN1	+++	+++	++	+	+++	-	-	-
	BD-g-3 X +AD	+++	-	-	-	-	-	-	-
Helicase	BD-g-3 Hel +AD-TM4SF4	+++	+++	++	+	+++
	BD-g-3 Hel +AD-ACY1	+++	+++	++	+	+++	-	-	-
	BD-g-3 Hel +AD-C4A	+++	++	++	+	+++	-	-	-
	BD-g-3 Hel +AD-ALDH1L1	+++	+++	+++	+	+++	-	-	-
	BD-g-3 Hel +AD-GOLGB1	+++	+++	++	+	+++	-	-	-
	BD-g-3 Hel +AD-GNB2	+++	+++	++	+	+++	-	-	-
	BD-g-3 Hel +AD-A2M	+++	+++	++	+	+++	-	-	-
	BD-g-3 Hel +AD-HEMK1	+++	+++	++	+	+++	-	-	-
	BD-g-3 Hel +AD-TF	+++	+++	++	+	+++	-	-	-
	BD-g-3 Hel +AD	+++	-	-	-	-	-	-	-
RdRp	BD-g-3 RdRp+AD-EIF4A2	+++	+++	+++	+	+++	+++	+++	+++
	BD-g-3 RdRp+AD-ALS2CL	+++	++	+++	+	+++	+++	+++	+++
	BD-g-3 RdRp+AD-ALB	+++	+++	+++	+	+++	+++	+++	+++
	BD-g-3 RdRp+AD-VTN	+++	+++	+++	+	+++	++	-	-
	BD-g-3 RdRp+AD-ALDOB	+++	+	+++	-	+++	+	-	-
	BD-g-3 RdRp+AD-MT-CO1	+++	+++	+++	+	+++	+++	+	-
	BD-g-3 RdRp+AD-C3	+++	+++	+++	++	+++	+++	+++	++
	BD-g-3 RdRp+AD-TF	+++	+++	+++	+	+++	+++	+++	+++
	BD-g-3 RdRp+AD-PEBP1	+++	+++	+++	-	+++	+++	+++	++
	BD-g-3 RdRp+AD-ATP9B	+++	+	+++	+	+++	+++	++	-
	BD-g-3 RdRp+AD-NEIL1	+++	+++	+++	+	+++	+++	+++	++
	BD-g-3 RdRp+AD-TMX2	+++	+++	+++	-	+++	+++	+++	+++
	BD-g-3 RdRp+AD-NR2F6	+++	+	+++	+	+++	++	-	-
	BD-g-3 RdRp+AD-C8A	+++	+++	+++	+	+++	+++	+++	+++
	BD-g-3 RdRp+AD-GBE1	+++	+++	+++	+++	+++	+++	+++	++
	BD-g-3 RdRp+AD-HP	+++	+++	+++	+	+++	+++	+++	+++
	BD-g-3 RdRp+AD-DCXR	+++	+++	+++	+++	+++	+++	+++	-
	BD-g-3 RdRp+ AD-ADHIB	+++	+	+++	++	+++	+++	+++	+++
	BD-g-3 RdRp+ AD-EIF3A	+++	+++	+++	++	+++	+++	+++	++
	BD-g-3 RdRp+ AD-FBOX31	+++	++	+++	+	+++	+++	++	++
	BD-g-3 RdRp+AD-TUBB	+++	+++	+++	+	+++	+++	+++	+++
	BD-g-3 RdRp+AD-ZDHHC6	+++	+++	+++	+	+++	+++	+++	++
	BD-g-3 RdRp+AD-MACF1	+++	+++	+++	+	+++	+++	+++	++
	BD-g-3 RdRp+AD-TMEM66	+++	++	+++	+	+++	++	+	-
	BD-g-3 RdRp+AD-ACTG1	+++	+++	+++	+	+++	+++	+++	+++
	BD-g-3 RdRp+AD-SLC2A1	+++	+++	+++	+	+++	+++	++	++
	BD-g-3 RdRp+AD-MAP1B	+++	+++	+++	++	+++	+++	+++	++
	BD-g-3 RdRp+AD-PSAP	+++	+++	+++	+	+++	+++	+++	+++
	BD-g-3 RdRp+AD-BTBD6	+++	+++	+++	++	+++	+++	+++	+++
	BD-g-3 RdRp+AD-EEF1A1	+++	+++	+++	+	+++	+++	+++	++
	BD-g-3 RdRp+AD-FEZ1	+++	+++	+++	+	+++	+++	+++	++
	BD-g-3 RdRp+AD-H2AFY2	+++	+++	+++	+	+++	+++	+++	++
	BD-g-3 RdRp+AD-RNF187	+++	++	++	+	+++	++	+	-
	BD-g-3 RdRp+AD-PDCL	+++	+	++	+	+++	+	-	-
	BD-g-3 RdRp+AD-LSAMP	+++	+	++	+	+++	+	-	-
	BD-g-3 RdRp+AD-APLP1	+++	+	++	+	+++	+	-	-
	BD-g-3 RdRp+AD-MARCKSL1	+++	+	++	+	+++	++	+	-
	BD-g-3 RdRp+AD-COG1	+++	++	++	-	+++	+	-	-
	BD-g-3 RdRp+AD-RTN1	+++	+	+++	+	+++	+	-	-
	BD-g-3 RdRp+AD-CIRBP	+++	++	++	+	+++	+	-	-
	BD-g-3 RdRp+AD-HN1	+++	+++	+++	++	+++	+++	+	+
	BD-g-3 RdRp+AD	+++	+	++	-	+++	+	-	-
ORF2	BD-g-3 ORF2+ AD-RPL29	+++	+++	++	++	+++	-	-	-
	BD-g-3 ORF2+ AD-PCBP1	+++	+++	++	+	+++	-	-	-
	BD-g-3 ORF2+ AD	+++	-	-	-	+	-	-	-
ORF3	BD-g-3 ORF3 + AD-NRXN2	+++	+++	+++	+++	+++	-	-	-
	BD-g-3 ORF3 + AD-BRD2	+++	+++	+++	+++	+++	-	-	-
	BD-g-3 ORF3 + AD-SDK2	+++	+++	+++	++	+++	-	-	-
	BD-g-3 ORF3 + AD-MCOLN1	+++	+++	+++	++	+++	-	-	-
	BD-g-3 ORF3 + AD-U2SURP	+++	+++	+++	+++	+++	++	+	-
	BD-g-3 ORF3 + AD-MAD-2L1	+++	+++	+++	++	+++	-	-	-
	BD-g-3 ORF3 + AD-TSPAN7	+++	+++	+++	+++	+++	-	-	-
	BD-g-3 ORF3 + AD-C1orf61	+++	+++	+++	++	+++	-	-	-
	BD-g-3 ORF3 + AD-DBF4B	+++	+++	+++	+	+++	-	-	-
	BD-g-3 ORF3 + AD-ITM2C	+++	+++	+++	++	+++	-	-	-
	BD-g-3 ORF3 + AD- TSG101	+++	+++	+++	++	+++	++	+	-
	BD-g-3 ORF3 + AD	+++	-	-	-	+	-	-	-
Y2H gold strain was transformed in indicated combinations and plated on media lacking leucine, tryptophan (LT-). Eight random colonies from each co-transformants were replica plated onto media containing various selection markers, as indicated and their growth monitored over a period of four days. AD: Activation domain, BD: Binding domain, +++: Strong growth, ++: Moderate growth, +: Poor growth, …
(C) Y2H assay to evaluate the ability of g-1 HEV interacting host proteins to associate with g-1 HEV ORF1 polypeptide and g-1 HEV ORF1 polypeptide with ORF4
Yeast co-transformants	LT-	LTHA-	LTH-Ar+	LT-+ X-α gal	LTH-	LTH-+5mM 3AT	LTH-+10mM 3AT	LTH-+20mM 3AT
(i) Y2H analysis of g-1 HEV ORF1 interaction with ORF4 protein.
BD-g-1 ORF1 +AD-ORF4	+++	+++	+++	++	+++	+++	+++	++
BD-g-1 ORF1+AD	+++	+++	+++	+	+++	++	-	-
(ii) Y2H analysis of g-1 HEV ORF1 interaction with host proteins that interact with its individual domains.
BD-g-1 ORF1 +AD-APCS	+++	+++	+++	++	+++	+++	+++	-
BD-g-1 ORF1 +AD-AOX1	+++	+++	+++	++	+++	+++	+++	+
BD-g-1 ORF1 +AD-SLC27A5	+++	+++	+++	++	+++	+++	+++	++
BD-g-1 ORF1 +AD-CES1	+++	+++	+++	++	+++	+++	+++	++
BD-g-1 ORF1 +AD-GPR5SC	+++	+++	+++	++	+++	+++	+++	+++
BD-g-1 ORF1 +AD-H1L1	+++	+++	+++	++	+++	+++	+++	+++
BD-g-1 ORF1 +AD-DBF4B	+++	+++	+++	++	++	+++	+++	+++
BD-g-1 ORF1 +AD-KLHDC2	+++	+++	+++	++	+++	+++	+++	+++
BD-g-1 ORF1 +AD-PPIE	+++	+++	+++	++	+++	+++	+++	++
BD-g-1 ORF1 +AD-ALDOB	+++	+++	+++	++	+++	+++	+++	+++
BD-g-1 ORF1 +AD-HEMK1	+++	+++	+++	++	+++	+++	+++	+++
BD-g-1 ORF1 +AD-ACY1	+++	+++	+++	++	+++	+++	+++	++
BD-g-1 ORF1 +AD-RBP4	+++	+++	+++	+	+++	++	+	-
BD-g-1 ORF1 +AD-PSMB4	+++	+++	+++	+++	+++	+++	+++	++
BD-g-1 ORF1 + AD-ACTG1	+++	+++	+++	+++	+++	+++	+++	+++
BD-g-1 ORF1+ AD-MAP2K5	+++	+++	+++	++	+++	+++	+++	+
BD-g-1 ORF1 +AD-FNDC1	+++	+++	+++	++	+++	+++	+++	++
BD-g-1 ORF1 +AD-TUBB2A	+++	+++	+++	++	+++	+++	+++	++
BD-g-1 ORF1 +AD-CTSF	+++	+++	+++	+	+++	+++	+++	++
BD-g-1 ORF1 +AD-DNAJA3	+++	+++	+++	++	+++	+	+	-
BD-g-1 ORF1 +AD-TIMM50	+++	+++	+++	++	+++	+++	+++	+++
BD-g-1 ORF1 +AD-TPS2	+++	+++	+++	++	+++	+++	++	+
BD-g-1 ORF1 +AD-MAP1S	+++	+++	+++	+	+++	++	+	+
BD-g-1 ORF1 + AD SLC22A12	+++	-	-	+	-	-	-	-
BD-g-1 ORF1 + AD EEF1A1	+++	+++	+++	++	+++	++	++	+
BD-g-1 ORF1 + AD GCN2	+++	+++	+++	+++	+++	+++	+++	+
BD-g-1 ORF1 + AD PCDH8	+++	+++	+++	++	+++	++	++	++
BD-g-1 ORF1 + AD RNF168	+++	+++	+++	+	+++	+++	+++	++
BD-g-1 ORF1 + AD ALB	+++	+++	+++	+	+++	++	+	-
BD-g-1 ORF1 + AD C3	+++	+++	+++	++	+++	+	+	-
BD-g-1 ORF1 + AD MT-ND1	+++	+++	+++	+	+++	+++	+	-
BD-g-1 ORF1 + AD MT-CO1	+++	+++	+++	+	+++	+	+	-
BD-g-1 ORF1 + AD BTBD6	+++	+++	+++	++	+++	+++	++	-
BD-g-1 ORF1 + EIF4A2	+++	+++	+++	+++	+++	+++	+++	+
BD-g-1 ORF1 + AD UBB	+++	+++	+++	++	+++	+	-	-
BD-g-1 ORF1 + AD BIRC6	+++	+++	+++	++	+++	+++	+++	++
BD-g-1 ORF1 + AD FUS	+++	+++	+++	++	+++	+	+	+
BD-g-1 ORF1 +AD-AZGP1	+++	+++	+++	+	+++	++	++	+
BD-g-1 ORF1 +AD-RBP4	+++	+++	+++	+	+++	++	+	-
BD-g-1 ORF1 +AD-MT-ND4L	+++	+++	+++	+	+++	++	++	+
BD-g-1 ORF1 +AD-SLC35A2	+++	+++	+++	+	+++	++	+	-
BD-g-1 ORF1 +AD-GNB2L1	+++	+++	+++	+++	+++	+++	+++	++
BD-g-1 ORF1 +AD-ALDOB	+++	+++	+++	++	+++	++	+	-
BD-g-1 ORF1 +AD-PSMB1	+++	+++	++	+	+++	++	+	-
BD-g-1 ORF1 +AD-DAZAP2	+++	+++	+++	++	+++	+++	++	+
BD-g-1 ORF1 +AD-C1orf61	+++	+++	+++	+	+++	+++	++	+
BD-g-1 ORF1 +AD-DNAJB5	+++	+++	+++	+	+++	+	+	-
BD-g-1 ORF1 +AD-KREMEN1	+++	+++	+++	+	+++	++	+	-
BD-g-1 ORF1 +AD-TM4SF4	+++	+++	+++	+	+++	+	-	-
BD-g-1 ORF1 +AD-ACY1	+++	+++	+++	+++	+++	++	+	-
BD-g-1 ORF1 +AD-C4A	+++	+++	+++	++	+++	+++	++	+
BD-g-1 ORF1 +AD-ALDH1L1	+++	+++	+++	+++	+++	++	++	+
BD-g-1 ORF1 +AD-GOLGB1	+++	+++	+++	++	+++	+++	++	+
BD-g-1 ORF1 +AD-GNB2	+++	+++	+++	+++	+++	+++	++	+
BD-g-1 ORF1 +AD-A2M	+++	+++	+++	+++	+++	+++	+++	+
BD-g-1 ORF1 +AD-HEMK1	+++	+++	+++	+++	+++	++	+	+
BD-g-1 ORF1 +AD-TF	+++	+++	+++	+++	+++	+++	+	+
BD-g-1 ORF1+AD-EIF4A2	+++	+++	+++	+++	+++	+++	+++	+
BD-g-1 ORF1+AD-ALS2CL	+++	+++	+++	++	+++	+++	+++	+++
BD-g-1 ORF1+AD-ALB	+++	+++	+++	++	+++	+++	++	+
BD-g-1 ORF1+AD-VTN	+++	+++	+++	+	+++	+++	+++	+
BD-g-1 ORF1+AD-ALDOB	+++	+++	+++	+	+++	+++	+++	-
BD-g-1 ORF1+AD-MT-CO1	+++	+++	+++	+	+++	+++	+++	++
BD-g-1 ORF1+AD-C3	+++	+++	+++	+	+++	++	++	-
BD-g-1 ORF1+AD-TF	+++	+++	+++	++	+++	+++	+++	+++
BD-g-1 ORF1+AD-PEBP1	+++	+++	+++	+	+++	++	++	-
BD-g-1 ORF1+AD-ATP9B	+++	+++	+++	+	+++	++	++	+
BD-g-1 ORF1+AD-NEIL1	+++	+++	+++	+	+++	++	++	-
BD-g-1 ORF1+AD-TMX2	+++	+++	+++	+	+++	+++	++	-
BD-g-1 ORF1+AD-NR2F6	+++	+++	+++	+	+++	+++	++	-
BD-g-1 ORF1+AD-C8A	+++	+++	+++	+	+++	++	++	+
BD-g-1 ORF1+AD-GBE1	+++	+++	+++	+	+++	+	-	-
BD-g-1 ORF1+AD-HP	+++	+++	+++	+	+++	++	+	-
BD-g-1 ORF1+AD-DCXR	+++	+++	+++	+	+++	+++	+++	++
BD-g-1 ORF1+ AD-ADHIB	+++	+++	+++	++	+++	++	++	+
BD-g-1 ORF1+ AD-EIF3A	+++	+++	+++	+	+++	+	-	-
BD-g-1 ORF1+ AD-FBOX31	+++	+++	+++	++	+++	+++	+++	+++
BD-g-1 ORF1+AD-TUBB	+++	+++	+++	+++	+++	+++	+++	+++
BD-g-1 ORF1+AD-ZDHHC6	+++	+++	+++	+	+++	+++	+++	++
BD-g-1 ORF1+AD-MACF1	+++	+++	+++	++	+++	+++	++	++
BD-g-1 ORF1+AD-TMEM66	+++	+++	+++	+	+++	++	+	-
BD-g-1 ORF1+AD-ACTG1	+++	+++	+++	+++	+++	+++	+++	+++
BD-g-1 ORF1+AD-SLC2A1	+++	+++	+++	++	+++	++	+	+
BD-g-1 ORF1+AD-MAP1B	+++	+++	+++	+	+++	+++	+++	+++
BD-g-1 ORF1+AD-PSAP	+++	+++	+++	++	+++	+++	++	-
BD-g-1 ORF1+AD-BTBD6	+++	+++	+++	++	+++	+++	++	-
BD-g-1 ORF1+AD-EEF1A1	+++	+++	+++	+++	+++	+++	+++	++
BD-g-1 ORF1+AD-FEZ1	+++	+++	+++	++	+++	+++	+++	+++
BD-g-1 ORF1+AD-H2AFY2	+++	+++	+++	+	+++	+++	++	-
BD-g-1 ORF1+AD-RNF187	+++	+++	+++	+	+++	+++	+++	+
BD-g-1 ORF1+AD-PDCL	+++	+++	+++	+	+++	++	+	-
BD-g-1 ORF1+AD-LSAMP	+++	+++	+++	+	+++	++	+	-
BD-g-1 ORF1+AD-APLP1	+++	+++	+++	+	+++	++	+	-
BD-g-1 ORF1+AD-MARCKSL1	+++	+++	+++	+	+++	++	+	-
BD-g-1 ORF1+AD-COG1	+++	+++	+++	+	+++	++	+	-
BD-g-1 ORF1+AD-RTN1	+++	+++	+++	+	+++	++	+	-
BD-g-1 ORF1+AD-CIRBP	+++	+++	+++	+	+++	+	+	-
BD-g-1 ORF1+AD-HN1	+++	+++	+++	+	+++	++	+	-
BD-g-1 ORF1+AD	+++	+++	+++	+	+++	++	-	-
Y2H gold strain was transformed in indicated combinations and plated on media lacking leucine, tryptophan (LT-). Eight random colonies from each co-transformants were replica plated onto media containing various selection markers, as indicated and their growth monitored over a period of four days. AD: Activation domain, BD: Binding domain, +++: Strong growth, ++: Moderate growth, +: Poor growth, …
