# Supplementary material for: Host-Virus Protein Interaction Network Reveals the Involvement of Multiple Host Processes in the Life Cycle of Hepatitis E Virus
Source: mSystems. 2018 Jan 23;3(1):e00135-17. doi: 10.1128/mSystems.00135-17 (PMC5781259; doi:10.1128/mSystems.00135-17)
Supplement: TABLE S3 [file sys001182163st3.xlsx]

## Sheet: Sheet1
TABLE S3. Sequencing data analysis of the host interaction partners of g-1 HEV proteins.
Viral protein	Insert gene symbol/ reference number	Insert contains coding region in frame with BD	Insert conatins 5'UTR/ 3'UTR/ Non-coding or uncharacterized regions	No. of times observed in sequencing samples
Met	MAP2K5	+	-	1
	FNDC1	+	-	1
	TUBB2A	+	-	1
	CTSF	+	-	1
	FTL	-	+	1
	BEX4	-	+	1
	ZNF117	-	+	1
	CAP2	-	+	1
	TMBIM6	-	+	1
	BAC clone RP11-393P9	-	+	1
	APCS	+	-	1
	AOX1	+	-	1
	SLC27A5	+	-	1
	CES1	+	-	1
	GPRC5C	+	-	1
	ALDH1L1	+	-	1
	DBF4B	+	-	1
	KLHDC2	+	-	1
	PPIE	+	-	2
	ALDOB	+	-	1
	HEMK1	+	-	1
	ACY1	+	-	1
	RBP4	+	-	1
	PSMB4	+	-	1
	ACTG1	+	-	1
	RP11-314N13	-	+	1
	LOC285638	-	+	1
	HNF1A	-	+	1
	VPS13B RefSeqGene on chromosome 8	-	+	2
	PI4KA RefSeqGene on chromosome 22	-	+	1
Y	DNAJA3	+	-	1
	TIMM50	+	-	1
	TPST2	+	-	1
	MAP1S	+	-	1
PCP	PCDH8	+	-	2
	RNF168	+	-	2
	DAZAP2	-	+	2
	ABC9-43841200F8 from chromosome 4	-	+	2
	POT1 RefSeqGene on chromosome 7	-	+	1
	RP11-431O22 on chromosome 13	-	+	2
	chromosome 11, clone CTD-2516F1	-	+	1
	EEF1A1	+	-	1
	SLC22A12	+	-	1
	EIF2AK4	+	-	1
	HADH	-	+	1
	DAZAP2	-	+	4
	ZNF787	-	+	1
	PPP1R3C	-	+	1
	C5orf24	-	+	1
V	UBB	+	-	1
	BIRC6	+	-	1
	FUS	+	-	1
	RP4-666F24 on chromosome 1p13.1-13.3	-	+	1
	PRKACB RefSeqGene on chromosome 1	-	+	1
	ALB	+	-	2
	C3	+	-	1
	MT-ND1	+	-	1
	MT-CO1	+	-	1
	BTBD6	+	-	1
	EIF4A2	+	-	1
	LGALS1	-	+	1
	MASP1	-	+	2
	RP5-847O8 from 14q24.3	-	+	2
X	PSMB1	+	-	1
	DAZAP2	+	-	1
	C1orf61	+	-	1
	DNAJB5	+	-	1
	KREMEN1	+	-	1
	FTL	-	+	2
	CD24	-	+	1
	AZGP1	+	-	1
	RBP4	+	-	1
	MT-ND4L	+	-	4
	SLC35A2	+	-	1
	GNB2L1	+	-	1
	ALDOB	+	-	1
	FTL	-	+	1
	SCO1	-	+	1
	YARS	-	+	1
	RBM43	-	+	1
	clone RP11-48L6 on chromosome 4	-	+	1
	NVL RefSeqGene on chromosome 1	-	+	1
	SHMT1 RefSeqGene on chromosome 17	-	+	1
	GYS2 RefSeqGene on chromosome 12	-	+	1
Helicase	TM4SF4	+	-	2
	ACY1	+	-	1
	C4A	+	-	1
	ALDH1L1	+	-	1
	GOLGB1	+	-	1
	GNB2	+	-	1
	A2M	+	-	1
	HEMK1	+	-	1
	TF	+	-	1
	PI4KA	-	+	1
	AUTS2	-	+	1
RdRp	TUBB	+	-	1
	ZDHHC6	+	-	1
	MACF1	+	-	1
	SARAF	+	-	1
	ACTG1	+	-	1
	SLC2A1	+	-	1
	MAP1B	+	-	1
	PSAP	+	-	1
	BTBD6	+	-	1
	EEF1A1	+	-	1
	FEZ1	+	-	1
	H2AFY2	+	-	1
	RNF187	+	-	1
	PDCL	+	-	1
	LSAMP	+	-	1
	APLP1	+	-	1
	MARCKSL1	+	-	1
	COG1	+	-	1
	RTN1	+	-	1
	CIRBP	+	-	1
	HN1	+	-	1
	SRSF3	-	+	1
	SHISA5	-	+	1
	TMSB10	-	+	1
	NOLC1	-	+	1
	EIF2B5	-	+	1
	CD63	-	+	1
	THRA	-	+	1
	MYL12A	-	+	1
	SCAND1	-	+	1
	PLIN2	-	+	1
	PJA2	-	+	1
	IGF1	-	+	1
	MGRN1	-	+	1
	PSMB1	-	+	1
	FUS	-	+	1
	SSU72	-	+	1
	RNF170	-	+	2
	ACACA	-	+	1
	DNAJC1	-	+	1
	GUSBP2	-	+	1
	WSB1	-	+	1
	PURA	-	+	1
	RBFOX3	-	+	1
	ANKH	-	+	1
	OSBPL2	-	+	1
	SOX2	-	+	1
	SERINC1	-	+	1
	NCALD	-	+	1
	SEZ6L	-	+	1
	ATXN2	-	+	1
	AGL	-	+	1
	ANKRD36	-	+	1
	ABCG2	-	+	1
	ACVR2A	-	+	1
	ORC4	-	+	1
	ANO2	-	+	1
	NME2	-	+	1
	MYC	-	+	1
	SPDYE12P	-	+	1
	TCP1	-	+	1
	THY1	-	+	1
	NEFL	-	+	1
	NBPF3	-	+	1
	AP1G2	-	+	1
	GRINA	-	+	1
	SFTPB	-	+	1
	MEIS2	-	+	1
	PPP1R7	-	+	1
	CTNNA1	-	+	1
	NEFM	-	+	1
	MYL6	-	+	1
	JOSD1	-	+	1
	SLC2A1	-	+	1
	CRK	-	+	1
	SEC14L1	-	+	1
	ERC2	-	+	1
	SNX32	-	+	1
	COPA	-	+	1
	RNF213	-	+	1
	DNAJB14	-	+	1
	MTFP1	-	+	1
	ATP9A	-	+	1
	SETD2	-	+	1
	SAA2	-	+	1
	TNKS2	-	+	1
	DHCR7	-	+	1
	HDAC2	-	+	1
	WWC1	-	+	1
	KIBRA	-	+	1
	CCDC84	-	+	1
	YWHAZ	-	+	1
	ZBED6	-	+	1
	SRSF3	-	+	1
	H6PD	-	+	1
	TENM1	-	+	1
	HIPK2	-	+	1
	OAT	-	+	1
	ATCAY	-	+	1
	GTF2H5	-	+	1
	FKBP4	-	+	1
	UBE4B	-	+	1
	MAGI1	-	+	1
	FAM213B	-	+	1
	KAT6B	-	+	1
	GPM6A	-	+	1
	APLP1	-	+	1
	MYL12A	-	+	1
	EPB41	-	+	1
	MAGED1	-	+	1
	TDRD7	-	+	1
	COG1	-	+	1
	RPS23	-	+	1
	NSP	-	+	1
	AKIP1	-	+	1
	ARM2	-	+	1
	ZNF124	-	+	1
	SLC20A2	-	+	1
	KLHL36	-	+	1
	OAT	-	+	1
	NABP2	-	+	1
	KIRREL3	-	+	1
	PUS1	-	+	1
	Chromosome 17, clone RP11-216P6	-	+	1
	RP11-1383G16 from Chromosome 2	-	+	1
	BAC clone CH17-102P16	-	+	1
	Chromosome 5 clone RP11-1305N21	-	+	1
	RP1-186E20 on chromosome 10	-	+	1
	(BRF1), RefSeqGene on chromosome 14	-	+	1
	BAC RP11-192K2	-	+	1
	PAC clone RP5-1158B1 from 7q11.2-q22	-	+	1
	cDNA FLJ30856 fis, clone FEBRA2003258	-	+	1
	BAC RP11-347I19	-	+	1
	Chromosome 11q clone:RP11-802F5	-	+	1
	BAC clone RP11-577H5	-	+	1
	Chromosome 17, clone hCIT.131_K_11	-	+	1
	Chromosome 3 clone RP11-398A8	-	+	1
	Chromosome 3 clone RP11-204J18	-	+	1
	Chromosome 5 clone CTD-2207B17	-	+	1
	EIF4A2	+	-	1
	ALS2CL	+	-	1
	ALB	+	-	6
	VTN	+	-	1
	ALDOB	+	-	1
	MT-CO1	+	-	5
	C3	+	-	1
	TF	+	-	1
	PEBP1	+	-	1
	ATP9B	+	-	1
	NEIL1	+	-	1
	TMX2	+	-	1
	NR2F6	+	-	1
	C8A	+	-	2
	GBE1	+	-	1
	HP	+	-	1
	DCXR	+	-	1
	ADH1B	+	-	1
	EIF3A	+	-	1
	FBOX31	+	-	1
	FTL	-	+	4
	RTN4	-	+	1
	RBP4	-	+	1
	PSMB1	-	+	1
	APOA1	-	+	1
	RDH16	-	+	1
	GOLGA7	-	+	1
	ALDH2	-	+	1
	PCGF3	-	+	1
	IGF1	-	+	1
	MGRN1	-	+	1
	PLEC	-	+	1
	SSU72	-	+	1
	CLOCK	-	+	1
	Clone RP11-17A19	-	+	1
	RNA helicase p68	-	+	1
	PAX8 RefSeqGene on chromosome 2	-	+	1
	Clone RP11-71D4	-	+	1
	Clone ABC11-49614900L3	-	+	1
	Clone RP11-177M20	-	+	1
	BAC clone RP11-660M5	-	+	1
	Clone RP3-353O9 on chromosome 6	-	+	1
	BAC RP11-114A6	-	+	1
	Clone RP11-925D8	-	+	1
	AKT3, RefSeqGene on chromosome 1	-	+	1
	RefSeqGene on chromosome 12	-	+	1
	Cytochrome c oxidase subunit II	-	+	1
ORF2	RPL29	+	-	1
	PCBP1	+	-	1
	MT2A	-	+	1
ORF3	BRD2	+	-	1
	SDK2	+	-	1
	MCOLN1	+	-	1
	U2SURP	+	-	1
	MAD2L1	+	-	1
	TSPAN7	+	-	1
	C1orf61	+	-	1
	DBF4B	+	-	1
	ITM2C	+	-	1
	TSG101	+	-	1
	C11orf24	-	+	1
	FTL	-	+	4
	NNAT	-	+	1
	SRCIN1	-	+	1
	STMN3	-	+	1
	SGPL1	-	+	1
	VGLL4	-	+	1
	SLC7A5	-	+	1
	SPTBN1	-	+	1
	STK39	-	+	1
	HDAC5	-	+	1
	Clone RP11-1006M1	-	+	1
	Clone RP5-821D11	-	+	1
	Cosmid Clone 56c In DGCR Region	-	+	1
	Clone CTC-756D1	-	+	1
	BAC clone RP11-612J15	-	+	1
	ZNF674-AS1	-	+	1
	BAC R-829H16 of library RPCI-11	-	+	1
	Gene for ABC50 protein	-	+	1
	IPO5P1	-	+	1
	Clone RP11-506K6	-	+	1
	BAC R-829H16 of library RPCI-11	-	+	1
	Chromosome 18 clone:RP11-21J18	-	+	1
	IPW	-	+	1
	Clone SPLEN2019446	-	+	1
	RPIA RefSeqGene on chromosome 2	-	+	1
	POLE2	-	+	1
	LETMD1 RefSeqGene on chromosome 12	-	+	1
	Clone RP3-470L14 on chromosome 20	-	+	1
	Clone RP11-544M22 on chromosome 1	-	+	1
	Clone RP11-544M22 on chromosome 1	-	+	1
ORF4	AZIN1	+	-	1
	EIF3A	+	-	1
	GRB2	+	-	1
	CSAD	+	-	1
	SLC26A10	+	-	1
	KIAA1191	+	-	1
	EPS8	+	-	1
	NPLOC4	+	-	1
	SNX11	-	+	1
	MMADHC	-	+	2
	TBC1D25	-	+	1
	HHLA3	-	+	1
	CYLD	-	+	1
	DAB2IP	-	+	1
	VANGL2	-	+	1
	REEP2	-	+	1
	KIF26A	-	+	1
	RNF38	-	+	1
	FLOT2	-	+	1
	PKIA	-	+	1
	LOH12CR1	-	+	1
	TRAPPC2L	-	+	1
	PYGM	-	+	1
	PSAP	-	+	1
	APBB2	-	+	1
	BAC clone RP11-717K11	-	+	1
	BAC RP11-321G3	-	+	1
	ACVR1B RefSeqGene on chromosome 12	-	+	1
	IPW	-	+	1
	WDPCP RefSeqGene on chromosome 2	-	+	1
	BAC RP11-626N13	-	+	1
	MCPH1 RefSeqGene on chromosome 8	-	+	1
	XYLT2	-	+	1
	Clone RP3-474I3	-	+	1
	Clone RP11-74N14	-	+	1
	Clone:RP11-740D6	-	+	1
	Clone RP11-218M11	-	+	1
	Chromosome 19 clone CTC-471J1	-	+	1
	Clone RP11-442J21 on chromosome 13	-	+	1
	Clone hRPK.355_O_	-	+	1
	NDRG4 RefSeqGene on chromosome 16	-	+	1
	BAC R-442G21 of library RPCI-1	-	+	1
	Clone RP11-455O6	-	+	1
	Clone CTD-3083F21	-	+	1
	FUT2	-	+	1
	BAC clone RP11-479L11 from 2	-	+	1
	BAC clone RP11-792A8 from 7	-	+	1
	RPIA RefSeqGene on chromosome 2	-	+	1
	Clone RP11-546L14	-	+	1
	MT-ATP6	+	-	1
	HRG	+	-	2
	CP	+	-	1
	MT-CO2	+	-	1
	TEKT4	+	-	2
	ALDOB	+	-	1
	FGA	+	-	1
	HP	+	-	2
	MPP1	+	-	1
	AZGP1	+	-	1
	SERPING1	+	-	2
	CTSD	+	-	1
	CLPP	+	-	1
	ASGR2	+	-	1
	HNRNPLL	+	-	1
	FGB	+	-	1
	FAM35A	+	-	1
	APOH	+	-	1
	HPX	-	+	1
	PSMA3	-	+	1
	GLYATL1	-	+	1
	SEC62	-	+	1
	PRDX3	-	+	1
	APOL1	-	+	1
	FTL	-	+	1
	TTPA	-	+	1
	MECP2	-	+	1
	TAGLN	-	+	1
	YWHAQ	-	+	1
	LITAF	-	+	1
	ZNF782	-	+	1
	HM13	-	+	1
	EIF4H	-	+	1
	MPST	-	+	1
	TMPRSS2	-	+	1
	NMT1	-	+	2
	Clone RP11-677N16	-	+	1
	ALG14 RefSeqGene on chromosome 1	-	+	1
	NR3C1 RefSeqGene on chromosome 5	-	+	1
	Clone RP11-723K16 on chromosome 20	-	+	1
	Clone RP11-348A7 on chromosome 1	-	+	1
	SLFNL1	-	+	1
	BAC clone RP11-85M14	-	+	1
	MAFIP	-	+	1
	LINC00657	-	+	1
	IPW	-	+	1
	Clone RP11-677N16	-	+	1
	BAC RP11-161H23	-	+	1
	Clone RP11-467I20 on chromosome 1	-	+	1
	DOCK10 RefSeqGene on chromosome 2	-	+	1
"Blastn" was used to identify the genes corresponding to the sequence of the insert. Junction region between BD and insert sequence was manually scrutinized to ensure in frame fusion of the insert coding sequence with the BD. Only experimentally demonstrated protein coding genes were considered relevant. Inserts having 5’ UTR, 3’ UTR, non-protein coding sequence and uncharacterized regions were i…
