# Supplementary material for: Host-Virus Protein Interaction Network Reveals the Involvement of Multiple Host Processes in the Life Cycle of Hepatitis E Virus
Source: mSystems. 2018 Jan 23;3(1):e00135-17. doi: 10.1128/mSystems.00135-17 (PMC5781259; doi:10.1128/mSystems.00135-17)
Supplement: TABLE S4 [file sys001182163st4.xlsx]

## Sheet: Sheet1
TABLE S4. Comparison of expression of HHEV proteins identified by fetal brain library screening in human brain and liver tissues.
Gene Name	brain	liver
MAP2K5	4	2
FNDC1	5	4
CTSF	23	9
TUBB2A	72	8
PCDH8	4	-
RNF168	9	3
UBB	170	210
BIRC6	6	3
FUS	22	6
PSMB1	35	48
DAZAP2	44	24
C1orf61	8	-
DNAJB5	4	1
KREMEN1	4	0.6
TUBB	60	63
ZDHHC6	5	7
MACF1	10	2
SARAF	224	135
ACTG1	287	285
SLC2A1	23	-
MAP1B	217	0.9
PSAP	425	184
BTBD6	14	7
EEF1A1	580	491
FEZ1	64	0.6
H2AFY2	3	3
RNF187	42	15
PDCL	9	2
LSAMP	39	-
APLP1	176	-
MARCKSL1	189	24
COG1	8	3
RTN1	111	-
CIRBP	61	10
HN1	8	4
PCBP1	41	34
NRXN2	10	-
BRD2	19	12
SDK2	0.7	-
MCOLN1	2	3
U2SURP	9	3
MAD2L1	2	0.5
TSPAN7	149	5
C1orf61	8	-
DBF4B	0.8	0.16
ITM2C	271	8
TSG101	13	8
AZIN1	53	27
EIF3A	39	23
GRB2	31	16
CSAD	2	8
SLC26A10	3.6	0.3
KIAA1191	29	13
EPS8	7	7
NPLOC4	8	8
Values represent FPKM scores of RNA seq data, collected from the human protein atlas and the expression atlas. "-": not expressed.
