# Supplementary material for: Host-Virus Protein Interaction Network Reveals the Involvement of Multiple Host Processes in the Life Cycle of Hepatitis E Virus
Source: mSystems. 2018 Jan 23;3(1):e00135-17. doi: 10.1128/mSystems.00135-17 (PMC5781259; doi:10.1128/mSystems.00135-17)
Supplement: TABLE S5 [file sys001182163st5.xlsx]

## Sheet: BINGO analysis of V-Hhev data
TABLE S5. Functional analysis of the Virus-HHEV and Virus-HHEV-H datasets in BiNGO and HHEV-H(50) dataset in STRING.
(A) BiNGO analysis of Virus-HHEV dataset.
File created with bingo ©
ontology: namespace
curator: bingo
Selected ontology file : bundle://173.0:1/data/GO_Full
Selected annotation file : bundle://173.0:1/data/H_sapiens_default
Discarded evidence codes :
Overrepresentation
Selected statistical test : Hypergeometric test
Selected correction : Benjamini & Hochberg False Discovery Rate (FDR) correction
Selected significance level : 0.05
Testing option : Use whole annotation as reference set
The selected cluster :
A2M	ALDH1L1	DBF4B	MAEA	TUBB2A	SLC22A12	TSPAN7	ADH1B	VTN	SLC26A10	SLC35A2	CXCL10	ACTG1	AZGP1	MAT1A	SLC2A1	APOH	MCOLN1	MAP2K5	FTL	C4A	SARAF	NEIL1	BTBD6	SERPING1	CYP2E1	NR0B2	MAD2L1	ATP9B	LSAMP	CLPP	EIF2AK4	FUS	TMX2	TPST2	RBP4	GRB2	ALDOB	DAZAP2	PSMB4	TUBB	EIF3A	FGA	MACF1	PSMB1	FGB	CSAD	ALB	METHYLTRANSFERASE	RNF168
No annotations were retrieved for the following entities:
RDRP	SARAF	FAM35A	V DOMAIN	U2SURP	ORF2	METHYLTRANSFERASE	MT-CO1	UBB	Y DOMAIN	HEL	X DOMAIN
GO-ID	p-value	corr p-value	x	n	X	N	Description	Genes in test set
9987	5.502e-12	1.3282e-08	110	9361	136	17772	cellular process	MAEA|DBF4B|ALDH1L1|SLC22A12|TUBB2A|VTN|SLC26A10|SLC35A2|CXCL10|ACTG1|AZGP1|MAT1A|SLC2A1|APOH|MAP2K5|FTL|NEIL1|CYP2E1|MAD2L1|ATP9B|LSAMP|EIF2AK4|FUS|TMX2|RBP4|TPST2|GRB2|ALDOB|PSMB4|EIF3A|TUBB|PSMB1|MACF1|FGA|ALB|CSAD|FGB|RNF168|DNAJA3|EEF1A1|NPLOC4|ACY1|HGD|CD63|PPIE|GBE1|EPS8|CIRBP|FBXO31|DCXR|DNAJB5|TSG101|MARCKSL1|TIMM50|HP|HNRNPLL|CD151|PCP|RTN1|ASGR2|FXN|PCBP1|NDUFS8|NR2F6|HEMK1|ALS2CL|APCS|…
5615	2.1115e-09	2.0721e-06	24	745	136	17772	extracellular space	TF|RBP4|A2M|APCS|C4A|PSAP|C3|VTN|HP|DCN|PCP|CXCL10|C8A|FGA|HPX|FGB|ALB|SERPINC1|APOH|CTSD|PEBP1|HRG|CP|IGFBP4
6950	2.5751e-09	2.0721e-06	38	1772	136	17772	response to stress	TF|A2M|C3|ALDOB|HP|DCN|CXCL10|TUBB|FGA|ALB|FGB|SLC2A1|NDUFS8|SERPINC1|APOH|HRG|RNF168|HSPA8|DNAJA3|APCS|C4A|MT-ATP6|MAP1B|NEIL1|SERPING1|HN1|C8A|MT-CO2|AOX1|CTSD|FBXO31|CIRBP|PEBP1|MT-ND1|IGFBP4|TM4SF4|EIF2AK4|DNAJB5
44444	3.4407e-09	2.0765e-06	72	5145	136	17772	cytoplasmic part	A2M|ALDH1L1|MAEA|TSG101|TIMM50|HP|CD151|SLC35A2|PCP|RTN1|ACTG1|FXN|SLC2A1|NDUFS8|MCOLN1|FTL|HEMK1|ALS2CL|MPP1|BTBD6|SERPING1|HN1|CYP2E1|MAD2L1|GNB2|MT-CO2|EIF4A2|CLPP|ORF3|SH3KBP1|CTSD|PEBP1|MT-ND1|SLC27A5|EIF2AK4|CTSF|TF|TPST2|GPRC5C|GRB2|ALDOB|MT-ND4L|ITM2C|APLP1|PSMB4|EIF3A|TUBB|FGA|ALB|FGB|HRG|HSPA8|DNAJA3|EEF1A1|NPLOC4|CES1|ACY1|PSAP|MT-ATP6|NAT1|MAP1B|RGS19|CD63|RPL29|GBE1|MAP1S|FBXO31|CIRB…
9611	5.3199e-09	2.5684e-06	20	540	136	17772	response to wounding	TF|A2M|APCS|C4A|C3|MAP1B|SERPING1|HN1|DCN|CXCL10|C8A|FGA|FGB|AOX1|SERPINC1|APOH|PEBP1|HRG|IGFBP4|TM4SF4
8152	2.3875e-08	8.6241e-06	77	5952	136	17772	metabolic process	ALDH1L1|TSG101|ADH1B|TIMM50|HP|HNRNPLL|SLC35A2|PCP|AZGP1|ASGR2|FXN|MAT1A|PCBP1|NDUFS8|APOH|MAP2K5|FTL|HEMK1|APCS|C4A|NEIL1|SERPING1|CYP2E1|NR0B2|C8A|AMBP|MAD2L1|ATP9B|EIF4A2|MT-CO2|ORF3|CLPP|CTSD|MT-ND1|SLC27A5|EIF2AK4|CTSF|FUS|TF|RBP4|TPST2|C3|GRB2|ALDOB|AZIN1|DCN|MT-ND4L|APLP1|PSMB4|EIF3A|PSMB1|CSAD|RNF168|HSPA8|DNAJA3|EEF1A1|NPLOC4|CES1|ACY1|PSAP|MT-ATP6|NAT1|BIRC6|RGS19|HGD|RPL29|PPIE|GBE1|HP…
5515	2.5008e-08	8.6241e-06	94	8115	136	17772	protein binding	A2M|MAEA|TUBB2A|SLC22A12|TSG101|MARCKSL1|VTN|TIMM50|HP|HNRNPLL|CD151|PCP|CXCL10|ACTG1|ASGR2|FXN|PCBP1|SLC2A1|NR2F6|APOH|ALS2CL|MAP2K5|FTL|APCS|MPP1|C4A|NEIL1|BTBD6|HN1|SERPING1|NR0B2|CYP2E1|KLHDC2|AMBP|MAD2L1|GNB2|ORF4|EIF4A2|ORF3|CLPP|SH3KBP1|PEBP1|KIAA1191|MT-ND1|SLC27A5|EIF2AK4|FUS|TF|RBP4|GPRC5C|C3|GRB2|ALDOB|AZIN1|DCN|DAZAP2|MT-ND4L|ITM2C|APLP1|TUBB|EIF3A|FGA|MACF1|PSMB1|FGB|ALB|SERPINC1|HRG…
6879	9.1776e-08	2.7263e-05	6	30	136	17772	cellular iron ion homeostasis	TF|FXN|HPX|HP|CP|FTL
44421	1.0164e-07	2.7263e-05	25	983	136	17772	extracellular region part	RBP4|TF|A2M|C3|HP|VTN|DCN|PCP|CXCL10|APLP1|FGA|ALB|FGB|APOH|SERPINC1|HRG|APCS|C4A|PSAP|C8A|HPX|PEBP1|CTSD|CP|IGFBP4
42221	1.5034e-07	3.6292e-05	31	1465	136	17772	response to chemical stimulus	RBP4|TF|A2M|GRB2|SLC22A12|ALDOB|HP|DCN|CXCL10|FGA|FXN|FGB|NDUFS8|SERPINC1|HSPA8|DNAJA3|CES1|APCS|MT-ATP6|MAP1B|NEIL1|NR0B2|CYP2E1|EPS8|GNB2|MT2A|PEBP1|MT-ND1|EIF2AK4|FEZ1|DNAJB5
31093	2.4313e-07	4.6659e-05	6	35	136	17772	platelet alpha granule lumen	A2M|FGA|ALB|FGB|HRG|SERPING1
32101	2.509e-07	4.6659e-05	11	191	136	17772	regulation of response to external stimulus	TF|PSMB4|A2M|MPP1|C3|SERPINC1|APOH|HRG|SERPING1|VTN|CXCL10
48519	2.7325e-07	4.6659e-05	37	2019	136	17772	negative regulation of biological process	TF|RBP4|A2M|MAEA|TSG101|VTN|HP|ITM2C|APLP1|CXCL10|PSMB4|AZGP1|MACF1|PSMB1|FXN|ALB|SERPINC1|APOH|NR2F6|HRG|DNAJA3|MPP1|NAT1|MAP1B|BIRC6|RGS19|SERPING1|HN1|NR0B2|CD63|AMBP|MAD2L1|ORF3|PEBP1|FBXO31|EIF2AK4|DNAJB5
60205	2.8993e-07	4.6659e-05	6	36	136	17772	cytoplasmic membrane-bounded vesicle lumen	A2M|FGA|ALB|FGB|HRG|SERPING1
55072	2.8993e-07	4.6659e-05	6	36	136	17772	iron ion homeostasis	TF|FXN|HPX|HP|CP|FTL
51246	3.7539e-07	5.6637e-05	19	635	136	17772	regulation of protein metabolic process	A2M|C3|TSG101|NAT1|BIRC6|VTN|SERPING1|HP|APLP1|PSMB4|MAD2L1|PSMB1|HPX|EIF4A2|PEBP1|FBXO31|CIRBP|EIF2AK4|DNAJA3
31983	4.058e-07	5.7624e-05	6	38	136	17772	vesicle lumen	A2M|FGA|ALB|FGB|HRG|SERPING1
50896	5.1111e-07	6.8127e-05	53	3631	136	17772	response to stimulus	A2M|SLC22A12|VTN|HP|CXCL10|AZGP1|FXN|SLC2A1|NDUFS8|APOH|NR2F6|APCS|C4A|NEIL1|SERPING1|HN1|CYP2E1|NR0B2|C8A|GNB2|MT-CO2|PDCL|PEBP1|CTSD|MT-ND1|EIF2AK4|TM4SF4|RBP4|TF|GRB2|C3|ALDOB|DCN|TUBB|FGA|ALB|FGB|SERPINC1|RNF168|HRG|DNAJA3|HSPA8|CES1|MT-ATP6|MAP1B|EPS8|MT2A|AOX1|CIRBP|FBXO31|IGFBP4|FEZ1|DNAJB5
48583	5.3621e-07	6.8127e-05	17	524	136	17772	regulation of response to stimulus	RBP4|TF|A2M|C4A|MPP1|C3|VTN|SERPING1|CXCL10|AMBP|C8A|PSMB4|HPX|SERPINC1|APOH|HRG|RNF168
31988	7.5363e-07	9.0963e-05	19	665	136	17772	membrane-bounded vesicle	TF|A2M|GPRC5C|GRB2|RGS19|SERPING1|HN1|CD63|PCP|FGA|FGB|ALB|SLC2A1|SH3KBP1|CTSD|PEBP1|HRG|HSPA8|ALS2CL
2920	1.5486e-06	0.00017802	4	12	136	17772	regulation of humoral immune response	A2M|HPX|C3|SERPING1
4866	1.8375e-06	0.00018779	9	146	136	17772	endopeptidase inhibitor activity	AMBP|A2M|C4A|C3|SERPINC1|BIRC6|PEBP1|HRG|SERPING1
16043	1.8554e-06	0.00018779	41	2561	136	17772	cellular component organization	RBP4|GRB2|TUBB2A|ALDOB|VTN|TIMM50|HP|DCN|CD151|APLP1|ASGR2|EIF3A|TUBB|FGA|FXN|FGB|NDUFS8|HRG|RNF168|TEKT4|HSPA8|DNAJA3|FTL|ALS2CL|NPLOC4|APCS|NRXN2|PSAP|MAP1B|HN1|MAD2L1|EPS8|MAP1S|H2AFY2|SH3KBP1|CTSD|FBXO31|CIRBP|COG1|FEZ1|GOLGB1
32991	1.9005e-06	0.00018779	47	3158	136	17772	macromolecular complex	RBP4|GRB2|TUBB2A|HP|TIMM50|VTN|HNRNPLL|MT-ND4L|PSMB4|AZGP1|TUBB|EIF3A|FGA|PSMB1|FGB|ALB|PCBP1|NDUFS8|APOH|RNF168|TEKT4|HSPA8|FTL|EEF1A1|APCS|MPP1|MT-ATP6|NAT1|MAP1B|BTBD6|NR0B2|CD63|RPL29|C8A|PPIE|MAD2L1|GNB2|EPS8|MAP1S|EIF4A2|H2AFY2|FBXO31|CIRBP|MT-ND1|COG1|SLC27A5|EIF2AK4
61135	1.9448e-06	0.00018779	9	147	136	17772	endopeptidase regulator activity	AMBP|A2M|C4A|C3|SERPINC1|BIRC6|PEBP1|HRG|SERPING1
31982	2.1622e-06	0.00020075	19	714	136	17772	vesicle	TF|A2M|GPRC5C|GRB2|RGS19|SERPING1|HN1|CD63|PCP|FGA|FGB|ALB|SLC2A1|SH3KBP1|CTSD|PEBP1|HRG|HSPA8|ALS2CL
43623	2.4297e-06	0.00021036	9	151	136	17772	cellular protein complex assembly	TUBB|APCS|FGA|FGB|TUBB2A|NDUFS8|ALDOB|FBXO31|HRG
31091	2.44e-06	0.00021036	6	51	136	17772	platelet alpha granule	A2M|FGA|ALB|FGB|HRG|SERPING1
10033	2.7587e-06	0.00022964	21	869	136	17772	response to organic substance	TF|RBP4|A2M|APCS|GRB2|MAP1B|ALDOB|HP|DCN|CYP2E1|NR0B2|CXCL10|GNB2|EPS8|PEBP1|MT-ND1|HSPA8|EIF2AK4|DNAJA3|FEZ1|DNAJB5
42060	2.9553e-06	0.00023481	10	198	136	17772	wound healing	TF|FGA|FGB|SERPINC1|APOH|HRG|HN1|SERPING1|DCN|TM4SF4
30414	3.0154e-06	0.00023481	9	155	136	17772	peptidase inhibitor activity	AMBP|A2M|C4A|C3|SERPINC1|BIRC6|PEBP1|HRG|SERPING1
30449	4.3346e-06	0.00032699	3	5	136	17772	regulation of complement activation	A2M|C3|SERPING1
2526	5.3793e-06	0.00038254	7	89	136	17772	acute inflammatory response	C8A|TF|A2M|APCS|C4A|C3|SERPING1
34622	5.3879e-06	0.00038254	12	314	136	17772	cellular macromolecular complex assembly	EIF3A|TUBB|APCS|FGA|FGB|TUBB2A|H2AFY2|NDUFS8|ALDOB|CIRBP|FBXO31|HRG
80134	6.3263e-06	0.00043633	12	319	136	17772	regulation of response to stress	AMBP|TF|PSMB4|A2M|HPX|C3|SERPINC1|APOH|HRG|RNF168|SERPING1|VTN
16023	9.1853e-06	0.00059199	17	647	136	17772	cytoplasmic membrane-bounded vesicle	TF|A2M|GPRC5C|RGS19|SERPING1|HN1|CD63|FGA|FGB|ALB|SLC2A1|SH3KBP1|PEBP1|CTSD|HRG|HSPA8|ALS2CL
44237	9.2689e-06	0.00059199	62	4987	136	17772	cellular metabolic process	ALDH1L1|TSG101|TIMM50|HNRNPLL|SLC35A2|ASGR2|FXN|MAT1A|PCBP1|NDUFS8|APOH|MAP2K5|HEMK1|APCS|NEIL1|CYP2E1|AMBP|MAD2L1|ATP9B|MT-CO2|EIF4A2|ORF3|CTSD|MT-ND1|EIF2AK4|SLC27A5|FUS|TPST2|RBP4|GRB2|ALDOB|AZIN1|DCN|MT-ND4L|APLP1|PSMB4|EIF3A|PSMB1|CSAD|RNF168|HSPA8|DNAJA3|EEF1A1|NPLOC4|ACY1|PSAP|MT-ATP6|NAT1|BIRC6|RGS19|HGD|RPL29|PPIE|GBE1|HPX|AOX1|FBXO31|CIRBP|IGFBP4|DCXR|FEZ1|DNAJB5
61134	9.3188e-06	0.00059199	9	178	136	17772	peptidase regulator activity	AMBP|A2M|C4A|C3|SERPINC1|BIRC6|PEBP1|HRG|SERPING1
9266	1.0201e-05	0.00063144	7	98	136	17772	response to temperature stimulus	TF|MT-CO2|NR2F6|PEBP1|CIRBP|DNAJA3|CXCL10
30141	1.3266e-05	0.00080063	9	186	136	17772	stored secretory granule	TF|A2M|FGA|ALB|FGB|HRG|HN1|SERPING1|CD63
50817	1.4155e-05	0.00081355	7	103	136	17772	coagulation	TF|FGA|FGB|SERPINC1|APOH|HRG|SERPING1
7596	1.4155e-05	0.00081355	7	103	136	17772	blood coagulation	TF|FGA|FGB|SERPINC1|APOH|HRG|SERPING1
2541	1.464e-05	0.00082188	5	41	136	17772	activation of plasma proteins involved in acute inflammatory response	C8A|TF|C4A|C3|SERPING1
16485	1.6055e-05	0.00088085	7	105	136	17772	protein processing	C8A|TF|FXN|C4A|C3|APOH|SERPING1
8150	1.7345e-05	0.00093049	127	14289	136	17772	biological_process	A2M|MAEA|DBF4B|ALDH1L1|SLC22A12|TUBB2A|ADH1B|VTN|SLC26A10|SLC35A2|CXCL10|ACTG1|AZGP1|MAT1A|SLC2A1|APOH|MCOLN1|MAP2K5|FTL|C4A|NEIL1|SERPING1|CYP2E1|NR0B2|MAD2L1|ATP9B|LSAMP|CLPP|EIF2AK4|TMX2|FUS|RBP4|TPST2|GRB2|ALDOB|PSMB4|EIF3A|TUBB|PSMB1|MACF1|FGA|ALB|CSAD|FGB|RNF168|DNAJA3|EEF1A1|NPLOC4|ACY1|HGD|CD63|PPIE|GBE1|EPS8|FBXO31|CIRBP|DCXR|DNAJB5|TSG101|MARCKSL1|TIMM50|RNF187|HP|HNRNPLL|CD151|PCP|RTN1…
34621	1.7959e-05	0.00094248	12	354	136	17772	cellular macromolecular complex subunit organization	EIF3A|TUBB|APCS|FGA|FGB|TUBB2A|H2AFY2|NDUFS8|ALDOB|CIRBP|FBXO31|HRG
31410	1.9182e-05	0.00098521	17	685	136	17772	cytoplasmic vesicle	TF|A2M|GPRC5C|RGS19|SERPING1|HN1|CD63|FGA|FGB|ALB|SLC2A1|SH3KBP1|PEBP1|CTSD|HRG|HSPA8|ALS2CL
5829	1.9652e-05	0.00098833	25	1316	136	17772	cytosol	GRB2|ALDOB|HP|CD151|PCP|ACTG1|EIF3A|TUBB|FXN|DNAJA3|FTL|EEF1A1|NPLOC4|ACY1|NAT1|MAP1B|RGS19|RPL29|GBE1|MAD2L1|MAP1S|EIF4A2|SH3KBP1|FBXO31|DNAJB5
7599	2.0492e-05	0.0010096	7	109	136	17772	hemostasis	TF|FGA|FGB|SERPINC1|APOH|HRG|SERPING1
51258	2.3289e-05	0.0011244	5	45	136	17772	protein polymerization	TUBB|FGA|FGB|TUBB2A|FBXO31
43170	2.6282e-05	0.001244	52	4012	136	17772	macromolecule metabolic process	TSG101|TIMM50|HP|HNRNPLL|PCP|ASGR2|FXN|PCBP1|APOH|MAP2K5|HEMK1|APCS|C4A|NEIL1|SERPING1|AMBP|C8A|MAD2L1|EIF4A2|CLPP|ORF3|CTSD|EIF2AK4|CTSF|FUS|TPST2|RBP4|TF|GRB2|C3|DCN|APLP1|PSMB4|EIF3A|PSMB1|RNF168|DNAJA3|HSPA8|EEF1A1|NPLOC4|ACY1|NAT1|BIRC6|RPL29|PPIE|GBE1|HPX|CIRBP|FBXO31|IGFBP4|FEZ1|DNAJB5
51604	2.9008e-05	0.0013467	7	115	136	17772	protein maturation	C8A|TF|FXN|C4A|C3|APOH|SERPING1
44238	3.0419e-05	0.0013855	63	5282	136	17772	primary metabolic process	TSG101|TIMM50|HP|HNRNPLL|SLC35A2|PCP|AZGP1|FXN|MAT1A|PCBP1|APOH|MAP2K5|HEMK1|APCS|C4A|NEIL1|SERPING1|CYP2E1|NR0B2|AMBP|C8A|MAD2L1|ATP9B|EIF4A2|CLPP|ORF3|CTSD|EIF2AK4|SLC27A5|CTSF|FUS|TF|RBP4|TPST2|C3|ALDOB|AZIN1|DCN|APLP1|PSMB4|EIF3A|PSMB1|RNF168|HSPA8|DNAJA3|EEF1A1|NPLOC4|ACY1|PSAP|MT-ATP6|NAT1|BIRC6|HGD|RPL29|PPIE|GBE1|HPX|FBXO31|CIRBP|IGFBP4|DCXR|FEZ1|DNAJB5
51605	3.6443e-05	0.0016291	6	81	136	17772	protein maturation by peptide bond cleavage	C8A|TF|C4A|C3|APOH|SERPING1
48523	4.9835e-05	0.0021418	30	1844	136	17772	negative regulation of cellular process	RBP4|TF|MAEA|TSG101|HP|ITM2C|APLP1|PSMB4|AZGP1|PSMB1|MACF1|ALB|APOH|NR2F6|HRG|DNAJA3|MPP1|NAT1|MAP1B|BIRC6|RGS19|HN1|NR0B2|CD63|AMBP|MAD2L1|FBXO31|PEBP1|EIF2AK4|DNAJB5
70613	5.0574e-05	0.0021418	3	10	136	17772	regulation of protein processing	A2M|C3|SERPING1
10953	5.0574e-05	0.0021418	3	10	136	17772	regulation of protein maturation by peptide bond cleavage	A2M|C3|SERPING1
4857	5.7861e-05	0.002305	10	279	136	17772	enzyme inhibitor activity	AMBP|A2M|C4A|C3|SERPINC1|BIRC6|PEBP1|HRG|AZIN1|SERPING1
1868	5.8133e-05	0.002305	2	2	136	17772	regulation of complement activation, lectin pathway	A2M|SERPING1
1869	5.8133e-05	0.002305	2	2	136	17772	negative regulation of complement activation, lectin pathway	A2M|SERPING1
50777	5.8246e-05	0.002305	4	28	136	17772	negative regulation of immune response	AMBP|PSMB4|A2M|SERPING1
9628	6.4917e-05	0.002513	12	404	136	17772	response to abiotic stimulus	TF|RBP4|MT-CO2|MAP1B|SLC2A1|NR2F6|PEBP1|CIRBP|RNF168|DCN|DNAJA3|CXCL10
22607	6.5585e-05	0.002513	19	911	136	17772	cellular component assembly	RBP4|APCS|NRXN2|TUBB2A|GRB2|MAP1B|ALDOB|HP|CD151|TUBB|EIF3A|FGA|FGB|H2AFY2|NDUFS8|CTSD|FBXO31|CIRBP|HRG
6958	6.7166e-05	0.0025334	4	29	136	17772	complement activation, classical pathway	C8A|C4A|C3|SERPING1
8199	6.915e-05	0.0025681	3	11	136	17772	ferric iron binding	TF|FXN|FTL
4867	7.9413e-05	0.0029046	6	93	136	17772	serine-type endopeptidase inhibitor activity	AMBP|A2M|SERPINC1|PEBP1|HRG|SERPING1
50776	8.2798e-05	0.0029832	9	235	136	17772	regulation of immune response	C8A|AMBP|PSMB4|RBP4|A2M|C4A|HPX|C3|SERPING1
2455	8.7932e-05	0.0031216	4	31	136	17772	humoral immune response mediated by circulating immunoglobulin	C8A|C4A|C3|SERPING1
10035	9.1221e-05	0.0031914	9	238	136	17772	response to inorganic substance	TF|A2M|FXN|FGA|FGB|MT2A|MAP1B|ALDOB|PEBP1
5488	9.3393e-05	0.0032207	114	12355	136	17772	binding	A2M|MAEA|DBF4B|ALDH1L1|SLC22A12|TUBB2A|ADH1B|VTN|CXCL10|ACTG1|AZGP1|MAT1A|SLC2A1|APOH|MAP2K5|FTL|C4A|NEIL1|BTBD6|SERPING1|CYP2E1|NR0B2|MAD2L1|ATP9B|CLPP|EIF2AK4|FUS|RBP4|GRB2|ALDOB|DAZAP2|PSMB4|EIF3A|TUBB|PSMB1|MACF1|FGA|ALB|CSAD|FGB|RNF168|DNAJA3|EEF1A1|NPLOC4|ACY1|HGD|CD63|PPIE|GBE1|EPS8|FBXO31|CIRBP|GNB2L1|DCXR|DNAJB5|TSG101|MARCKSL1|TIMM50|HP|HNRNPLL|CD151|PCP|ASGR2|FXN|PCBP1|NDUFS8|NR2F6|HEM…
43234	9.7089e-05	0.003301	37	2600	136	17772	protein complex	RBP4|GRB2|TUBB2A|VTN|TIMM50|HP|MT-ND4L|PSMB4|AZGP1|EIF3A|TUBB|PSMB1|FGA|FGB|ALB|NDUFS8|RNF168|TEKT4|FTL|EEF1A1|APCS|MPP1|MT-ATP6|NAT1|MAP1B|NR0B2|CD63|C8A|MAD2L1|GNB2|EPS8|MAP1S|EIF4A2|FBXO31|MT-ND1|COG1|SLC27A5
32268	9.9179e-05	0.0033253	14	559	136	17772	regulation of cellular protein metabolic process	NAT1|VTN|HP|APLP1|PSMB4|MAD2L1|PSMB1|HPX|EIF4A2|FBXO31|CIRBP|PEBP1|EIF2AK4|DNAJA3
19538	0.00010192	0.0033483	37	2606	136	17772	protein metabolic process	TF|TPST2|C3|TSG101|TIMM50|HP|DCN|PCP|PSMB4|EIF3A|PSMB1|FXN|APOH|RNF168|HSPA8|DNAJA3|MAP2K5|EEF1A1|NPLOC4|ACY1|APCS|C4A|BIRC6|SERPING1|RPL29|C8A|AMBP|PPIE|MAD2L1|HPX|EIF4A2|CLPP|CTSD|FBXO31|EIF2AK4|CTSF|DNAJB5
2682	0.00010264	0.0033483	12	424	136	17772	regulation of immune system process	C8A|AMBP|PSMB4|RBP4|A2M|MPP1|C4A|HPX|C3|SERPING1|DNAJA3|CXCL10
31667	0.00010686	0.0034394	9	243	136	17772	response to nutrient levels	RBP4|A2M|ALB|MAP1B|ALDOB|SERPINC1|CTSD|EIF2AK4|CXCL10
30246	0.00011084	0.0035206	11	363	136	17772	carbohydrate binding	ASGR2|APCS|PSAP|ALDOB|SERPINC1|APOH|HRG|VTN|DCN|RPL29|APLP1
48731	0.00011671	0.0036588	35	2421	136	17772	system development	RBP4|MAEA|GRB2|TUBB2A|TSG101|ALDOB|HP|DCN|ITM2C|PCP|RTN1|APLP1|CXCL10|TUBB|MACF1|APOH|NR2F6|HRG|DNAJA3|MAP2K5|NRXN2|PSAP|MAP1B|BIRC6|PCDH8|HN1|NR0B2|CD63|MAP1S|LSAMP|MT-CO2|PEBP1|IGFBP4|TM4SF4|FEZ1
51646	0.00011852	0.0036669	3	13	136	17772	mitochondrion localization	MAP1S|ALB|FEZ1
2449	0.00012	0.0036669	5	63	136	17772	lymphocyte mediated immunity	C8A|TUBB|C4A|C3|SERPING1
5624	0.00012351	0.0037269	17	796	136	17772	membrane fraction	TPST2|MAEA|MPP1|NAT1|ALDOB|BIRC6|RGS19|CYP2E1|CD151|APLP1|AMBP|EPS8|KREMEN1|SLC2A1|SH3KBP1|PEBP1|SLC27A5
50878	0.00013194	0.0039044	7	146	136	17772	regulation of body fluid levels	TF|FGA|FGB|SERPINC1|APOH|HRG|SERPING1
6119	0.00013263	0.0039044	6	102	136	17772	oxidative phosphorylation	FXN|MT-ATP6|MT-CO2|NDUFS8|MT-ND4L|MT-ND1
5539	0.00014358	0.004176	7	148	136	17772	glycosaminoglycan binding	SERPINC1|APOH|HRG|VTN|DCN|RPL29|APLP1
30194	0.00015	0.0043107	3	14	136	17772	positive regulation of blood coagulation	TF|APOH|HRG
6954	0.00015734	0.0044684	10	315	136	17772	inflammatory response	C8A|TF|A2M|APCS|C4A|C3|AOX1|SERPING1|IGFBP4|CXCL10
45916	0.00017352	0.0048707	2	3	136	17772	negative regulation of complement activation	A2M|SERPING1
43499	0.00018645	0.0051147	3	15	136	17772	eukaryotic cell surface binding	FGA|FGB|APOH
6957	0.00018645	0.0051147	3	15	136	17772	complement activation, alternative pathway	C8A|C4A|C3
5626	0.00019467	0.0052801	17	827	136	17772	insoluble fraction	TPST2|MAEA|MPP1|NAT1|ALDOB|BIRC6|RGS19|CYP2E1|CD151|APLP1|AMBP|EPS8|KREMEN1|SLC2A1|SH3KBP1|PEBP1|SLC27A5
9991	0.0001993	0.0053455	9	264	136	17772	response to extracellular stimulus	RBP4|A2M|ALB|MAP1B|ALDOB|SERPINC1|CTSD|EIF2AK4|CXCL10
8201	0.00021085	0.0055932	6	111	136	17772	heparin binding	SERPINC1|APOH|HRG|VTN|RPL29|APLP1
30193	0.00021922	0.0057522	4	39	136	17772	regulation of blood coagulation	TF|APOH|HRG|VTN
48584	0.00022286	0.0057848	9	268	136	17772	positive regulation of response to stimulus	C8A|TF|C4A|HPX|C3|RNF168|SERPING1|VTN|CXCL10
5246	0.0002282	0.0058211	3	16	136	17772	calcium channel regulator activity	AMBP|GNB2|NRXN2
51248	0.00022908	0.0058211	8	212	136	17772	negative regulation of protein metabolic process	PSMB4|A2M|MAD2L1|PSMB1|PEBP1|FBXO31|SERPING1|EIF2AK4
51234	0.00023258	0.0058213	36	2609	136	17772	establishment of localization	RBP4|TF|GRB2|SLC22A12|TSG101|MARCKSL1|TIMM50|SLC26A10|MT-ND4L|SLC35A2|APLP1|CXCL10|ASGR2|MACF1|FXN|ALB|SLC2A1|NDUFS8|APOH|MCOLN1|HSPA8|FTL|NRXN2|PSAP|MT-ATP6|NAT1|MAP1S|HPX|ATP9B|MT-CO2|SH3KBP1|CP|MT-ND1|COG1|SLC27A5|FEZ1
44433	0.00023549	0.0058213	9	270	136	17772	cytoplasmic vesicle part	A2M|GPRC5C|FGA|ALB|FGB|SH3KBP1|HRG|SERPING1|CD63
48518	0.00023632	0.0058213	32	2207	136	17772	positive regulation of biological process	RBP4|TF|C3|MARCKSL1|VTN|HP|HNRNPLL|PCP|CXCL10|PSMB4|TUBB|PSMB1|FXN|APOH|HRG|RNF168|DNAJA3|MAP2K5|C4A|PSAP|MAP1B|BIRC6|SERPING1|HN1|NR0B2|CD63|C8A|HPX|FBXO31|CIRBP|PEBP1|FEZ1
6956	0.00024214	0.0059022	4	40	136	17772	complement activation	C8A|C4A|C3|SERPING1
65008	0.0002445	0.0059022	25	1539	136	17772	regulation of biological quality	TMX2|RBP4|TF|MAEA|SLC22A12|HP|ASGR2|FGA|FXN|ALB|FGB|APOH|SERPINC1|HRG|DNAJA3|FTL|MAP2K5|NRXN2|MAP1B|SERPING1|HPX|MT2A|PEBP1|CP|FEZ1
30247	0.00026018	0.0061577	7	163	136	17772	polysaccharide binding	SERPINC1|APOH|HRG|VTN|DCN|RPL29|APLP1
1871	0.00026018	0.0061577	7	163	136	17772	pattern binding	SERPINC1|APOH|HRG|VTN|DCN|RPL29|APLP1
43498	0.00026674	0.0062367	4	41	136	17772	cell surface binding	TF|FGA|FGB|APOH
5737	0.00026869	0.0062367	79	7641	136	17772	cytoplasm	A2M|ALDH1L1|MAEA|TSG101|ADH1B|TIMM50|HP|CD151|SLC35A2|PCP|RTN1|ACTG1|FXN|PCBP1|SLC2A1|NDUFS8|MCOLN1|FTL|HEMK1|ALS2CL|MPP1|NEIL1|BTBD6|HN1|SERPING1|CYP2E1|MAD2L1|GNB2|EIF4A2|MT-CO2|ORF3|CLPP|SH3KBP1|CTSD|PEBP1|MT-ND1|SLC27A5|EIF2AK4|CTSF|TF|TPST2|GPRC5C|GRB2|ALDOB|MT-ND4L|ITM2C|APLP1|PSMB4|EIF3A|TUBB|PSMB1|MACF1|FGA|FGB|ALB|HRG|HSPA8|DNAJA3|EEF1A1|NPLOC4|CES1|ACY1|PSAP|MT-ATP6|NAT1|MAP1B|RGS19|CD6…
50820	0.00027555	0.006335	3	17	136	17772	positive regulation of coagulation	TF|APOH|HRG
51789	0.00028056	0.0063893	6	117	136	17772	response to protein stimulus	APCS|MAP1B|ALDOB|HSPA8|EIF2AK4|DNAJB5
31348	0.00029308	0.006612	4	42	136	17772	negative regulation of defense response	PSMB4|A2M|SERPINC1|SERPING1
61041	0.00032123	0.0071142	4	43	136	17772	regulation of wound healing	TF|APOH|HRG|VTN
50818	0.00032123	0.0071142	4	43	136	17772	regulation of coagulation	TF|APOH|HRG|VTN
48856	0.00032841	0.0072072	36	2655	136	17772	anatomical structure development	RBP4|MAEA|GRB2|TUBB2A|TSG101|ALDOB|HP|DCN|ITM2C|PCP|RTN1|APLP1|CXCL10|TUBB|MACF1|APOH|NR2F6|HRG|DNAJA3|MAP2K5|NRXN2|PSAP|MAP1B|BIRC6|PCDH8|HN1|NR0B2|CD63|MAP1S|LSAMP|MT-CO2|FBXO31|PEBP1|IGFBP4|TM4SF4|FEZ1
44085	0.0003317	0.0072138	19	1033	136	17772	cellular component biogenesis	RBP4|APCS|NRXN2|TUBB2A|GRB2|MAP1B|ALDOB|HP|CD151|TUBB|EIF3A|FGA|FGB|H2AFY2|NDUFS8|CTSD|FBXO31|CIRBP|HRG
60334	0.0003453	0.0073766	2	4	136	17772	regulation of interferon-gamma-mediated signaling pathway	HPX|DNAJA3
2921	0.0003453	0.0073766	2	4	136	17772	negative regulation of humoral immune response	A2M|SERPING1
31099	0.00034896	0.0073894	5	79	136	17772	regeneration	MAP1B|APOH|HN1|NR0B2|TM4SF4
6810	0.00039014	0.0081895	35	2575	136	17772	transport	RBP4|TF|GRB2|SLC22A12|TSG101|MARCKSL1|TIMM50|SLC26A10|MT-ND4L|SLC35A2|APLP1|CXCL10|ASGR2|MACF1|FXN|ALB|SLC2A1|NDUFS8|APOH|MCOLN1|HSPA8|FTL|NRXN2|PSAP|MT-ATP6|NAT1|MAP1S|HPX|ATP9B|MT-CO2|SH3KBP1|CP|MT-ND1|COG1|SLC27A5
2443	0.00043872	0.0091299	5	83	136	17772	leukocyte mediated immunity	C8A|TUBB|C4A|C3|SERPING1
323	0.00047011	0.0096174	8	236	136	17772	lytic vacuole	PSAP|ALDOB|CTSD|MCOLN1|CD63|ITM2C|PCP|CTSF
5764	0.00047011	0.0096174	8	236	136	17772	lysosome	PSAP|ALDOB|CTSD|MCOLN1|CD63|ITM2C|PCP|CTSF
15630	0.00048986	0.0099371	13	577	136	17772	microtubule cytoskeleton	MAEA|MPP1|TUBB2A|ALDOB|MAP1B|PSMB4|TUBB|MACF1|MAP1S|FBXO31|TEKT4|MAP2K5|FEZ1
7030	0.000527	0.010601	3	21	136	17772	Golgi organization	NPLOC4|COG1|GOLGB1
267	0.00056098	0.011192	19	1078	136	17772	cell fraction	TPST2|MAEA|MPP1|NAT1|MAP1B|ALDOB|BIRC6|RGS19|CYP2E1|CD151|APLP1|AMBP|EPS8|FGB|KREMEN1|SLC2A1|SH3KBP1|PEBP1|SLC27A5
33033	0.00057261	0.011197	2	5	136	17772	negative regulation of myeloid cell apoptosis	MAEA|APOH
30307	0.00057517	0.011197	4	50	136	17772	positive regulation of cell growth	FXN|MAP1B|HRG|MAP2K5
16064	0.00057517	0.011197	4	50	136	17772	immunoglobulin mediated immune response	C8A|C4A|C3|SERPING1
5576	0.00059374	0.011466	29	2022	136	17772	extracellular region	RBP4|TF|A2M|C3|HP|VTN|DCN|PCP|CXCL10|APLP1|AZGP1|FGA|ALB|FGB|FNDC1|APOH|SERPINC1|HRG|APCS|C4A|PSAP|SERPING1|AMBP|C8A|HPX|PEBP1|CTSD|CP|IGFBP4
51247	0.00059992	0.011494	9	307	136	17772	positive regulation of protein metabolic process	PSMB4|PSMB1|HPX|C3|CIRBP|FBXO31|HP|VTN|DNAJA3
19724	0.00062045	0.011793	4	51	136	17772	B cell mediated immunity	C8A|C4A|C3|SERPING1
50727	0.00063636	0.012001	5	90	136	17772	regulation of inflammatory response	PSMB4|A2M|C3|SERPINC1|SERPING1
65003	0.00066379	0.012422	14	674	136	17772	macromolecular complex assembly	RBP4|APCS|TUBB2A|GRB2|ALDOB|TUBB|EIF3A|FGA|FGB|H2AFY2|NDUFS8|FBXO31|CIRBP|HRG
7275	0.00068564	0.012732	38	2971	136	17772	multicellular organismal development	RBP4|MAEA|GRB2|TUBB2A|TSG101|ALDOB|HP|DCN|ITM2C|PCP|RTN1|APLP1|CXCL10|TUBB|MACF1|FXN|APOH|NR2F6|HRG|DNAJA3|MAP2K5|NRXN2|PSAP|MAP1B|BIRC6|PCDH8|HN1|NR0B2|CD63|RPL29|MAP1S|LSAMP|MT-CO2|ORF3|PEBP1|IGFBP4|TM4SF4|FEZ1
70925	0.00077141	0.014215	4	54	136	17772	organelle assembly	EIF3A|TUBB|CTSD|FBXO31
45793	0.00082702	0.015059	4	55	136	17772	positive regulation of cell size	FXN|MAP1B|HRG|MAP2K5
45333	0.00085329	0.015059	5	96	136	17772	cellular respiration	FXN|MT-CO2|NDUFS8|MT-ND4L|MT-ND1
51654	0.00085461	0.015059	2	6	136	17772	establishment of mitochondrion localization	MAP1S|FEZ1
10955	0.00085461	0.015059	2	6	136	17772	negative regulation of protein maturation by peptide bond cleavage	A2M|SERPING1
10656	0.00085461	0.015059	2	6	136	17772	negative regulation of muscle cell apoptosis	APOH|HRG
2922	0.00085461	0.015059	2	6	136	17772	positive regulation of humoral immune response	HPX|C3
15980	0.00087614	0.015326	6	145	136	17772	energy derivation by oxidation of organic compounds	GBE1|FXN|MT-CO2|NDUFS8|MT-ND4L|MT-ND1
30234	0.00088381	0.015349	16	859	136	17772	enzyme regulator activity	A2M|C4A|PSAP|C3|BIRC6|SERPING1|HP|AZIN1|CXCL10|AMBP|APOH|SERPINC1|PEBP1|HRG|DNAJA3|ALS2CL
32502	0.00092648	0.015539	40	3234	136	17772	developmental process	TF|RBP4|MAEA|GRB2|TUBB2A|TSG101|ALDOB|HP|DCN|ITM2C|PCP|RTN1|APLP1|CXCL10|TUBB|MACF1|FXN|APOH|NR2F6|HRG|DNAJA3|MAP2K5|NRXN2|PSAP|MAP1B|BIRC6|PCDH8|HN1|NR0B2|CD63|RPL29|MAP1S|LSAMP|MT-CO2|ORF3|PEBP1|FBXO31|IGFBP4|TM4SF4|FEZ1
52548	0.00093657	0.015539	5	98	136	17772	regulation of endopeptidase activity	TF|PSAP|HP|VTN|DNAJA3
21700	0.00093657	0.015539	5	98	136	17772	developmental maturation	MAEA|PSAP|MAP1B|FBXO31|HN1
44419	0.00093833	0.015539	9	327	136	17772	interspecies interaction between organisms	AMBP|PSMB4|PSMB1|HPX|TSG101|ALB|GRB2|EIF4A2|HSPA8
9892	0.00093958	0.015539	16	864	136	17772	negative regulation of metabolic process	A2M|TSG101|SERPING1|HN1|NR0B2|APLP1|PSMB4|MAD2L1|PSMB1|ORF3|NR2F6|PEBP1|FBXO31|HRG|EIF2AK4|DNAJB5
42773	0.00094662	0.015539	4	57	136	17772	ATP synthesis coupled electron transport	MT-CO2|NDUFS8|MT-ND4L|MT-ND1
42775	0.00094662	0.015539	4	57	136	17772	mitochondrial ATP synthesis coupled electron transport	MT-CO2|NDUFS8|MT-ND4L|MT-ND1
42594	0.00094662	0.015539	4	57	136	17772	response to starvation	ALB|ALDOB|CTSD|EIF2AK4
6952	0.00095267	0.015539	13	620	136	17772	defense response	TF|A2M|APCS|C4A|C3|SERPING1|HP|CXCL10|C8A|TUBB|AOX1|DNAJA3|IGFBP4
5506	0.0010503	0.017017	7	206	136	17772	iron ion binding	AMBP|TF|FXN|MT-CO2|AOX1|CYP2E1|FTL
6919	0.0010779	0.017347	4	59	136	17772	activation of caspase activity	TF|PSAP|HP|DNAJA3
9605	0.0010852	0.017348	12	551	136	17772	response to external stimulus	TF|RBP4|A2M|ALB|MAP1B|ALDOB|SERPINC1|NR2F6|CTSD|DCN|EIF2AK4|CXCL10
19899	0.0011175	0.017683	13	631	136	17772	enzyme binding	TF|A2M|TSG101|ALDOB|HP|CYP2E1|SLC2A1|SERPINC1|PEBP1|GNB2L1|DNAJA3|ALS2CL|FEZ1
2673	0.0011208	0.017683	3	27	136	17772	regulation of acute inflammatory response	A2M|C3|SERPING1
9612	0.0011481	0.017997	4	60	136	17772	response to mechanical stimulus	TF|MAP1B|DCN|CXCL10
10038	0.0011571	0.018021	6	153	136	17772	response to metal ion	FXN|FGA|FGB|MT2A|ALDOB|PEBP1
52547	0.0011711	0.018123	5	103	136	17772	regulation of peptidase activity	TF|PSAP|HP|VTN|DNAJA3
5577	0.0011905	0.018188	2	7	136	17772	fibrinogen complex	FGA|FGB
45824	0.0011905	0.018188	2	7	136	17772	negative regulation of innate immune response	A2M|SERPING1
5773	0.0012111	0.018388	8	273	136	17772	vacuole	PSAP|ALDOB|CTSD|MCOLN1|CD63|ITM2C|PCP|CTSF
10605	0.0012354	0.018601	15	802	136	17772	negative regulation of macromolecule metabolic process	A2M|TSG101|SERPING1|HN1|NR0B2|PSMB4|MAD2L1|PSMB1|ORF3|NR2F6|PEBP1|FBXO31|HRG|EIF2AK4|DNAJB5
9409	0.0012483	0.018601	3	28	136	17772	response to cold	MT-CO2|CIRBP|CXCL10
42168	0.0012483	0.018601	3	28	136	17772	heme metabolic process	AMBP|FXN|HPX
2697	0.0012762	0.0189	5	105	136	17772	regulation of immune effector process	RBP4|A2M|HPX|C3|SERPING1
43933	0.0012852	0.018918	14	722	136	17772	macromolecular complex subunit organization	RBP4|APCS|TUBB2A|GRB2|ALDOB|TUBB|EIF3A|FGA|FGB|H2AFY2|NDUFS8|FBXO31|CIRBP|HRG
51436	0.001298	0.018991	4	62	136	17772	negative regulation of ubiquitin-protein ligase activity involved in mitotic cell cycle	PSMB4|MAD2L1|PSMB1|FBXO31
30334	0.0013811	0.020084	7	216	136	17772	regulation of cell migration	TF|MPP1|APOH|HP|VTN|CD63|CXCL10
43062	0.0014554	0.020973	6	160	136	17772	extracellular structure organization	NRXN2|MAP1B|VTN|DCN|DNAJA3|APLP1
51179	0.0014596	0.020973	37	2982	136	17772	localization	TF|RBP4|GRB2|SLC22A12|TSG101|MARCKSL1|TIMM50|SLC26A10|MT-ND4L|SLC35A2|APLP1|CXCL10|ASGR2|MACF1|FXN|ALB|SLC2A1|NDUFS8|APOH|MCOLN1|HSPA8|FTL|ALS2CL|NRXN2|PSAP|MT-ATP6|NAT1|MAP1S|HPX|ATP9B|MT-CO2|SH3KBP1|CP|MT-ND1|COG1|SLC27A5|FEZ1
31347	0.0015024	0.021461	6	161	136	17772	regulation of defense response	PSMB4|A2M|HPX|C3|SERPINC1|SERPING1
51087	0.0015298	0.021724	3	30	136	17772	chaperone binding	ALB|FGB|CP
9636	0.0015478	0.021724	4	65	136	17772	response to toxin	CES1|MT2A|MAP1B|PEBP1
22904	0.0015478	0.021724	4	65	136	17772	respiratory electron transport chain	MT-CO2|NDUFS8|MT-ND4L|MT-ND1
2714	0.0015793	0.021786	2	8	136	17772	positive regulation of B cell mediated immunity	HPX|C3
2861	0.0015793	0.021786	2	8	136	17772	regulation of inflammatory response to antigenic stimulus	PSMB4|C3
2891	0.0015793	0.021786	2	8	136	17772	positive regulation of immunoglobulin mediated immune response	HPX|C3
51352	0.001638	0.02234	4	66	136	17772	negative regulation of ligase activity	PSMB4|MAD2L1|PSMB1|FBXO31
51444	0.001638	0.02234	4	66	136	17772	negative regulation of ubiquitin-protein ligase activity	PSMB4|MAD2L1|PSMB1|FBXO31
46620	0.0016843	0.022843	3	31	136	17772	regulation of organ growth	RBP4|FXN|HRG
30005	0.0017438	0.023516	7	225	136	17772	cellular di-, tri-valent inorganic cation homeostasis	TF|FXN|HPX|MT2A|HP|CP|FTL
45087	0.001755	0.023537	6	166	136	17772	innate immune response	C8A|TUBB|C4A|C3|SERPING1|DNAJA3
32270	0.0017737	0.023656	8	290	136	17772	positive regulation of cellular protein metabolic process	PSMB4|PSMB1|HPX|CIRBP|FBXO31|HP|VTN|DNAJA3
70271	0.001803	0.023741	11	507	136	17772	protein complex biogenesis	RBP4|TUBB|APCS|FGA|FGB|GRB2|TUBB2A|NDUFS8|ALDOB|FBXO31|HRG
6461	0.001803	0.023741	11	507	136	17772	protein complex assembly	RBP4|TUBB|APCS|FGA|FGB|GRB2|TUBB2A|NDUFS8|ALDOB|FBXO31|HRG
43280	0.0018293	0.023741	4	68	136	17772	positive regulation of caspase activity	TF|PSAP|HP|DNAJA3
51439	0.0018293	0.023741	4	68	136	17772	regulation of ubiquitin-protein ligase activity involved in mitotic cell cycle	PSMB4|MAD2L1|PSMB1|FBXO31
10952	0.0018293	0.023741	4	68	136	17772	positive regulation of peptidase activity	TF|PSAP|HP|DNAJA3
6826	0.0018482	0.023859	3	32	136	17772	iron ion transport	TF|FXN|FTL
6996	0.0018651	0.023949	21	1381	136	17772	organelle organization	NPLOC4|TUBB2A|MAP1B|TIMM50|HP|TUBB|EIF3A|MAD2L1|EPS8|FXN|MAP1S|H2AFY2|NDUFS8|CTSD|FBXO31|RNF168|TEKT4|COG1|DNAJA3|GOLGB1|ALS2CL
16281	0.0020204	0.025652	2	9	136	17772	eukaryotic translation initiation factor 4F complex	NAT1|EIF4A2
31401	0.002024	0.025652	7	231	136	17772	positive regulation of protein modification process	PSMB4|PSMB1|HPX|FBXO31|HP|VTN|DNAJA3
2460	0.0020354	0.025652	4	70	136	17772	adaptive immune response based on somatic recombination of immune receptors built from immunoglobulin superfamily domains	C8A|C4A|C3|SERPING1
31399	0.0020402	0.025652	9	366	136	17772	regulation of protein modification process	PSMB4|MAD2L1|PSMB1|HPX|PEBP1|FBXO31|HP|VTN|DNAJA3
65007	0.0020951	0.026205	70	6937	136	17772	biological regulation	A2M|MAEA|SLC22A12|TSG101|MARCKSL1|VTN|HP|HNRNPLL|PCP|RTN1|CXCL10|AZGP1|ASGR2|FXN|APOH|NR2F6|MAP2K5|FTL|HEMK1|C4A|NRXN2|MPP1|NEIL1|SERPING1|HN1|NR0B2|AMBP|C8A|MAD2L1|EIF4A2|ORF3|PDCL|PEBP1|EIF2AK4|TMX2|TF|RBP4|C3|GRB2|ALDOB|ITM2C|APLP1|PSMB4|TUBB|PSMB1|MACF1|FGA|FGB|ALB|SERPINC1|HRG|RNF168|DNAJA3|PSAP|NAT1|MAP1B|BIRC6|RGS19|CD63|PPIE|EPS8|HPX|MT2A|H2AFY2|FBXO31|CIRBP|CP|IGFBP4|FEZ1|DNAJB5
30182	0.0021443	0.026546	10	442	136	17772	neuron differentiation	TUBB|MAP1S|PSAP|TUBB2A|MAP1B|NR2F6|HN1|ITM2C|RTN1|FEZ1
2250	0.0021443	0.026546	4	71	136	17772	adaptive immune response	C8A|C4A|C3|SERPING1
44422	0.0021613	0.026619	53	4869	136	17772	organelle part	A2M|MAEA|TUBB2A|TSG101|TIMM50|HP|SLC35A2|RTN1|FXN|NDUFS8|MCOLN1|MAP2K5|MPP1|SERPING1|CYP2E1|MAD2L1|MT-CO2|CLPP|SH3KBP1|PEBP1|MT-ND1|SLC27A5|TPST2|RBP4|GPRC5C|GRB2|ALDOB|ITM2C|MT-ND4L|PSMB4|EIF3A|TUBB|FGA|ALB|FGB|HRG|TEKT4|DNAJA3|CES1|PSAP|MT-ATP6|MAP1B|CD63|RPL29|PPIE|EPS8|MAP1S|H2AFY2|FBXO31|CIRBP|COG1|FEZ1|GOLGB1
43086	0.0021906	0.026843	8	300	136	17772	negative regulation of catalytic activity	PSMB4|MAD2L1|PSMB1|NEIL1|FBXO31|VTN|DNAJA3|APLP1
22603	0.0022362	0.027263	8	301	136	17772	regulation of anatomical structure morphogenesis	TF|C3|MAP1B|APOH|HN1|HP|FEZ1|CXCL10
8135	0.0022572	0.027381	4	72	136	17772	translation factor activity, nucleic acid binding	EEF1A1|EIF3A|NAT1|EIF4A2
48522	0.0023804	0.028493	27	2004	136	17772	positive regulation of cellular process	RBP4|TF|MARCKSL1|C3|VTN|HP|HNRNPLL|CXCL10|PSMB4|TUBB|PSMB1|FXN|RNF168|HRG|DNAJA3|MAP2K5|PSAP|MAP1B|BIRC6|HN1|NR0B2|CD63|HPX|CIRBP|FBXO31|PEBP1|FEZ1
9968	0.0023843	0.028493	5	121	136	17772	negative regulation of signal transduction	AMBP|RGS19|PEBP1|HP|DNAJA3
31396	0.0023843	0.028493	5	121	136	17772	regulation of protein ubiquitination	PSMB4|MAD2L1|PSMB1|FBXO31|DNAJA3
51270	0.0024505	0.02914	7	239	136	17772	regulation of cellular component movement	TF|MPP1|APOH|HP|VTN|CD63|CXCL10
41	0.002495	0.029163	4	74	136	17772	transition metal ion transport	TF|FXN|CP|FTL
55066	0.0025083	0.029163	7	240	136	17772	di-, tri-valent inorganic cation homeostasis	TF|FXN|HPX|MT2A|HP|CP|FTL
51918	0.0025128	0.029163	2	10	136	17772	negative regulation of fibrinolysis	APOH|HRG
14911	0.0025128	0.029163	2	10	136	17772	positive regulation of smooth muscle cell migration	TF|VTN
10660	0.0025128	0.029163	2	10	136	17772	regulation of muscle cell apoptosis	APOH|HRG
23057	0.0025603	0.029371	5	123	136	17772	negative regulation of signaling process	AMBP|RGS19|PEBP1|HP|DNAJA3
40012	0.0025672	0.029371	7	241	136	17772	regulation of locomotion	TF|MPP1|APOH|HP|VTN|CD63|CXCL10
10608	0.0025672	0.029371	7	241	136	17772	posttranscriptional regulation of gene expression	ASGR2|NAT1|EIF4A2|CIRBP|DNAJA3|EIF2AK4|APLP1
16044	0.0027188	0.030833	9	382	136	17772	cellular membrane organization	ASGR2|NPLOC4|PSAP|GRB2|SH3KBP1|TIMM50|HSPA8|APLP1|FTL
8219	0.0027206	0.030833	13	698	136	17772	cell death	FUS|TF|PSAP|NAT1|BIRC6|TIMM50|HP|APLP1|C8A|MAP1S|SH3KBP1|CTSD|DNAJA3
45471	0.0027495	0.030981	4	76	136	17772	response to ethanol	RBP4|EPS8|PEBP1|CYP2E1
61024	0.0027665	0.030981	9	383	136	17772	membrane organization	ASGR2|NPLOC4|PSAP|GRB2|SH3KBP1|TIMM50|HSPA8|APLP1|FTL
44446	0.0027721	0.030981	52	4803	136	17772	intracellular organelle part	A2M|MAEA|TUBB2A|TSG101|TIMM50|HP|SLC35A2|RTN1|FXN|NDUFS8|MCOLN1|MAP2K5|MPP1|SERPING1|CYP2E1|MAD2L1|MT-CO2|CLPP|SH3KBP1|PEBP1|MT-ND1|SLC27A5|TPST2|RBP4|GPRC5C|ALDOB|ITM2C|MT-ND4L|PSMB4|EIF3A|TUBB|FGA|ALB|FGB|HRG|TEKT4|DNAJA3|CES1|PSAP|MT-ATP6|MAP1B|CD63|RPL29|PPIE|EPS8|MAP1S|H2AFY2|CIRBP|FBXO31|COG1|FEZ1|GOLGB1
6091	0.0027886	0.031022	8	312	136	17772	generation of precursor metabolites and energy	GBE1|FXN|MT-ATP6|MT-CO2|NDUFS8|ALDOB|MT-ND4L|MT-ND1
33013	0.0028158	0.031038	3	37	136	17772	tetrapyrrole metabolic process	AMBP|FXN|HPX
6778	0.0028158	0.031038	3	37	136	17772	porphyrin metabolic process	AMBP|FXN|HPX
48585	0.0028417	0.031182	5	126	136	17772	negative regulation of response to stimulus	AMBP|PSMB4|A2M|SERPINC1|SERPING1
70469	0.0028832	0.03131	4	77	136	17772	respiratory chain	MT-CO2|NDUFS8|MT-ND4L|MT-ND1
6959	0.0028832	0.03131	4	77	136	17772	humoral immune response	C8A|C4A|C3|SERPING1
16265	0.0028923	0.03131	13	703	136	17772	death	FUS|TF|PSAP|NAT1|BIRC6|TIMM50|HP|APLP1|C8A|MAP1S|SH3KBP1|CTSD|DNAJA3
7017	0.0029432	0.031718	7	247	136	17772	microtubule-based process	TUBB|MPP1|MAP1S|TUBB2A|MAP1B|FBXO31|TEKT4
31397	0.0030213	0.032415	4	78	136	17772	negative regulation of protein ubiquitination	PSMB4|MAD2L1|PSMB1|FBXO31
45807	0.0030402	0.032426	3	38	136	17772	positive regulation of endocytosis	C3|VTN|CD63
7049	0.0030491	0.032426	14	793	136	17772	cell cycle	DBF4B|MAEA|MPP1|TUBB2A|TSG101|NAT1|PSMB4|TUBB|MAD2L1|MACF1|PSMB1|ORF3|FBXO31|FEZ1
2252	0.0031449	0.033298	5	129	136	17772	immune effector process	C8A|TUBB|C4A|C3|SERPING1
7155	0.0031855	0.03358	13	711	136	17772	cell adhesion	MAEA|NRXN2|SDK2|VTN|HP|PCDH8|CD151|PCP|APLP1|AMBP|AZGP1|LSAMP|FEZ1
30003	0.0032164	0.03369	7	251	136	17772	cellular cation homeostasis	TF|FXN|HPX|MT2A|HP|CP|FTL
22610	0.0032238	0.03369	13	712	136	17772	biological adhesion	MAEA|NRXN2|SDK2|VTN|HP|PCDH8|CD151|PCP|APLP1|AMBP|AZGP1|LSAMP|FEZ1
3743	0.0032753	0.03408	3	39	136	17772	translation initiation factor activity	EIF3A|NAT1|EIF4A2
32501	0.003325	0.034448	48	4372	136	17772	multicellular organismal process	TF|RBP4|MAEA|GRB2|TUBB2A|TSG101|ALDOB|HP|DCN|ITM2C|PCP|RTN1|APLP1|CXCL10|TUBB|FGA|MACF1|FXN|FGB|SERPINC1|APOH|NR2F6|HRG|DNAJA3|MAP2K5|BRD2|NRXN2|PSAP|NAT1|MAP1B|BIRC6|HN1|PCDH8|SERPING1|NR0B2|CD63|RPL29|EPS8|MAP1S|MT-CO2|LSAMP|ORF3|PDCL|PEBP1|FBXO31|IGFBP4|TM4SF4|FEZ1
44455	0.0033596	0.034659	5	131	136	17772	mitochondrial membrane part	MT-ATP6|NDUFS8|TIMM50|MT-ND4L|MT-ND1
48468	0.0033855	0.034777	12	632	136	17772	cell development	RBP4|MAEA|MAP1S|PSAP|MAP1B|NR2F6|PEBP1|FBXO31|HRG|HN1|DNAJA3|FEZ1
51438	0.0034625	0.035417	4	81	136	17772	regulation of ubiquitin-protein ligase activity	PSMB4|MAD2L1|PSMB1|FBXO31
48471	0.0035075	0.03567	8	324	136	17772	perinuclear region of cytoplasm	TF|MAD2L1|GNB2|MAP1S|MAP1B|ALDOB|ITM2C|APLP1
43085	0.0035168	0.03567	11	553	136	17772	positive regulation of catalytic activity	TF|PSMB4|FXN|PSMB1|PSAP|ALDOB|APOH|FBXO31|HRG|HP|DNAJA3
33032	0.0036487	0.036727	2	12	136	17772	regulation of myeloid cell apoptosis	MAEA|APOH
44093	0.0036514	0.036727	12	638	136	17772	positive regulation of molecular function	TF|PSMB4|FXN|PSMB1|PSAP|ALDOB|APOH|FBXO31|HRG|HP|VTN|DNAJA3
51340	0.0039456	0.039521	4	84	136	17772	regulation of ligase activity	PSMB4|MAD2L1|PSMB1|FBXO31
50790	0.0040161	0.040062	15	907	136	17772	regulation of catalytic activity	TF|PSAP|ALDOB|NEIL1|VTN|HP|APLP1|PSMB4|MAD2L1|PSMB1|FXN|APOH|FBXO31|HRG|DNAJA3
31400	0.0040669	0.040181	5	137	136	17772	negative regulation of protein modification process	PSMB4|MAD2L1|PSMB1|PEBP1|FBXO31
55114	0.0040819	0.040181	12	647	136	17772	oxidation reduction	ALDH1L1|MT-CO2|AOX1|NDUFS8|HGD|ADH1B|CP|CYP2E1|MT-ND4L|MT-ND1|DCXR|FTL
45927	0.0041162	0.040181	4	85	136	17772	positive regulation of growth	FXN|MAP1B|HRG|MAP2K5
51345	0.0042091	0.040181	6	198	136	17772	positive regulation of hydrolase activity	TF|PSAP|ALDOB|APOH|HP|DNAJA3
60043	0.0042906	0.040181	2	13	136	17772	regulation of cardiac muscle cell proliferation	RBP4|HRG
51917	0.0042906	0.040181	2	13	136	17772	regulation of fibrinolysis	APOH|HRG
51183	0.0042906	0.040181	2	13	136	17772	vitamin transporter activity	RBP4|SLC2A1
55021	0.0042906	0.040181	2	13	136	17772	regulation of cardiac muscle tissue growth	RBP4|HRG
55024	0.0042906	0.040181	2	13	136	17772	regulation of cardiac muscle tissue development	RBP4|HRG
44260	0.0043001	0.040181	40	3506	136	17772	cellular macromolecule metabolic process	FUS|RBP4|TPST2|GRB2|TSG101|TIMM50|DCN|HNRNPLL|APLP1|PSMB4|ASGR2|EIF3A|PSMB1|FXN|PCBP1|RNF168|HSPA8|DNAJA3|HEMK1|MAP2K5|EEF1A1|NPLOC4|APCS|NAT1|NEIL1|BIRC6|RPL29|AMBP|PPIE|MAD2L1|GBE1|HPX|EIF4A2|ORF3|FBXO31|CIRBP|IGFBP4|EIF2AK4|FEZ1|DNAJB5
32269	0.0043133	0.040181	6	199	136	17772	negative regulation of cellular protein metabolic process	PSMB4|MAD2L1|PSMB1|PEBP1|FBXO31|EIF2AK4
6807	0.0043155	0.040181	28	2196	136	17772	nitrogen compound metabolic process	FUS|RBP4|ALDH1L1|ALDOB|AZIN1|HNRNPLL|DCN|APLP1|FXN|MAT1A|PCBP1|RNF168|DNAJA3|HEMK1|ACY1|NAT1|MT-ATP6|NEIL1|HGD|AMBP|PPIE|HPX|ATP9B|ORF3|CIRBP|IGFBP4|DCXR|FEZ1
43161	0.0043247	0.040181	5	139	136	17772	proteasomal ubiquitin-dependent protein catabolic process	PSMB4|NPLOC4|MAD2L1|PSMB1|FBXO31
6869	0.0043247	0.040181	5	139	136	17772	lipid transport	RBP4|PSAP|ATP9B|APOH|SLC27A5
10498	0.0043247	0.040181	5	139	136	17772	proteasomal protein catabolic process	PSMB4|NPLOC4|MAD2L1|PSMB1|FBXO31
9267	0.0043256	0.040181	3	43	136	17772	cellular response to starvation	ALB|CTSD|EIF2AK4
6120	0.0043256	0.040181	3	43	136	17772	mitochondrial electron transport, NADH to ubiquinone	NDUFS8|MT-ND4L|MT-ND1
2684	0.0043277	0.040181	7	265	136	17772	positive regulation of immune system process	C8A|C4A|HPX|C3|SERPING1|DNAJA3|CXCL10
8289	0.0043956	0.040655	9	411	136	17772	lipid binding	TF|RBP4|AZGP1|PSAP|ALB|MAP1B|ALDOB|APOH|PEBP1
45765	0.0044724	0.041208	4	87	136	17772	regulation of angiogenesis	TF|C3|APOH|CXCL10
48513	0.0046121	0.041895	24	1792	136	17772	organ development	RBP4|MAEA|GRB2|TSG101|ALDOB|BIRC6|HN1|PCDH8|HP|DCN|NR0B2|CD63|PCP|APLP1|CXCL10|MACF1|MAP1S|MT-CO2|APOH|PEBP1|HRG|TM4SF4|DNAJA3|MAP2K5
8137	0.0046164	0.041895	3	44	136	17772	NADH dehydrogenase (ubiquinone) activity	NDUFS8|MT-ND4L|MT-ND1
50136	0.0046164	0.041895	3	44	136	17772	NADH dehydrogenase (quinone) activity	NDUFS8|MT-ND4L|MT-ND1
3954	0.0046164	0.041895	3	44	136	17772	NADH dehydrogenase activity	NDUFS8|MT-ND4L|MT-ND1
9719	0.0046573	0.042108	10	493	136	17772	response to endogenous stimulus	TF|RBP4|A2M|GNB2|GRB2|MAP1B|ALDOB|PEBP1|HP|CYP2E1
51186	0.004863	0.043803	6	204	136	17772	cofactor metabolic process	AMBP|ALDH1L1|FXN|HPX|ALDOB|DCXR
6446	0.0049188	0.044141	3	45	136	17772	regulation of translational initiation	NAT1|EIF4A2|EIF2AK4
60420	0.0049807	0.044392	2	14	136	17772	regulation of heart growth	RBP4|HRG
9888	0.0049835	0.044392	13	750	136	17772	tissue development	RBP4|GRB2|TSG101|HP|PCDH8|HN1|DCN|CD63|PCP|MACF1|HRG|DNAJA3|TM4SF4
22402	0.0051458	0.045529	11	582	136	17772	cell cycle process	PSMB4|TUBB|MAD2L1|MPP1|PSMB1|MACF1|TSG101|TUBB2A|NAT1|ORF3|FBXO31
226	0.0051678	0.045529	5	145	136	17772	microtubule cytoskeleton organization	TUBB|MAP1S|MAP1B|FBXO31|TEKT4
7568	0.0051678	0.045529	5	145	136	17772	aging	TF|GRB2|PEBP1|DCN|DNAJA3
5747	0.0052328	0.045552	3	46	136	17772	mitochondrial respiratory chain complex I	NDUFS8|MT-ND4L|MT-ND1
45271	0.0052328	0.045552	3	46	136	17772	respiratory chain complex I	NDUFS8|MT-ND4L|MT-ND1
30964	0.0052328	0.045552	3	46	136	17772	NADH dehydrogenase complex	NDUFS8|MT-ND4L|MT-ND1
2683	0.0052459	0.045552	4	91	136	17772	negative regulation of immune system process	AMBP|PSMB4|A2M|SERPING1
50778	0.0053188	0.04602	5	146	136	17772	positive regulation of immune response	C8A|C4A|HPX|C3|SERPING1
43281	0.0054523	0.047007	4	92	136	17772	regulation of caspase activity	TF|PSAP|HP|DNAJA3
42127	0.0054987	0.047238	14	848	136	17772	regulation of cell proliferation	RBP4|TF|TSG101|MARCKSL1|BIRC6|HP|HN1|CXCL10|AZGP1|FXN|APOH|HRG|DNAJA3|MAP2K5
(B) BiNGO analysis of V-HHEV-H dataset.
File created with bingo ©
ontology: namespace
curator: bingo
Selected ontology file : bundle://173.0:1/data/GO_Full
Selected annotation file : bundle://173.0:1/data/H_sapiens_default
Discarded evidence codes :
Overrepresentation
Selected statistical test : Hypergeometric test
Selected correction : Benjamini & Hochberg False Discovery Rate (FDR) correction
Selected significance level : 0.05
Testing option : Use whole annotation as reference set
The selected cluster :
JUB	HRAS	PLEC1	ITSN1	AMOTL2	B2M	SHKBP1	MAP3K7	APP	MED28	GRIN2B	GRIN2D	BTBD2	SERPINE1	RPLP1	PQBP1	PIK3CA	RAB27A	SH3GL3	PIK3CG	C4A	C4B	UGCG	PTBP1	F8	EXD3	BTBD6	SERPING1	F7	MARK4	HLA-DQA1	MED10	SARS2	MAPK1	SERPINF2	JUN	BACE1	F2	ZNF384	RYR2	MAPK8	ARL8B	MAPK7	EIF2AK4	SH3GL2	HLA-DRA	GC	RAD23B	RALGPS1	RAD23A
KIF1B	RIF1	TBCD	MT-CO2	SLC35E1	UBC	UBD	TM4SF1	WASL	UBB	UGP2	TM4SF4	FHOD1	STUB1	APLP1	CD9	COL9A2	TRDMT1	CD2	GPSM1	CD4	VPS36	SELPLG	NFATC1	GBA	KLK6	MAG	KLK2	KLK3	CBL	SFRS13A	RAF1	C4BPA	BAD	COL5A1	USP6NL	ZBED1	CYBB	EPOR	VPS28	SNTA1	RAB3GAP2	CCT3	SLC35A2	APOB	ATXN10	APOE	WWP1	CD46	LCAT
FN1	CSF1R	EEF1A1	P4HB	HTT	SNW1	BRCA1	EIF4B	TST	PPIE	ITGA6	NEDD4	ITGA8	PPID	DNMT1	CIRBP	PDCD6	GRB7	PUF60	PDCD7	CLTA	IGFBP7	IGFBP6	ARHGAP17	CXCR3	DSTN	PCBP4	CXCR4	PCBP1	PCBP2	SHC1	TUBA1A	SHC3	SHC2	CHUK	PHC1	SHC4	SHBG	PRKCA	PRKCI	ARHGAP27	PRKCG	UBE2I	PRKCE	FSHR	PRKCD	X DOMAIN	PROC	PRKCB	UBE2N
EIF6	BAT5	XPO5	CAPZA3	CAPZA1	TSPAN7	ADH1B	RBM9	CRADD	IQGAP1	NRCAM	APOA2	ST3GAL3	DAB2	OLFML3	DAB1	SLC2A4	SLC2A3	DDX24	SMARCD1	SLC2A1	DDX20	INSR	EGFR	IRS4	IRS2	RET	NCALD	MTA3	FBP1	NEIL1	ACTN1	MTA1	PDE4D	IRS1	RBPMS	MAD2L1BP	SGSM2	BPY2C	COL1A2	COL1A1	PTGFRN	BAT3	UBA52	LRPPRC	BAT2	XRN2	NGF	EID1	DRD3
GYPC	COPS6	BCAR1	WASF1	WASF2	DMAP1	CDT1	ASGR1	ASGR2	TNFRSF11B	SH2D1A	GFI1B	BAG1	BAG3	ZFYVE9	BAG2	NR2F6	NR2F2	RBM42	ZCCHC10	SF1	LGALS13	PSG9	LAX1	GADD45G	TOMM20	SH3KBP1	ADAM17	SLC27A6	ADAM19	ORMDL3	ADAM12	GADD45A	SLC27A5	NOL12	PMPCB	ADAM15	USP7	USP8	ABTB2	SFN	POLR2C	FAM46C	SUMO4	GCH1	MRPL20	CPN1	POLR2A	STAU1	SUMO1
No annotations were retrieved for the following entities:
SARAF	FAM35A	V DOMAIN	U2SURP	ORF2	MT-CO1	Y DOMAIN	MAGED2	AMOTL2	FAM131C	X DOMAIN	SUMO4	FAM46C	NCOA1	RDRP	DLEU1	GAB3	UBC	METHYLTRANSFERASE	UBB	HEL	C16ORF59
GO-ID	p-value	corr p-value	x	n	X	N	Description	Genes in test set
5515	2.0012e-169	0	1000	8085	1204	17702	protein binding	JUB|HRAS|PLEC1|ITSN1|B2M|SHKBP1|MAP3K7|APP|MED28|GRIN2B|GRIN2D|BTBD2|RPLP1|SERPINE1|PQBP1|PIK3CA|RAB27A|PIK3CG|SH3GL3|C4A|C4B|PTBP1|F8|BTBD6|EXD3|SERPING1|F7|MARK4|SARS2|MAPK1|SERPINF2|JUN|BACE1|F2|ZNF384|RYR2|MAPK8|ARL8B|MAPK7|EIF2AK4|SH3GL2|GC|RAD23B|RAD23A|PABPC4|GAST|BCL2L1|XAB2|PFN2|ARIH2|INS|ZAP70|PABPC1|SFRS12|ESRRA|CUGBP2|ESRRG|NDC80|NXF1|COL14A1|RGS2|SMURF2|SMURF1|KIAA1377|TSG101|ELF4|EZ…
65007	6.7006e-83	2.2554e-79	790	6915	1204	17702	biological regulation	JUB|HRAS|ITSN1|B2M|MAP3K7|APP|MED28|GRIN2B|GRIN2D|SERPINE1|PQBP1|PIK3CA|RAB27A|PIK3CG|SH3GL3|C4A|C4B|F8|SERPING1|F7|MARK4|MED10|MAPK1|SERPINF2|JUN|F2|ZNF384|RYR2|MAPK8|ARL8B|MAPK7|EIF2AK4|SH3GL2|RALGPS1|PABPC4|GAST|BCL2L1|MYBL2|ARIH2|PFN2|INS|ZAP70|UBASH3A|PABPC1|ESRRA|TAOK2|CUGBP2|ESRRG|NDC80|GNGT1|RGS2|SMURF2|SMURF1|TSG101|ELF4|EZH2|SPI1|TP63|DAXX|YBX1|IL4R|SERPINA5|ANP32A|QKI|FGF2|GHR|ATF7IP|A…
50789	5.2362e-80	1.175e-76	757	6531	1204	17702	regulation of biological process	JUB|HRAS|A2M|MASP1|MASP2|ITSN1|CITED1|B2M|SSR1|MAP3K7|SYP|APP|GRIN2B|MED28|GRIN2D|SERPINE1|PQBP1|PIK3CA|GNG3|FAS|TLK2|GNG4|GNG5|SYK|MAP2K5|RAB27A|GNG7|SH3GL3|PIK3CG|PTPRM|CRYAA|ROCK1|C4A|RXRB|C4B|RXRA|SERPING1|HNF4G|F7|PCM1|PTPRO|MARK4|MED10|PLAUR|MAPK1|HNF4A|SERPINF2|JUN|F2|ZNF384|TGIF1|RYR2|ADAMTS1|MAPK8|MST1R|MAPK7|ARL8B|GRAP2|SH3GL2|EIF2AK4|GNAI3|RALGPS1|ERBB4|GNAI2|GNAI1|ERBB3|ERBB2|HSPA1A|G…
23052	7.856e-78	1.3222e-74	476	3121	1204	17702	signaling	HRAS|ITSN1|CITED1|MAP3K7|APP|GRIN2B|GRIN2D|PIK3CA|GNG3|FAS|TLK2|GNG4|GNG5|RAB27A|GNG7|MAP2K5|SYK|PIK3CG|SH3GL3|PTPRM|ROCK1|RXRA|PTPRO|PLAUR|MAPK1|JUN|F2|MAPK8|ADAMTS1|ARL8B|MAPK7|MST1R|GRAP2|EIF2AK4|SH3GL2|RALGPS1|GNAI3|GNAI2|ERBB4|ERBB3|GNAI1|ERBB2|GAST|INS|ZAP70|NPHP1|TAOK2|MAP2K1|TGFBR1|NDC80|HGF|DVL1|GNGT1|RAPSN|PCNA|HGS|SMURF2|CHRND|SMURF1|TNK2|GNAZ|HNF1A|PDIA3|TP63|DAXX|RTN1|IL4R|ANP32A|QKI…
48518	2.5125e-76	3.3829e-73	384	2206	1204	17702	positive regulation of biological process	PVR|HRAS|CDX2|STAR|PDLIM7|MASP1|MASP2|SNCA|CDC16|ITSN1|CITED1|SSR1|B2M|CFP|MAP3K7|APP|APOB|GAB2|HTRA2|GRIN2B|APOE|CD46|SERPINE1|CFH|APOH|RARA|CFI|FAS|WWOX|SYK|MAP2K5|RAB27A|F12|ANAPC2|PLD1|CAPNS1|RARG|F10|CRYAA|C4A|C4B|RXRA|SERPING1|F7|CD40|MARK4|C1QA|MAPK1|C1QB|HNF4A|SERPINF2|JUN|CCR3|F2|VEGFA|PLA2G2A|PDGFRB|RYR2|MAPK8|MST1R|VSIG4|RBP4|TADA3|ERBB4|GNAI2|ERBB3|ERBB2|ADRBK1|BCL2L1|POMC|CALR|ADA|CD…
5488	4.4706e-75	5.016e-72	1093	12306	1204	17702	binding	JUB|HRAS|PLEC1|ITSN1|B2M|SHKBP1|MAP3K7|APP|MED28|GRIN2B|GRIN2D|BTBD2|RPLP1|SERPINE1|PQBP1|PIK3CA|RAB27A|PIK3CG|SH3GL3|C4A|C4B|PTBP1|F8|BTBD6|EXD3|SERPING1|F7|MARK4|SARS2|MAPK1|SERPINF2|JUN|BACE1|F2|ZNF384|RYR2|MAPK8|ARL8B|MAPK7|EIF2AK4|SH3GL2|GC|RAD23B|RAD23A|PABPC4|GAST|BCL2L1|MYBL2|XAB2|PFN2|ARIH2|INS|ZAP70|PABPC1|SFRS12|ESRRA|TAOK2|CUGBP2|NXF2|ESRRG|NDC80|NXF1|COL14A1|RGS2|SMURF2|SMURF1|KIAA13…
9987	3.5156e-70	3.381e-67	922	9324	1204	17702	cellular process	JUB|HRAS|PLEC1|ITSN1|MAP3K7|APP|GRIN2B|GRIN2D|SERPINE1|RPLP1|PIK3CA|RAB27A|PIK3CG|SH3GL3|PTBP1|UGCG|F8|EXD3|MARK4|SARS2|MAPK1|JUN|F2|BACE1|ZNF384|RYR2|MAPK8|ARL8B|MAPK7|EIF2AK4|SH3GL2|RAD23B|RAD23A|PABPC4|BCL2L1|XAB2|ARIH2|PFN2|INS|ZAP70|PABPC1|SFRS12|TAOK2|CUGBP2|NXF2|NDC80|NXF1|GNGT1|COL14A1|RGS2|SMURF2|SMURF1|TSG101|ELF4|EZH2|TP63|DAXX|YBX1|SERPINA5|ANP32A|QKI|FGF2|ALS2CL|GHR|ATF7IP|AR|APCS|LY…
48519	1.5881e-69	1.3364e-66	352	2012	1204	17702	negative regulation of biological process	HRAS|A2M|CDX2|MASP1|SNCA|PTPN22|CDC16|ITSN1|CITED1|MAP3K7|APOE|WWP1|SERPINE1|APOH|PIK3CA|RARA|FAS|GNG4|WWOX|PIK3CG|F12|ANAPC2|RARG|PTPRM|ROCK1|CRYAA|RXRA|SERPING1|F7|PCM1|PTPRO|MAPK1|MAD2L1|HNF4A|SERPINF2|JUN|VEGFA|F2|PLA2G2A|RYR2|TGIF1|MAPK8|ADAMTS1|VSIG4|MAD2L2|EIF2AK4|RBP4|GNAI3|GNAI2|ERBB3|ERBB2|DAG1|ADRBK1|CHEK1|HSPA1A|CDC34|BCL2L1|POMC|CALR|CD74|ADA|PIN1|EPHB2|AHSG|NR1H2|TCF21|MACF1|DRAP1|I…
50794	1.5238e-67	1.1398e-64	707	6203	1204	17702	regulation of cellular process	JUB|HRAS|ITSN1|CITED1|SSR1|MAP3K7|SYP|APP|GRIN2B|MED28|GRIN2D|SERPINE1|PQBP1|PIK3CA|GNG3|FAS|TLK2|GNG4|GNG5|RAB27A|GNG7|MAP2K5|SYK|SH3GL3|PIK3CG|PTPRM|ROCK1|CRYAA|RXRB|RXRA|F7|HNF4G|PCM1|MARK4|PTPRO|MED10|PLAUR|MAPK1|HNF4A|JUN|F2|ZNF384|RYR2|TGIF1|MAPK8|ADAMTS1|ARL8B|MAPK7|MST1R|GRAP2|SH3GL2|EIF2AK4|RALGPS1|GNAI3|GNAI2|ERBB4|ERBB3|GNAI1|ERBB2|GAST|HSPA1A|BCL2L1|MYBL2|PFN2|INS|ZAP70|DIABLO|UBASH3A…
48523	1.7912e-63	1.2059e-60	323	1838	1204	17702	negative regulation of cellular process	HRAS|CDX2|SNCA|PTPN22|CDC16|ITSN1|CITED1|MAP3K7|APOE|WWP1|SERPINE1|APOH|PIK3CA|RARA|FAS|GNG4|WWOX|PIK3CG|ANAPC2|RARG|PTPRM|ROCK1|CRYAA|RXRA|F7|PCM1|PTPRO|MAPK1|MAD2L1|HNF4A|JUN|VEGFA|F2|PLA2G2A|TGIF1|MAPK8|ADAMTS1|VSIG4|MAD2L2|EIF2AK4|RBP4|GNAI3|GNAI2|ERBB3|ERBB2|DAG1|ADRBK1|CHEK1|HSPA1A|CDC34|BCL2L1|CALR|CD74|ADA|PIN1|AHSG|EPHB2|NR1H2|TCF21|MACF1|DRAP1|INS|UBASH3A|NR1H3|MDFI|PLAT|MLL|MAP2K1|TP53…
23033	1.1961e-62	7.3204e-60	348	2094	1204	17702	signaling pathway	HRAS|STAR|ITSN1|CITED1|MAP3K7|APP|GAB2|GRIN2B|APOE|GAB1|PIK3CA|RARA|GNG3|TLK2|GNG4|RAPGEF1|GNG5|RAB27A|GNG7|MAP2K5|SYK|PIK3CG|PLD1|RARG|STC2|ROCK1|RXRA|CD40|PTPRO|CCR8|MAPK1|CCR3|JUN|CCR2|VEGFA|F2|PDGFRB|MAPK8|ADAMTS1|MST1R|MAPK7|ARL8B|GRAP2|EIF2AK4|ITGA2B|GNAI3|RALGPS1|TADA3|ERBB4|GNAI2|GNAI1|ERBB3|ERBB2|ADRBK1|CHEK1|GAST|POMC|CALR|CD74|EPHB1|EPHB2|NR1H2|EPHB6|MACF1|INS|ZAP70|BLNK|PLAT|MDFI|SMAD…
23060	2.7032e-62	1.3998e-59	353	2150	1204	17702	signal transmission	SYT1|HRAS|SNCA|PTPN22|ITSN1|CD2AP|CITED1|MAP3K7|SHB|APP|GAB2|GRIN2B|APOE|WWP1|GRIN2D|PIK3CA|RARA|GNG3|FAS|NSMAF|RAPGEF1|GNG5|RAB27A|MAP2K5|SYK|SH3GL3|PIK3CG|PLD1|BCR|PTPRM|ROCK1|PLAUR|MAPK1|MAD2L1|CCR3|JUN|CCR2|F2|PDGFRB|MAPK8|MAPK7|ARL8B|MST1R|MAD2L2|GRAP2|SH3GL2|RALGPS1|GNAI2|ERBB4|ERBB3|GNAI1|ERBB2|CHEK1|GAST|POMC|OCRL|EPHB1|CD74|INS|ZAP70|NPHP1|MDFI|PLAT|TAOK2|MAP2K1|TP53BP2|TGFBR1|SMAD4|SMAD…
23046	2.7032e-62	1.3998e-59	353	2150	1204	17702	signaling process	SYT1|HRAS|SNCA|PTPN22|ITSN1|CD2AP|CITED1|MAP3K7|SHB|APP|GAB2|GRIN2B|APOE|WWP1|GRIN2D|PIK3CA|RARA|GNG3|FAS|NSMAF|RAPGEF1|GNG5|RAB27A|MAP2K5|SYK|SH3GL3|PIK3CG|PLD1|BCR|PTPRM|ROCK1|PLAUR|MAPK1|MAD2L1|CCR3|JUN|CCR2|F2|PDGFRB|MAPK8|MAPK7|ARL8B|MST1R|MAD2L2|GRAP2|SH3GL2|RALGPS1|GNAI2|ERBB4|ERBB3|GNAI1|ERBB2|CHEK1|GAST|POMC|OCRL|EPHB1|CD74|INS|ZAP70|NPHP1|MDFI|PLAT|TAOK2|MAP2K1|TP53BP2|TGFBR1|SMAD4|SMAD…
6950	4.0534e-60	1.9491e-57	310	1772	1204	17702	response to stress	JUB|A2M|STAR|MASP1|MASP2|SNCA|XRCC1|CITED1|CFP|HTRA2|GRIN2B|APOE|CD46|SERPINE1|CFH|APOH|CFI|TLK2|RAB27A|GNG7|SYK|F12|PLD1|POLI|F10|C4A|CRYAA|C4B|NCF1|RXRA|F8|SERPING1|CD40|F7|PLAUR|RFC5|C1QA|MAPK1|C1QB|HNF4A|SERPINF2|JUN|CCR3|F2|VEGFA|CCR2|PLA2G2A|RYR2|MAPK8|MST1R|VSIG4|EIF2AK4|RAD23B|ERBB4|ERBB3|RAD23A|ERBB2|PABPC4|ALDOB|ADRBK1|CHEK1|HSPA1A|BCL2L1|XAB2|ADA|CD74|AHSG|INS|BLNK|PLAT|MDFI|SMAD9|TAOK…
7165	8.5798e-60	3.8506e-57	320	1873	1204	17702	signal transduction	HRAS|PTPN22|ITSN1|CD2AP|CITED1|MAP3K7|SHB|GAB2|APOE|WWP1|GRIN2D|PIK3CA|RARA|GNG3|FAS|NSMAF|RAPGEF1|GNG5|RAB27A|MAP2K5|SYK|SH3GL3|PIK3CG|PLD1|BCR|PTPRM|ROCK1|PLAUR|MAPK1|MAD2L1|CCR3|JUN|CCR2|F2|PDGFRB|MAPK8|MAPK7|ARL8B|MST1R|MAD2L2|GRAP2|SH3GL2|RALGPS1|GNAI2|ERBB4|ERBB3|GNAI1|ERBB2|CHEK1|GAST|POMC|OCRL|EPHB1|CD74|INS|ZAP70|NPHP1|MDFI|TAOK2|MAP2K1|TP53BP2|TGFBR1|SMAD4|NDC80|SMAD1|HGF|EPHA2|PTPN11|D…
50896	3.4184e-58	1.4383e-55	481	3622	1204	17702	response to stimulus	JUB|HRAS|A2M|MASP1|MASP2|XRCC1|CITED1|B2M|APP|GRIN2B|GRIN2D|SERPINE1|GNG3|FAS|TLK2|GNG4|CCNA1|GNG5|RAB27A|GNG7|SYK|PTPRM|C4A|CRYAA|C4B|NCF1|RXRA|F8|SERPING1|F7|CYP2E1|PTPRO|HLA-DQA1|PLAUR|MAPK1|CCDC130|HNF4A|SERPINF2|JUN|F2|RYR2|MAPK8|MST1R|EIF2AK4|HLA-DRA|RAD23B|GNAI2|ERBB4|ERBB3|RAD23A|ERBB2|PABPC4|HSPA1A|BCL2L1|XAB2|INS|MYO15A|ZAP70|NPHP1|TAOK2|MAP2K1|TGFBR1|HGF|GNGT1|PCNA|HNF1A|SYNJ1|TP63|DAX…
48522	6.0811e-58	2.4081e-55	330	2004	1204	17702	positive regulation of cellular process	HRAS|CDX2|STAR|PDLIM7|SNCA|CDC16|ITSN1|CITED1|SSR1|MAP3K7|APOB|APP|GAB2|HTRA2|GRIN2B|APOE|SERPINE1|RARA|FAS|WWOX|RAB27A|MAP2K5|SYK|ANAPC2|PLD1|CAPNS1|RARG|F10|CRYAA|RXRA|CD40|F7|MARK4|MAPK1|HNF4A|CCR3|JUN|VEGFA|F2|PLA2G2A|PDGFRB|RYR2|MAPK8|MST1R|RBP4|TADA3|GNAI2|ERBB4|ERBB3|ERBB2|ADRBK1|BCL2L1|POMC|CALR|CD74|ADA|PIN1|EPHB2|AHSG|NR1H2|TCF21|INS|ZAP70|DIABLO|NR1H3|ESRRA|SMAD9|MLL|TAOK2|MAP2K1|TP53B…
42221	1.0663e-53	3.9878e-51	265	1461	1204	17702	response to chemical stimulus	SYT1|HRAS|A2M|STAR|SNCA|XRCC1|CITED1|B2M|GOT2|APOB|GRIN2B|APOE|LCAT|GAB1|SERPINE1|RARA|GNG3|GNG4|CCNA1|GNG5|GNG7|SYK|F12|PLD1|RARG|PTPRM|STC2|CRYAA|RXRA|F7|CYP2E1|PTPRO|PLAUR|CCR8|C1QB|MAPK1|HNF4A|SERPINF2|CCR3|JUN|CCR2|VEGFA|PDGFRB|RYR2|MAPK8|EIF2AK4|RBP4|GNAI2|ERBB4|ERBB3|ERBB2|ALDOB|DAG1|ADRBK1|HSPA1A|BCL2L1|ADA|NR1H3|PLAT|SMAD9|MAP2K1|TGFBR1|SMAD4|SMAD2|SMAD1|HGF|PTPN11|RNF7|EPS8|PON1|PCNA|PD…
48583	1.9052e-53	6.7504e-51	148	524	1204	17702	regulation of response to stimulus	PVR|A2M|THRA|PDGFB|MASP1|PDGFA|MASP2|SLC6A3|VTN|IL10|TGFB1|TGFB2|CXCL10|B2M|CFP|MAP3K7|APOA2|GAB2|APOE|CD46|SERPINE1|CFH|APOH|IL1B|MS4A2|RARA|PRKACA|CFI|SYK|F12|C4A|C4B|USP1|RELA|SOCS1|SERPING1|CD40|F7|IRS1|C1QA|C1QB|MAPK1|MAP4K5|LAT2|HNF4A|SERPINF2|VEGFA|F2|PLA2G2A|VSIG4|C3AR1|RBP4|DRD3|MAP4K1|CCL5|ADA|CD74|AHSG|PSMB4|VDR|INS|NPM1|ZAP70|TAF9|RNF168|TRAF6|AXIN1|MDFI|TAOK2|CFB|HGF|BRCA1|KDR|HDAC3|…
43170	2.023e-52	6.8093e-50	500	4002	1204	17702	macromolecule metabolic process	MASP1|MASP2|XRCC1|MAP3K7|APP|NAA10|RPLP1|PIK3CA|LSM3|GNG3|TLK2|MAP2K5|SYK|PIK3CG|PTPRM|C4A|ROCK1|C4B|PTBP1|PTPRS|SERPING1|F7|PCM1|MARK4|PTPRO|SARS2|PLAUR|ST13|MAPK1|BACE1|F2|MAPK8|ADAMTS1|MAPK7|MST1R|EIF2AK4|ADAMTS4|RAD23B|GNAI2|ERBB4|ERBB3|RAD23A|ERBB2|PABPC4|HSPA1A|XAB2|SDHAF2|ARIH2|ZAP70|PABPC1|SFRS12|NPLOC4|TAOK2|MAP2K1|TGFBR1|CUGBP2|PPFIBP2|HGF|DVL1|MAP2|PCNA|SMURF2|SMURF1|TNK2|DPP3|TSG101|D…
19538	4.2096e-52	1.3495e-49	376	2599	1204	17702	protein metabolic process	MRPL42|STAR|MASP1|MASP2|PTPN22|CDC16|CCT3|CD2AP|CFP|MAP3K7|APP|HTRA2|NAA10|WWP1|CD46|GAB1|RPLP1|CFH|APOH|PIK3CA|RARA|CFI|TLK2|GNG3|SYK|MAP2K5|PIK3CG|F12|ANAPC2|CAPNS1|F10|PTPRM|BCR|ROCK1|C4A|C4B|PTPRS|SERPING1|F7|PTPRO|MARK4|SARS2|PLAUR|ST13|C1QA|MAPK1|C1QB|MAD2L1|F2|BACE1|PDGFRB|ADAMTS1|MAPK8|MST1R|MAPK7|VSIG4|EIF2AK4|ADAMTS4|RAD23B|TPST2|TADA3|ERBB4|GNAI2|ERBB3|ERBB2|RAD23A|NEK1|PABPC4|ADRBK1|C…
7166	1.0116e-48	3.0956e-46	236	1279	1204	17702	cell surface receptor linked signaling pathway	HRAS|STAR|CITED1|MAP3K7|APP|GRIN2B|APOE|GAB1|GNG3|GNG5|RAPGEF1|GNG7|SYK|PIK3CG|RARG|STC2|CD40|PTPRO|CCR8|MAPK1|CCR3|JUN|CCR2|VEGFA|F2|PDGFRB|ADAMTS1|MST1R|ITGA2B|GNAI3|GNAI2|ERBB4|ERBB3|GNAI1|ERBB2|GAST|ADRBK1|POMC|EPHB1|EPHB2|EPHB6|MACF1|INS|ZAP70|PLAT|SMAD9|TGFBR1|SMAD4|SMAD2|SMAD1|CELSR1|HGF|EPHA2|PTPN11|KDR|DVL1|CBLC|LAMA1|GNGT1|CBLB|EPS8|CD59|NTRK1|NTRK2|SMURF2|SMURF1|GNAZ|HNF1A|BCAR1|WASF2|…
16043	3.2221e-48	9.4311e-46	364	2561	1204	17702	cellular component organization	SYT1|JUB|HRAS|PDLIM7|TUBB2A|SNCA|CDC16|PLEC1|ITSN1|CD2AP|CITED1|SYP|HOOK2|APOB|APP|HTRA2|APOE|ATXN10|LCAT|NAA10|RARA|FAS|TLK2|CCNA1|FTL|SYK|CLNS1A|SH3GL3|ANAPC2|PTPRM|ROCK1|CRYAA|RXRA|VTI1B|CD40|PCM1|MARK4|DCTN1|DCTN2|MAD2L1|JUN|PLA2G2A|MAD2L2|SH3GL2|ALDOA|RBP4|GNAI3|TADA3|ERBB4|ERBB3|ERBB2|NEK1|ALDOB|DAG1|BCL2L1|CALR|EPHB1|CD74|EPHB2|AHSG|PFN2|NPHP1|NR1H3|NPLOC4|MLL|MAP2K1|TAOK2|TGFBR1|SMAD4|SMA…
10033	3.8322e-48	1.0749e-45	187	869	1204	17702	response to organic substance	A2M|THRA|STAR|PDGFB|PDGFA|SLC6A3|SNCA|RPE65|MMP3|XRCC1|TGFB1|IL10|CITED1|B2M|CXCL10|TGFB2|GOT2|APOA2|APOB|SLC2A4|GRIN2B|APOE|LCAT|GAB1|SERPINE1|IL1B|RARA|PRKACA|GNG3|GNG4|CCNA1|INSR|GNG5|GNG7|EGFR|F12|IRS2|PLD1|RELA|BAIAP2|RXRA|SOCS1|FBP1|SOCS7|NR0B2|F7|CYP2E1|IRS1|PTPRO|C1QB|MAPK1|EP300|SERPINF2|JUN|RYR2|COL1A1|EIF2AK4|NGF|RBP4|DRD3|ERBB4|GRB2|ERBB3|ERBB2|DRD4|ALDOB|DAG1|ADRBK1|HSPA1A|BCL2L1|CCN…
8150	6.6428e-48	1.7888e-45	1138	14226	1204	17702	biological_process	JUB|HRAS|PLEC1|ITSN1|B2M|SHKBP1|MAP3K7|APP|MED28|GRIN2B|GRIN2D|SERPINE1|RPLP1|PQBP1|PIK3CA|RAB27A|PIK3CG|SH3GL3|C4A|C4B|PTBP1|UGCG|F8|EXD3|SERPING1|F7|MARK4|HLA-DQA1|MED10|SARS2|MAPK1|SERPINF2|JUN|BACE1|F2|ZNF384|RYR2|MAPK8|ARL8B|MAPK7|EIF2AK4|SH3GL2|HLA-DRA|GC|RAD23B|RALGPS1|RAD23A|PABPC4|GAST|BCL2L1|MYBL2|XAB2|PFN2|ARIH2|INS|ZAP70|UBASH3A|PABPC1|SFRS12|ESRRA|TAOK2|CUGBP2|NXF2|ESRRG|NDC80|NXF1|G…
9611	2.1339e-46	5.5251e-44	141	540	1204	17702	response to wounding	JUB|A2M|PDGFB|MASP1|PDGFA|MASP2|F13A1|IL10|TGFB1|TGFB2|CXCL10|CFP|APOA2|APOE|CD46|SERPINE1|CFH|APOH|IL1B|MS4A2|CFI|RAB27A|F12|F10|C4A|C4B|RELA|RXRA|F8|SERPING1|F7|CD40|PLAUR|C1QA|C1QB|HNF4A|SERPINF2|CCR3|F2|CCR2|VSIG4|NGF|C3AR1|ERBB3|ERBB2|PABPC4|ITGB2|ITGB3|CCL5|CCL7|AHSG|FGG|FGA|FGB|INS|ITGB6|BLNK|FN1|B4GALT1|PLAT|MAP2K1|CFB|SMAD1|HGF|HDAC4|CD59|PPARD|TOLLIP|CRP|SDC2|CASP3|GSN|CXCR4|CFHR5|IFNGR…
50790	7.063e-45	1.761e-42	186	904	1204	17702	regulation of catalytic activity	RAB3GAP2|JUB|PDGFB|SNCA|VTN|CDC16|TGFB1|TGFB2|MAP3K7|APOA2|APP|DAB1|CDKN2C|APOE|SERPINE1|APOH|IL1B|MS4A2|PRKACA|GNG3|INSR|FRS2|GNG7|SYK|EGFR|ANAPC2|IRS2|CRYAA|PICK1|NEIL1|CST3|HBXIP|IRS1|POR|MAP4K5|MAD2L1|SGSM2|F2|CCR2|CSTB|GNAI3|DRD3|GNAI2|GNAI1|ERBB2|DRD4|ALDOB|ASAP2|MAP4K1|ASAP1|CHEK1|ITGB3|CCNG1|CD74|PIN1|PSMB5|NR1H2|PSMB4|VDR|PSMB7|PSMB1|INS|PSMB3|NPM1|DIABLO|HSPE1|TRAF6|EGF|DNAJA3|NR1H3|MDF…
65008	1.4463e-44	3.4773e-42	256	1537	1204	17702	regulation of biological quality	SYT1|HRAS|STAR|SNCA|SYP|APOB|APP|GRIN2B|APOE|LCAT|SERPINE1|APOH|GNG3|GNG4|FTL|RAB27A|MAP2K5|CLNS1A|F12|ANAPC2|RARG|F10|CRYAA|F8|SERPING1|CD40|TXNDC9|F7|PCM1|PLAUR|CCR8|HNF4A|CCR3|JUN|CCR2|VEGFA|F2|PDGFRB|RYR2|TMX2|ALDOA|RBP4|ERBB4|ERBB2|PABPC4|DAG1|ADRBK1|HSPA1A|BCL2L1|POMC|CALR|ADA|EPHB2|NR1H2|PFN2|ARIH2|INS|MDFI|PLAT|TAOK2|TGFBR1|SMAD4|SMAD2|NDC80|SMAD1|HGF|PTPN11|KDR|DVL1|CD59|CHRND|PPARD|HNF1…
65009	3.2701e-44	7.5911e-42	203	1058	1204	17702	regulation of molecular function	RAB3GAP2|JUB|SNCA|CDC16|MAP3K7|APP|APOE|SERPINE1|APOH|RARA|GNG3|GNG7|SYK|ANAPC2|CRYAA|MAD2L1|JUN|CCR2|F2|GNAI3|GNAI2|GNAI1|ERBB2|ALDOB|ASAP2|ASAP1|CHEK1|CD74|PIN1|NR1H2|INS|DIABLO|NR1H3|MDFI|TAOK2|MAP2K1|TGFBR1|SMAD4|CDC20|SMAD2|HGF|CDC27|DVL1|PTPN11|CBLC|NTRK1|NTRK2|PON1|GNAZ|PPARG|DAXX|FXN|CAP1|NR2F2|FGF2|GHR|AR|ELANE|TP53|GRM1|FLNA|GNB1|LAX1|GADD45G|MAP3K10|ADAM17|GADD45A|USP7|TF|C9|C5|FPR1|GN…
10646	2.1205e-43	4.7584e-41	212	1150	1204	17702	regulation of cell communication	HRAS|STAR|SNCA|SYT9|PTPN22|ITSN1|CITED1|MAP3K7|SYP|APP|GRIN2B|APOE|SERPINE1|GAB1|GNG3|RAPGEF1|WWOX|SYK|BCR|F10|CD40|F7|VEGFA|RBP4|GNAI3|GNAI2|ERBB4|ERBB3|ERBB2|DAG1|ASAP2|ASAP1|ADRBK1|CDC34|CALR|CD74|ADA|AHSG|EPHB2|PIN1|INS|ZAP70|UBASH3A|MDFI|PLAT|TAOK2|MAP2K1|TGFBR1|SMAD4|HGF|DVL1|PTPN11|CBLC|CBLB|RGS2|HGS|SMURF1|PPARD|HNF1A|EZH2|TP63|DAXX|FGF2|GHR|AR|LYN|ELANE|TP53|TLE1|HN1|GRM1|FLNA|ARHGEF11|A…
10941	3.8305e-42	8.3183e-40	177	867	1204	17702	regulation of cell death	HRAS|MAEA|THRA|SNCA|ITSN1|CRADD|IL10|TGFB1|TGFB2|MAP3K7|APP|HTRA2|CDKN2C|APOE|SERPINE1|TPT1|APOH|IL1B|PIK3CA|PRKACA|DDX20|FAS|MX1|WWOX|RAB27A|EGFR|PIK3CG|IRS2|RARG|CRYAA|ROCK1|RXRA|RELA|BCL2A1|ACTN1|F7|HBXIP|MARK4|MAPK1|JUN|F2|VEGFA|CSTB|RYR2|MAPK8|NGF|FGFR1|ERBB3|ERBB2|ELK1|HSPA1A|BCL2L1|CCNG1|CALR|FTH1|ADA|CD74|VDR|TUBB|INS|ALB|NPM1|DIABLO|TAF9|HSPE1|SKIL|TRAF6|DNAJA3|B4GALT1|VAV3|TP53BP2|HTT|T…
2682	7.9568e-42	1.6739e-39	118	424	1204	17702	regulation of immune system process	PVR|A2M|LMO2|MASP1|MASP2|SNCA|PTPN22|PNP|IL10|TGFB1|TGFB2|CXCL10|B2M|MAP3K7|CFP|APOA2|GAB2|CD46|SERPINE1|CFH|IL1B|MS4A2|RARA|CFI|PAG1|SYK|IRS2|C4A|C4B|RELA|SERPING1|CD40|F7|C1QA|C1QB|MAPK1|LAT2|JUN|VEGFA|VSIG4|RBP4|C3AR1|ERBB2|CCL5|CD74|ADA|PSMB4|INS|SFTPD|ZAP70|UBASH3A|TRAF6|DNAJA3|ESRRA|CFB|HGF|LAT|CBLB|CDKN1A|IKBKG|HIST4H4|BCAR1|CRP|SPI1|SKAP1|SH2D1A|CASP3|IL4R|PCBP2|CFHR5|DPP4|SIT1|MPP1|ELANE…
43067	1.8833e-41	3.8419e-39	175	860	1204	17702	regulation of programmed cell death	HRAS|MAEA|THRA|SNCA|ITSN1|CRADD|IL10|TGFB1|TGFB2|MAP3K7|APP|HTRA2|CDKN2C|APOE|SERPINE1|TPT1|APOH|IL1B|PIK3CA|PRKACA|DDX20|FAS|MX1|WWOX|RAB27A|EGFR|PIK3CG|IRS2|RARG|CRYAA|ROCK1|RXRA|RELA|BCL2A1|ACTN1|F7|HBXIP|MARK4|MAPK1|JUN|F2|VEGFA|CSTB|RYR2|MAPK8|NGF|FGFR1|ERBB3|ERBB2|ELK1|HSPA1A|BCL2L1|CCNG1|CALR|ADA|CD74|VDR|TUBB|INS|ALB|NPM1|DIABLO|TAF9|HSPE1|SKIL|TRAF6|DNAJA3|B4GALT1|VAV3|TP53BP2|HTT|TGFBR1…
35466	4.0168e-41	7.9532e-39	191	1001	1204	17702	regulation of signaling pathway	HRAS|THRA|PDGFB|SNCA|PTPN22|TTK|VTN|ITSN1|IQGAP1|CITED1|TGFB1|TGFB2|MAP3K7|APP|GRIN2B|APOE|GAB1|IL1B|PRKACA|GNG3|GNG4|RAPGEF1|INSR|FRS2|WWOX|DISC1|SYK|GNG7|EGFR|F10|BCR|RELA|SOCS1|F7|CD40|IRS1|MAP4K5|RBPMS|SGSM2|HNF4A|VEGFA|FGFR1|CAV2|DRD3|ERBB3|GRB2|ERBB2|DRD4|ASAP2|DAG1|BMPR2|MAP4K1|ASAP1|GIPC1|ADRBK1|CDC34|ITGB3|CALR|ADA|CD74|PIN1|AHSG|VDR|INS|TEK|NPM1|ZAP70|UBASH3A|SKIL|TRAF6|EGF|DNAJA3|AXIN1…
48731	6.1512e-41	1.1831e-38	334	2416	1204	17702	system development	HRAS|CDX2|STAR|PDLIM7|TUBB2A|PGD|CITED1|MAP3K7|SHB|APOB|APP|GAB2|HTRA2|GRIN2B|APOE|ATXN10|WWP1|SERPINE1|APOH|WWOX|MAP2K5|SYK|SH3GL3|ANAPC2|RARG|BCR|PTPRM|CRYAA|RXRA|UGCG|F7|PCM1|MARK4|PTPRO|DCTN1|PLAUR|C1QB|MAPK1|KRT15|JUN|VEGFA|F2|PDGFRB|MAPK8|ADAMTS1|SH3GL2|ADAMTS4|RBP4|ERBB4|ERBB3|ERBB2|ELN|ALDOB|DAG1|ADRBK1|BCL2L1|CALR|ADA|CD74|EPHB1|EPHB2|AHSG|TCF21|ARIH2|MACF1|MYO15A|ZAP70|BLNK|NPHP1|PLAT|M…
5829	1.0338e-40	1.9331e-38	225	1315	1204	17702	cytosol	HRAS|STAR|SNCA|CCT3|CDC16|PLEC1|ITSN1|CITED1|MAP3K7|ACTG1|HTRA2|RPLP1|GAB1|PIK3CA|FAS|CCNA1|RAPGEF1|FTL|PIK3CG|CLNS1A|ANAPC2|ROCK1|NCF1|PCM1|DCTN1|DCTN2|MAPK1|MAD2L1|JUN|EIF2S2|MAPK8|GRAP2|SH3GL2|GNAI2|ALDOB|ADRBK1|BCL2L1|CALR|ADA|ZAP70|DIABLO|UBASH3A|PABPC1|NPLOC4|SMAD9|MAP2K1|SMAD4|CDC20|SMAD2|HGF|SMAD1|CDC27|PTPN12|PTPN11|CCT5|GBE1|POMP|HGS|BCAR1|PPARG|CD151|FXN|DYNLL1|BAG3|MAPT|SULT1E1|AR|LYN…
19904	1.7101e-40	3.1115e-38	111	389	1204	17702	protein domain specific binding	THRA|SLC22A12|U2AF2|CD2AP|CITED1|CRADD|SYP|FAM125A|U2AF1|MS4A2|IL1B|RARA|DDX20|INSR|RAPGEF1|PAG1|SYK|IRS2|NCF1|BAIAP2|PICK1|STRN4|SOCS7|NR0B2|IRS1|LAT2|BPY2C|ZNF384|BPY2|DRD3|TADA3|GRB2|CRIPT|DRD4|GIPC1|BCL2L1|DAZAP2|CCNG1|SRC|PTK2|TAF9|SKIL|AXIN1|ESRRA|TP53BP2|ESRRG|PTPN12|PTPN11|EPS15|CBLC|CDKN1A|NEDD4|IKBKG|HGS|ABL1|PDZK1|BCAR1|SYNJ1|TP63|ARHGAP17|HP|SKAP1|DYNLL1|MAPT|QKI|SYNJ2|NCKIPSD|TUBA1A|…
42981	3.0584e-40	5.4182e-38	172	852	1204	17702	regulation of apoptosis	HRAS|MAEA|THRA|SNCA|ITSN1|CRADD|IL10|TGFB1|TGFB2|MAP3K7|APP|HTRA2|CDKN2C|APOE|SERPINE1|TPT1|APOH|IL1B|PIK3CA|PRKACA|DDX20|FAS|MX1|WWOX|RAB27A|EGFR|PIK3CG|IRS2|RARG|CRYAA|ROCK1|RXRA|RELA|BCL2A1|ACTN1|F7|HBXIP|MAPK1|JUN|F2|VEGFA|CSTB|RYR2|MAPK8|NGF|FGFR1|ERBB3|ERBB2|ELK1|HSPA1A|BCL2L1|CCNG1|CALR|ADA|CD74|VDR|TUBB|INS|ALB|NPM1|DIABLO|TAF9|HSPE1|SKIL|TRAF6|DNAJA3|B4GALT1|VAV3|TP53BP2|HTT|TGFBR1|HGF|V…
48856	5.693e-40	9.8269e-38	353	2650	1204	17702	anatomical structure development	HRAS|CDX2|STAR|PDLIM7|TUBB2A|PGD|CITED1|MAP3K7|SHB|APOB|APP|GAB2|HTRA2|GRIN2B|APOE|ATXN10|WWP1|SERPINE1|APOH|WWOX|MAP2K5|SYK|SH3GL3|ANAPC2|RARG|BCR|PTPRM|CRYAA|RXRA|UGCG|F7|PCM1|MARK4|PTPRO|DCTN1|PLAUR|MAPK1|C1QB|JUN|KRT15|F2|VEGFA|PLA2G2A|PDGFRB|MAPK8|ADAMTS1|SH3GL2|ADAMTS4|RBP4|ERBB4|ERBB3|ERBB2|ELN|ALDOB|DAG1|ADRBK1|BCL2L1|CALR|XAB2|ADA|CD74|EPHB1|EPHB2|AHSG|TCF21|ARIH2|MACF1|MYO15A|ZAP70|NPHP…
44238	1.4819e-39	2.494e-37	567	5265	1204	17702	primary metabolic process	MASP1|MASP2|PGD|XRCC1|MAP3K7|ACBD3|APP|MAT1A|NAA10|RPLP1|PIK3CA|LSM3|GNG3|FAS|TLK2|MAP2K5|SYK|PIK3CG|PTPRM|C4A|ROCK1|C4B|RXRA|PTBP1|UGCG|EXD3|PTPRS|SERPING1|F7|CYP2E1|PCM1|MARK4|PTPRO|SARS2|PLAUR|ST13|MAPK1|HNF4A|BACE1|F2|MAPK8|ADAMTS1|MAPK7|MST1R|EIF2AK4|ADAMTS4|RAD23B|GNAI2|ERBB4|ERBB3|RAD23A|ERBB2|PABPC4|HSPA1A|XAB2|SDHAF2|ARIH2|INS|ZAP70|PABPC1|SFRS12|NPLOC4|TAOK2|MAP2K1|TGFBR1|CUGBP2|PPFIBP2…
51246	1.6263e-39	2.6704e-37	144	636	1204	17702	regulation of protein metabolic process	A2M|PDGFB|MASP1|PDGFA|SNCA|TTK|VTN|CDC16|IL10|TGFB1|MAP3K7|APP|APOE|SERPINE1|IL1B|PRKACA|INSR|SYK|EGFR|F12|ANAPC2|CRYAA|MAGOH|RELA|SOCS1|SERPING1|PLAUR|MAPK1|MAP4K5|RBPMS|MAD2L1|EP300|JUN|VEGFA|F2|PDGFRB|EIF2AK4|BMPR2|MAP4K1|GIPC1|ITGB2|CDC34|ITGB3|CALR|CD74|PIN1|TIMP1|PSMB5|NR1H2|PSMB4|PSMB7|EIF3B|PSMB1|INS|PSMB3|ITGAV|TAF9|TRAF6|EGF|DNAJA3|AXIN1|NR1H3|PLAT|MDFI|MLL|TGFBR1|SMAD4|CDC20|HGF|CDC27|…
51239	1.6955e-39	2.7177e-37	195	1062	1204	17702	regulation of multicellular organismal process	HRAS|PDLIM7|STAR|SNCA|CITED1|MAP3K7|SYP|APP|GRIN2B|HTRA2|APOE|GRIN2D|SERPINE1|APOH|PIK3CA|RARA|SYK|ANAPC2|F12|PTPRM|RXRA|CD40|F7|PCM1|SERPINF2|CCR3|JUN|VEGFA|F2|RYR2|MAPK7|VSIG4|RBP4|GNAI3|GNAI2|ERBB4|ERBB2|ADRBK1|CALR|POMC|CD74|ADA|AHSG|EPHB2|INS|ZAP70|UBASH3A|PLAT|ESRRA|MAP2K1|TGFBR1|CUGBP2|SMAD4|CDC20|SMAD2|HGF|SMAD1|CD63|EPHA2|PTPN11|LAMA1|LAMA4|SMURF1|PPARG|SYNJ1|SPI1|TP63|TNFRSF11B|FXN|HSF1…
32502	5.8518e-39	9.1615e-37	401	3226	1204	17702	developmental process	HRAS|TUBB2A|PGD|CITED1|MAP3K7|SYP|APP|GRIN2B|SERPINE1|RAB27A|MAP2K5|SYK|SH3GL3|PTPRM|CRYAA|RXRA|UGCG|F7|PCM1|MARK4|PTPRO|PLAUR|MAPK1|JUN|F2|TGIF1|MAPK8|ADAMTS1|MAPK7|MST1R|SH3GL2|ADAMTS4|ERBB4|ERBB3|ERBB2|BCL2L1|XAB2|ARIH2|MYO15A|ZAP70|NPHP1|ESRRA|MAP2K1|TGFBR1|NXF2|HGF|DVL1|GNGT1|RGS2|MAP2|PCNA|CHRND|SMURF1|HNF1A|TSG101|SYNJ1|TP63|RTN1|DYNLL1|HSF1|MAPT|QKI|SYNJ2|HSF4|FGF2|MYC|GHR|AR|LYN|ACTA1|CM…
8152	8.688e-39	1.3293e-36	615	5934	1204	17702	metabolic process	MASP1|MASP2|PGD|XRCC1|CITED1|MAP3K7|ACBD3|APP|MAT1A|NAA10|RPLP1|PIK3CA|LSM3|GNG3|FAS|TLK2|MAP2K5|SYK|PIK3CG|PTPRM|C4A|ROCK1|C4B|NCF1|RXRA|PTBP1|UGCG|F8|EXD3|PTPRS|SERPING1|F7|CYP2E1|PCM1|MARK4|PTPRO|SARS2|PLAUR|ST13|MAPK1|HNF4A|BACE1|F2|MAPK8|ADAMTS1|MAPK7|MST1R|EIF2AK4|ADAMTS4|RAD23B|GNAI2|ERBB4|ERBB3|RAD23A|ERBB2|PABPC4|HSPA1A|XAB2|SDHAF2|ARIH2|INS|ZAP70|PABPC1|SFRS12|NPLOC4|TAOK2|MAP2K1|TGFBR1…
42127	9.2264e-39	1.3803e-36	169	848	1204	17702	regulation of cell proliferation	HRAS|STAR|PDGFB|PDGFA|MMP7|TTK|RBM9|PNP|TGFB1|IL10|CXCL10|TGFB2|SSR1|AZGP1|GAB2|APOE|CDKN2C|SERPINE1|APOH|IL1B|RARA|PRKACA|INSR|FRS2|DISC1|MAP2K5|SYK|EGFR|IRS2|CAPNS1|RARG|PTPRM|RELA|RXRA|CD40|IRS1|PTPRO|MAPK1|HNF4A|CCR3|JUN|VEGFA|PLA2G2A|PDGFRB|ADAMTS1|MST1R|VSIG4|NGF|RBP4|FGFR1|CAV2|FGFR3|DRD3|ERBB4|GNAI2|ERBB3|ERBB2|BMPR2|CHEK1|HSPA1A|BCL2L1|ITGB3|CALR|FTH1|CD74|ADA|PIN1|TIMP1|VDR|INS|TEK|NPM1…
5737	1.1829e-38	1.7311e-36	735	7624	1204	17702	cytoplasm	JUB|HRAS|A2M|PGD|ITSN1|PLEC1|CITED1|B2M|SSR1|MAP3K7|SYP|ACTG1|ACBD3|APP|GRIN2B|MED28|BTBD2|NAA10|RPLP1|PQBP1|PIK3CA|FAS|CCNA1|GNG5|RAB27A|SYK|SH3GL3|PIK3CG|PTPRM|CRYAA|ROCK1|NCF1|UGCG|F8|BTBD6|SERPING1|CYP2E1|PCM1|MARK4|HLA-DQA1|SARS2|ST13|MAPK1|HNF4A|SERPINF2|JUN|EIF2S2|BACE1|RYR2|ADAMTS1|MAPK8|MAPK7|ARL8B|GRAP2|SH3GL2|EIF2AK4|HLA-DRA|RAD23B|GNAI3|RALGPS1|ERBB4|GNAI2|ERBB2|PABPC4|HSPA1A|BCL2L1|S…
7167	1.2775e-38	1.8298e-36	102	346	1204	17702	enzyme linked receptor protein signaling pathway	PDGFB|STAR|PDGFA|RPE65|CITED1|TGFB1|TGFB2|MAP3K7|GAB1|FRS3|FRS2|INSR|RAPGEF1|GNG7|SYK|EGFR|IRS2|RET|BAIAP2|PICK1|SOCS7|PTPRO|IRS1|JUN|VEGFA|COL1A2|PDGFRB|MST1R|NGF|FGFR1|FGFR3|ERBB4|GRB2|ERBB3|ERBB2|BMPR2|SRC|EPHB1|EPHB2|EPHB6|PTK2|TEK|ANGPTL1|EGF|CSF1R|PLAT|SMAD9|TGFBR1|SMAD4|SMAD2|HGF|SMAD1|EPHA2|KDR|DVL1|PTPN11|EPS15|EPS8|NTRK1|NTRK2|SMURF2|SMURF1|GRB7|HNF1A|BCAR1|ZFYVE9|SHC1|SHC3|FGF2|GHR|AR|…
23034	2.8443e-38	3.9892e-36	203	1155	1204	17702	intracellular signaling pathway	HRAS|STAR|ITSN1|MAP3K7|GAB2|APOE|PIK3CA|RARA|GNG3|TLK2|RAB27A|MAP2K5|SYK|PIK3CG|PLD1|RARG|ROCK1|RXRA|MAPK1|CCR3|CCR2|F2|MAPK8|ARL8B|MAPK7|GRAP2|EIF2AK4|RALGPS1|GNAI2|TADA3|ERBB3|GNAI1|ERBB2|CHEK1|CALR|CD74|NR1H2|INS|ZAP70|BLNK|MDFI|TAOK2|MAP2K1|TGFBR1|NDC80|SMAD2|HGF|SMAD1|PTPN11|NTRK1|PCNA|TNK2|GNAZ|TOLLIP|WASF2|TP63|DAXX|ANP32A|FGF2|GHR|AR|PIK3C2B|TP53|GRM1|FLNA|ARHGEF11|GNB1|LAX1|GADD45G|MAP3K…
42325	3.8741e-38	5.3226e-36	126	516	1204	17702	regulation of phosphorylation	PDGFB|PDGFA|TTK|VTN|TGFB1|TGFB2|MAP3K7|APP|DAB1|APOE|CDKN2C|MS4A2|IL1B|PRKACA|GNG3|FRS2|INSR|SYK|EGFR|ANAPC2|IRS2|CRYAA|SOCS1|PICK1|IRS1|MAP4K5|RBPMS|EP300|JUN|VEGFA|F2|PDGFRB|GNAI2|ERBB2|DRD4|BMPR2|MAP4K1|CHEK1|ITGB2|ITGB3|CCNG1|CD74|PIN1|INS|NPM1|EGF|TRAF6|DNAJA3|AXIN1|MDFI|VAV3|TAOK2|MAP2K1|TGFBR1|SMAD4|HGF|VAV2|PDE6G|PTPN11|DVL1|ATP7A|CBLC|CDKN1A|CDKN1B|IKBKG|PRKAR1A|TNK2|UCHL1|DAXX|SPRY2|CAS…
16310	5.6074e-38	7.5499e-36	160	784	1204	17702	phosphorylation	STAR|SNCA|CASK|TTK|TGFB1|TGFB2|CSNK2A2|MAP3K7|APP|CSNK2A1|IL1B|PIK3CA|RARA|PRKACA|GNG3|TLK2|INSR|FRS2|MAP2K5|SYK|EGFR|PIK3CG|RET|BCR|ROCK1|PICK1|MARK4|MAPK1|MAP4K5|F2|ATP5C1|PDGFRB|MAPK8|MAPK7|MST1R|EIF2AK4|FGFR1|FGFR3|GNAI2|ERBB4|ERBB3|ERBB2|NEK1|DRD4|BMPR2|MAP4K1|ADRBK1|CHEK1|SDHAF2|SRC|EPHB1|CD74|EPHB2|EPHB6|PTK2|TTBK1|TEK|ZAP70|EGF|CSF1R|MDFI|ITK|SMAD9|MAP2K1|TAOK2|TGFBR1|MET|SMAD2|SMAD1|HGF|…
48584	2.5308e-37	3.3407e-35	88	269	1204	17702	positive regulation of response to stimulus	PVR|MASP1|PDGFB|MASP2|BCAR1|CRP|VTN|SKAP1|TGFB1|TGFB2|CXCL10|B2M|CFP|MAP3K7|SH2D1A|CD46|SERPINE1|CFH|IL1B|PRKACA|CFI|CFHR5|SYK|PRKCA|C4A|LYN|C4B|RELA|ELANE|SERPING1|PRKCG|F7|IRS1|C8G|PRKCB|UBE2N|C8A|C1QA|C8B|MAPK1|C1QB|LAT2|LAX1|VEGFA|PLA2G2A|ADAM17|VSIG4|CTSG|MBL2|C3AR1|TF|TNF|C9|C3|CD247|C5|C1R|C1S|CCL5|ADA|TNFRSF1A|VDR|INS|TGM2|ZAP70|SH2B2|TAF9|RNF168|C2|THBS1|TRAF6|AXIN1|PTPRC|CR1|CR2|TAOK2|C…
51174	2.6927e-37	3.4203e-35	128	540	1204	17702	regulation of phosphorus metabolic process	PDGFB|PDGFA|TTK|VTN|TGFB1|TGFB2|MAP3K7|APP|DAB1|APOE|CDKN2C|IL1B|MS4A2|PRKACA|GNG3|FRS2|INSR|SYK|EGFR|ANAPC2|IRS2|CRYAA|SOCS1|PICK1|IRS1|MAP4K5|RBPMS|EP300|JUN|VEGFA|F2|PDGFRB|GNAI2|ERBB2|DRD4|BMPR2|MAP4K1|CHEK1|ITGB2|ITGB3|CCNG1|CD74|PIN1|INS|NPM1|EGF|TRAF6|DNAJA3|AXIN1|MDFI|VAV3|TAOK2|MAP2K1|TGFBR1|SMAD4|HGF|VAV2|PDE6G|PTPN11|DVL1|ATP7A|CBLC|CDKN1A|CDKN1B|IKBKG|PRKAR1A|TNK2|UCHL1|HP|DAXX|SPRY2|…
19220	2.6927e-37	3.4203e-35	128	540	1204	17702	regulation of phosphate metabolic process	PDGFB|PDGFA|TTK|VTN|TGFB1|TGFB2|MAP3K7|APP|DAB1|APOE|CDKN2C|IL1B|MS4A2|PRKACA|GNG3|FRS2|INSR|SYK|EGFR|ANAPC2|IRS2|CRYAA|SOCS1|PICK1|IRS1|MAP4K5|RBPMS|EP300|JUN|VEGFA|F2|PDGFRB|GNAI2|ERBB2|DRD4|BMPR2|MAP4K1|CHEK1|ITGB2|ITGB3|CCNG1|CD74|PIN1|INS|NPM1|EGF|TRAF6|DNAJA3|AXIN1|MDFI|VAV3|TAOK2|MAP2K1|TGFBR1|SMAD4|HGF|VAV2|PDE6G|PTPN11|DVL1|ATP7A|CBLC|CDKN1A|CDKN1B|IKBKG|PRKAR1A|TNK2|UCHL1|HP|DAXX|SPRY2|…
44260	4.9786e-37	6.2067e-35	419	3499	1204	17702	cellular macromolecule metabolic process	XRCC1|MAP3K7|APP|NAA10|RPLP1|PIK3CA|LSM3|GNG3|TLK2|MAP2K5|SYK|PIK3CG|PTPRM|ROCK1|PTBP1|PTPRS|PCM1|MARK4|PTPRO|SARS2|PLAUR|ST13|MAPK1|F2|BACE1|MAPK8|MAPK7|MST1R|EIF2AK4|RAD23B|GNAI2|ERBB4|ERBB3|RAD23A|ERBB2|PABPC4|HSPA1A|XAB2|SDHAF2|ARIH2|ZAP70|PABPC1|SFRS12|NPLOC4|TAOK2|MAP2K1|TGFBR1|CUGBP2|PPFIBP2|HGF|DVL1|MAP2|PCNA|SMURF2|SMURF1|TNK2|TSG101|DAXX|YBX1|HSF1|QKI|HSF4|FGF2|GHR|ATF7IP|CDC7|AR|APCS|L…
6468	1.0487e-36	1.2836e-34	142	655	1204	17702	protein amino acid phosphorylation	STAR|CASK|TTK|TGFB1|TGFB2|MAP3K7|CSNK2A2|APP|CSNK2A1|IL1B|PIK3CA|RARA|PRKACA|GNG3|TLK2|INSR|FRS2|MAP2K5|SYK|EGFR|PIK3CG|RET|BCR|ROCK1|PICK1|MARK4|MAPK1|MAP4K5|F2|PDGFRB|MAPK8|MAPK7|MST1R|EIF2AK4|FGFR1|FGFR3|GNAI2|ERBB4|ERBB3|NEK1|ERBB2|DRD4|BMPR2|MAP4K1|ADRBK1|CHEK1|SRC|EPHB1|CD74|EPHB2|EPHB6|PTK2|TTBK1|TEK|ZAP70|EGF|CSF1R|MDFI|ITK|SMAD9|TAOK2|MAP2K1|TGFBR1|MET|SMAD2|SMAD1|HGF|PDE6G|EPHA2|PTPN11|…
7275	1.5266e-36	1.8352e-34	372	2963	1204	17702	multicellular organismal development	HRAS|CDX2|STAR|PDLIM7|TUBB2A|PGD|CITED1|MAP3K7|SHB|APOB|APP|GAB2|HTRA2|GRIN2B|ATXN10|APOE|WWP1|SERPINE1|APOH|WWOX|MAP2K5|SYK|SH3GL3|ANAPC2|RARG|PTPRM|BCR|CRYAA|RXRA|UGCG|F7|PCM1|PTPRO|MARK4|DCTN1|PLAUR|MAPK1|C1QB|JUN|KRT15|F2|VEGFA|PDGFRB|TGIF1|ADAMTS1|MAPK8|MST1R|SH3GL2|ADAMTS4|RBP4|ERBB4|ERBB3|ERBB2|ELN|ALDOB|DAG1|ADRBK1|BCL2L1|CALR|XAB2|ADA|CD74|EPHB1|EPHB2|AHSG|TCF21|ARIH2|MACF1|MYO15A|ZAP70|…
6796	2.3773e-36	2.7593e-34	176	945	1204	17702	phosphate metabolic process	STAR|SNCA|PTPN22|CASK|TTK|TGFB1|TGFB2|CSNK2A2|MAP3K7|APP|CSNK2A1|IL1B|PIK3CA|RARA|PRKACA|GNG3|TLK2|INSR|FRS2|MAP2K5|SYK|EGFR|PIK3CG|RET|BCR|PTPRM|ROCK1|PICK1|PTPRS|PTPRO|MARK4|MAPK1|MAP4K5|F2|ATP5C1|PDGFRB|MAPK8|MST1R|MAPK7|EIF2AK4|FGFR1|FGFR3|ERBB4|GNAI2|ERBB3|ERBB2|NEK1|DRD4|BMPR2|MAP4K1|ADRBK1|CHEK1|OCRL|SDHAF2|SRC|EPHB1|CD74|EPHB2|PTK2|EPHB6|TTBK1|TEK|ZAP70|EGF|CSF1R|MDFI|PTPN6|ITK|SMAD9|MAP2…
6793	2.3773e-36	2.7593e-34	176	945	1204	17702	phosphorus metabolic process	STAR|SNCA|PTPN22|CASK|TTK|TGFB1|TGFB2|CSNK2A2|MAP3K7|APP|CSNK2A1|IL1B|PIK3CA|RARA|PRKACA|GNG3|TLK2|INSR|FRS2|MAP2K5|SYK|EGFR|PIK3CG|RET|BCR|PTPRM|ROCK1|PICK1|PTPRS|PTPRO|MARK4|MAPK1|MAP4K5|F2|ATP5C1|PDGFRB|MAPK8|MST1R|MAPK7|EIF2AK4|FGFR1|FGFR3|ERBB4|GNAI2|ERBB3|ERBB2|NEK1|DRD4|BMPR2|MAP4K1|ADRBK1|CHEK1|OCRL|SDHAF2|SRC|EPHB1|CD74|EPHB2|PTK2|EPHB6|TTBK1|TEK|ZAP70|EGF|CSF1R|MDFI|PTPN6|ITK|SMAD9|MAP2…
2376	3.649e-36	4.1636e-34	176	948	1204	17702	immune system process	MAEA|THRA|MASP1|LMO2|PDGFB|MASP2|SNCA|VTN|PNP|CITED1|IL10|TGFB1|TGFB2|CXCL10|B2M|CFP|MAP3K7|SHB|AZGP1|GAB2|CD46|CFH|IL1B|MS4A2|PRKACA|CFI|FAS|SYK|RAB27A|F12|ROCK1|C4A|NCF1|C4B|RELA|HLA-A|SERPING1|CD40|HLA-DQA1|BCAP31|C1QA|MAPK1|C1QB|CCR8|LAT2|PI4K2A|VEGFA|CCR2|VSIG4|HLA-DRA|C3AR1|FCGRT|ITGB2|SOX6|CCL5|CALR|ITGB1|FTH1|CCL7|ADA|CD74|ITGAM|TIMP1|VDR|TCF21|TUBB|ARIH2|INS|SFTPD|ZAP70|NDRG1|SKIL|TRAF6|…
7169	3.897e-36	4.3724e-34	78	219	1204	17702	transmembrane receptor protein tyrosine kinase signaling pathway	PDGFB|PDGFA|BCAR1|RPE65|TGFB1|GAB1|FRS3|SHC1|SHC3|RAPGEF1|INSR|FGF2|FRS2|GHR|EGFR|RET|IRS2|AR|BAIAP2|PICK1|SOCS7|CDK5|IRS1|FLNA|ADRB2|VEGFA|ADAM17|PDGFRB|MST1R|LCP2|NGF|FGFR1|REPS2|FGFR3|ERBB4|GRB2|ERBB3|ERBB2|BMPR2|ABI1|KIT|SRC|EPHB1|EPHB2|IGF1R|EPHB6|PTK2|PTK2B|SOS1|TEK|SH2B2|ANGPTL1|CD4|HRG|EGF|PIK3R1|CSF1R|PLAT|FLT1|FLT3|FLT4|PTPRA|CBL|AXL|IGF2|HGF|STAT3|EPHA2|PTPN11|KDR|DVL1|EPS15|EPS8|NTRK1…
19899	4.2035e-36	4.639e-34	138	631	1204	17702	enzyme binding	A2M|U2AF2|SNCA|CRADD|IQGAP1|APOB|CDKN2C|SERPINE1|SLC2A1|MS4A2|LUC7L2|RARA|PRKACA|FAS|INSR|EGFR|ANAPC2|PLD1|IRS2|ROCK1|RELA|SOCS1|STRN4|PICK1|CST3|CD40|CYP2E1|IRS1|PLAUR|RFC5|MAPK1|EP300|SERPINF2|CSTB|RYR2|ADAMTS4|EID1|ERBB2|ALDOB|ITGB2|HSPA1A|ABCA1|CALR|TRAF6|DNAJA3|PARD6A|ZMYM2|MAP2K1|HTT|TGFBR1|SMAD2|CDC20|SMAD1|FURIN|BRCA1|PTPN11|DVL1|HDAC4|HDAC3|NEDD4|PLK1|GNB2L1|HDAC6|TOLLIP|TSG101|BCAR1|HP|…
43687	5.4011e-36	5.8646e-34	210	1262	1204	17702	post-translational protein modification	STAR|PTPN22|CDC16|MAP3K7|APP|WWP1|GAB1|PIK3CA|RARA|GNG3|TLK2|MAP2K5|SYK|PIK3CG|ANAPC2|BCR|PTPRM|ROCK1|PTPRS|MARK4|PTPRO|PLAUR|MAPK1|F2|PDGFRB|MAPK8|MAPK7|MST1R|EIF2AK4|TPST2|GNAI2|ERBB4|TADA3|ERBB3|NEK1|ERBB2|CHEK1|ADRBK1|CDC34|SDHAF2|EPHB1|CD74|EPHB2|EPHB6|ARIH2|ZAP70|MDFI|MLL|SMAD9|TAOK2|MAP2K1|TGFBR1|SMAD2|HGF|SMAD1|CDC27|EPHA2|PTPN12|KDR|PTPN11|CBLC|RNF7|NTRK1|NTRK2|MAP2|SMURF1|TNK2|TSG101|DM…
44267	6.697e-36	7.1563e-34	297	2146	1204	17702	cellular protein metabolic process	MRPL42|STAR|PTPN22|CDC16|CCT3|CD2AP|MAP3K7|APP|WWP1|NAA10|GAB1|RPLP1|PIK3CA|RARA|GNG3|TLK2|MAP2K5|SYK|PIK3CG|ANAPC2|BCR|PTPRM|ROCK1|PTPRS|MARK4|PTPRO|SARS2|PLAUR|ST13|MAPK1|MAD2L1|BACE1|F2|PDGFRB|MAPK8|MAPK7|MST1R|EIF2AK4|TPST2|RAD23B|TADA3|GNAI2|ERBB4|ERBB3|NEK1|RAD23A|ERBB2|PABPC4|ADRBK1|CHEK1|HSPA1A|CDC34|CALR|SDHAF2|EPHB1|CD74|PIN1|EPHB2|EPHB6|ARIH2|ZAP70|MDFI|PLAT|NPLOC4|SMAD9|MLL|TAOK2|MAP2…
2684	2.3995e-35	2.524e-33	85	265	1204	17702	positive regulation of immune system process	PVR|MASP1|MASP2|BCAR1|CRP|PNP|SKAP1|TGFB1|TGFB2|CXCL10|B2M|CFP|MAP3K7|SH2D1A|GAB2|IL4R|CD46|SERPINE1|CFH|IL1B|MS4A2|RARA|CFI|CFHR5|DPP4|SYK|IRS2|C4A|C4B|RELA|ELANE|SERPING1|F7|CD40|C8G|PRKCB|C8A|C1QA|UBE2N|C8B|MAPK1|C1QB|LAT2|LAX1|VEGFA|ADAM17|VSIG4|CTSG|C3AR1|MBL2|PLDN|C9|C3|CD247|C5|C1R|C1S|ADA|CD74|ZAP70|CD2|SH2B2|CD4|INPP5D|C2|THBS1|TRAF6|DNAJA3|CD28|PTPRC|SELP|CR1|CR2|CFB|HGF|C4BPA|BAD|CBLB|…
43085	2.2445e-34	2.3247e-32	125	551	1204	17702	positive regulation of catalytic activity	PDGFB|CDC16|TGFB1|TGFB2|MAP3K7|DAB1|APOE|APOH|IL1B|MS4A2|PRKACA|GNG3|FRS2|INSR|SYK|EGFR|ANAPC2|PICK1|IRS1|POR|MAP4K5|F2|GNAI2|DRD3|ERBB2|ALDOB|DRD4|MAP4K1|ITGB3|CD74|PIN1|PSMB5|NR1H2|PSMB4|VDR|PSMB7|PSMB1|INS|PSMB3|NPM1|DIABLO|HSPE1|EGF|TRAF6|DNAJA3|NR1H3|MDFI|VAV3|TAOK2|MAP2K1|TGFBR1|CDC20|HGF|VAV2|CDC27|PDE6G|PTPN11|ATP7A|PLK1|NTRK1|NTRK2|IKBKG|PRKAR1A|FBXO31|ABL1|PDCD6|PPARG|FASLG|HP|DAXX|FXN|…
32991	2.498e-34	2.5479e-32	383	3160	1204	17702	macromolecular complex	MRPL42|CDX2|TUBB2A|U2AF2|CDC16|CCT3|CD2AP|B2M|SYP|SHKBP1|HOOK2|APOB|GRIN2B|APOE|WWP1|GRIN2D|BTBD2|LCAT|GAB1|RPLP1|U2AF1|APOH|PIK3CA|LSM3|FAS|GNG3|GNG4|GNG5|SYK|GNG7|FTL|PIK3CG|ANAPC2|RARG|NCF1|PTBP1|SKP2|BTBD6|VTI1B|AP4M1|HLA-DQA1|MED10|DCTN1|DCTN2|RFC5|C1QA|MAPK1|C1QB|MAD2L1|JUN|KRT15|EIF2S2|ATP5C1|RYR2|EIF2AK4|ITGA2B|HLA-DRA|RAD23B|RBP4|TADA3|GNAI1|ERBB3|ERBB2|PABPC4|DAG1|FCGRT|HSPA1A|CALR|XAB2…
32268	2.878e-34	2.8918e-32	126	560	1204	17702	regulation of cellular protein metabolic process	PDGFB|PDGFA|SNCA|TTK|VTN|CDC16|TGFB1|IL10|MAP3K7|APP|APOE|IL1B|PRKACA|INSR|SYK|EGFR|ANAPC2|CRYAA|MAGOH|SOCS1|MAPK1|MAP4K5|RBPMS|MAD2L1|EP300|JUN|VEGFA|F2|PDGFRB|EIF2AK4|BMPR2|MAP4K1|GIPC1|ITGB2|ITGB3|CALR|CD74|PIN1|TIMP1|PSMB5|NR1H2|PSMB4|PSMB7|EIF3B|PSMB1|INS|PSMB3|ITGAV|TAF9|EGF|TRAF6|DNAJA3|AXIN1|NR1H3|MDFI|PLAT|MLL|TGFBR1|SMAD4|CDC20|HGF|CDC27|FURIN|BRCA1|EIF4B|HSPBP1|HDAC4|PLK1|PRKAR1A|FBXO3…
48513	9.4477e-34	9.3532e-32	258	1788	1204	17702	organ development	HRAS|CDX2|STAR|PGD|CITED1|MAP3K7|SHB|APOB|APP|GAB2|HTRA2|GRIN2B|APOE|SERPINE1|APOH|WWOX|MAP2K5|SYK|RARG|BCR|PTPRM|CRYAA|RXRA|UGCG|F7|PCM1|PTPRO|PLAUR|C1QB|MAPK1|KRT15|JUN|VEGFA|PDGFRB|ADAMTS1|RBP4|ERBB4|ERBB3|ERBB2|ELN|ALDOB|DAG1|ADRBK1|BCL2L1|EPHB1|CD74|ADA|EPHB2|TCF21|ARIH2|MACF1|MYO15A|ZAP70|BLNK|NPHP1|MDFI|PLAT|ESRRA|SMAD9|MLL|MAP2K1|TGFBR1|SMAD4|SMAD2|SMAD1|CELSR1|HGF|CD63|EPHA2|KDR|DVL1|LAM…
50793	1.3706e-33	1.3372e-31	153	789	1204	17702	regulation of developmental process	THRA|CDX2|STAR|PDLIM7|LMO2|CCDC85B|PDGFA|PNP|TGFB1|IL10|CITED1|CXCL10|TGFB2|NRCAM|APOB|APOE|SERPINE1|APOH|IL1B|RARA|PRKACA|INSR|FRS2|DISC1|SYK|ANAPC2|PTPRM|STMN2|RELA|RXRA|CST3|CD40|PCM1|MAPK1|EP300|JUN|CCR3|F2|VEGFA|PLA2G2A|MAPK7|NGF|ALDOA|C3AR1|RBP4|FGFR1|DRD3|ERBB2|BMPR2|ITGB2|ABCA1|ITGB3|CCL5|CALR|ADA|CD74|EPHB2|AHSG|NR1H2|VDR|PTK2|INS|ITGAV|ZAP70|RNF10|SKIL|TRAF6|EGF|SRGN|NR1H3|FN1|B4GALT1|M…
44093	2.471e-33	2.3764e-31	134	635	1204	17702	positive regulation of molecular function	PDGFB|VTN|CDC16|TGFB1|IL10|TGFB2|MAP3K7|DAB1|APOE|APOH|IL1B|MS4A2|RARA|PRKACA|GNG3|FRS2|INSR|SYK|EGFR|ANAPC2|RELA|PICK1|IRS1|POR|MAP4K5|EP300|F2|GNAI2|DRD3|ERBB2|ALDOB|DRD4|MAP4K1|ITGB3|CD74|PIN1|PSMB5|NR1H2|PSMB4|VDR|PSMB7|PSMB1|INS|PSMB3|NPM1|DIABLO|HSPE1|EGF|TRAF6|DNAJA3|NR1H3|MDFI|VAV3|TAOK2|MAP2K1|TGFBR1|CDC20|HGF|VAV2|CDC27|PDE6G|PTPN11|ATP7A|HDAC4|PLK1|NTRK1|NTRK2|IKBKG|PRKAR1A|PON1|FBXO31…
44444	1.6993e-32	1.6113e-30	536	5135	1204	17702	cytoplasmic part	JUB|HRAS|A2M|ITSN1|PLEC1|CITED1|B2M|SSR1|MAP3K7|SYP|ACTG1|ACBD3|APP|GRIN2B|BTBD2|RPLP1|PIK3CA|FAS|CCNA1|GNG5|RAB27A|SH3GL3|PIK3CG|PTPRM|ROCK1|NCF1|UGCG|F8|BTBD6|SERPING1|CYP2E1|PCM1|MARK4|HLA-DQA1|SARS2|MAPK1|SERPINF2|JUN|BACE1|EIF2S2|RYR2|MAPK8|ADAMTS1|ARL8B|GRAP2|SH3GL2|EIF2AK4|HLA-DRA|GNAI3|GNAI2|ERBB2|HSPA1A|BCL2L1|SDHAF2|ZAP70|DIABLO|UBASH3A|PABPC1|NPLOC4|TAOK2|MAP2K1|HGF|DVL1|RAPSN|HGS|MAP6…
9719	3.5193e-32	3.2905e-30	114	493	1204	17702	response to endogenous stimulus	A2M|THRA|PDGFB|STAR|PDGFA|RPE65|MMP3|IL10|TGFB1|CITED1|TGFB2|APOA2|LCAT|SERPINE1|GAB1|IL1B|PRKACA|RARA|GNG3|GNG4|GNG5|INSR|GNG7|PLD1|IRS2|BAIAP2|RELA|RXRA|SOCS1|FBP1|SOCS7|F7|CYP2E1|PTPRO|IRS1|MAPK1|C1QB|EP300|COL1A1|NGF|RBP4|ERBB4|DRD3|GRB2|ERBB3|ERBB2|ALDOB|DRD4|DAG1|BCL2L1|CCL5|CCNG1|VDR|NR1H3|PLAT|MAP2K1|TGFBR1|SMAD1|HGF|BRCA1|PTPN11|CDKN1A|PRKAR1A|PDCD7|BCAR1|IGFBP7|PPARG|HP|TNFRSF11B|SHC1|C…
32879	4.5215e-32	4.1696e-30	143	727	1204	17702	regulation of localization	SYT1|JUB|THRA|SNCAIP|PDGFB|PDGFA|SNCA|SYT9|VTN|CD2AP|TGFB1|IL10|CXCL10|TGFB2|APOB|APOA2|GAB2|GRIN2B|APOE|SERPINE1|APOH|IL1B|MS4A2|PRKACA|INSR|SYK|EGFR|TUB|PLD1|IRS2|F10|PTPRM|CRYAA|ACTN1|NR0B2|CD40|F7|PTPRO|IRS1|MAPK1|RBPMS|EP300|VEGFA|F2|PDGFRB|RYR2|NGF|RBP4|C3AR1|DRD3|GNAI2|ERBB4|ERBB3|DRD4|DAG1|BMPR2|ADRBK1|ABCA1|ITGB3|CALR|CD74|ADA|AHSG|NR1H2|INS|ITGAV|SFTPD|TRAF6|EGF|SRGN|NR1H3|B4GALT1|MDFI|…
50776	5.7263e-32	5.2094e-30	76	235	1204	17702	regulation of immune response	PVR|A2M|MASP1|MASP2|BCAR1|CRP|SKAP1|IL10|TGFB1|TGFB2|B2M|CFP|MAP3K7|SH2D1A|APOA2|GAB2|IL4R|CD46|PCBP2|CFH|IL1B|MS4A2|RARA|CFI|CFHR5|DPP4|SYK|C4A|C4B|RELA|ELANE|SERPING1|CD40|C8G|PRKCB|C8A|C1QA|AMBP|UBE2N|MAPK1|C8B|C1QB|LAT2|LAX1|VSIG4|CTSG|C3AR1|RBP4|MBL2|C9|TNF|C3|CD247|C5|C1R|C1S|ADA|PSMB4|INS|ZAP70|SH2B2|INPP5D|C2|TRAF6|CD28|PTPRC|CR1|CR2|CFB|HGF|C4BPA|CD19|FYN|HPX|IKBKG|C1RL
43234	6.2522e-32	5.612e-30	328	2600	1204	17702	protein complex	CDX2|TUBB2A|CDC16|CCT3|CD2AP|B2M|SHKBP1|SYP|HOOK2|GRIN2B|WWP1|GRIN2D|GAB1|PIK3CA|GNG3|FAS|GNG4|GNG5|FTL|GNG7|SYK|PIK3CG|ANAPC2|RARG|NCF1|SKP2|VTI1B|AP4M1|DCTN1|HLA-DQA1|MED10|DCTN2|RFC5|C1QA|C1QB|MAPK1|MAD2L1|KRT15|JUN|EIF2S2|ATP5C1|RYR2|ITGA2B|HLA-DRA|RBP4|RAD23B|TADA3|ERBB3|GNAI1|ERBB2|DAG1|FCGRT|CALR|MYO15A|ZAP70|SMAD9|MLL|MAP2K1|TGFBR1|SMAD4|NXF2|SMAD2|CDC20|NDC80|SMAD1|NXF1|HGF|CD63|CDC27|PT…
2526	1.6252e-31	1.4396e-29	47	89	1204	17702	acute inflammatory response	MBL2|TF|A2M|C9|MASP1|MASP2|C3|CRP|C5|C1R|C1S|AHSG|CFP|APOA2|INS|CD46|CFH|CFI|C2|CFHR5|FN1|B4GALT1|F12|CR1|CR2|APCS|C4A|CFB|C4B|KLK3|F8|SERPING1|HGF|C4BPA|STAT3|C8G|CD163|C8A|C1QA|ORM1|C8B|C1QB|TFRC|SERPINF2|F2|C1RL|VSIG4
32501	1.6974e-31	1.484e-29	473	4362	1204	17702	multicellular organismal process	HRAS|TUBB2A|PGD|CITED1|MAP3K7|APP|GRIN2B|GRIN2D|SERPINE1|CCNA1|RAB27A|GNG7|MAP2K5|SYK|SH3GL3|PTPRM|CRYAA|RXRA|UGCG|F8|SERPING1|F7|PCM1|MARK4|PTPRO|PLAUR|MAPK1|HNF4A|JUN|F2|RYR2|TGIF1|MAPK8|ADAMTS1|MST1R|SH3GL2|ADAMTS4|RAD23B|ERBB4|ERBB3|ERBB2|PABPC4|BCL2L1|XAB2|ARIH2|MYO15A|ZAP70|NPHP1|ESRRA|MAP2K1|TGFBR1|NXF2|HGF|DVL1|GNGT1|RGS2|RAPSN|MAP2|PCNA|CHRND|SMURF1|HNF1A|TSG101|SYNJ1|TP63|RTN1|DYNLL1|HS…
44237	6.1517e-31	5.3094e-29	519	4977	1204	17702	cellular metabolic process	PGD|XRCC1|CITED1|MAP3K7|APP|MAT1A|NAA10|RPLP1|PIK3CA|LSM3|GNG3|FAS|TLK2|MAP2K5|SYK|PIK3CG|PTPRM|ROCK1|NCF1|PTBP1|UGCG|EXD3|PTPRS|CYP2E1|PCM1|MARK4|PTPRO|SARS2|PLAUR|ST13|MAPK1|HNF4A|F2|BACE1|MAPK8|MAPK7|MST1R|EIF2AK4|RAD23B|GNAI2|ERBB4|ERBB3|RAD23A|ERBB2|PABPC4|HSPA1A|XAB2|SDHAF2|ARIH2|INS|ZAP70|PABPC1|SFRS12|NPLOC4|TAOK2|MAP2K1|TGFBR1|CUGBP2|PPFIBP2|HGD|HGF|DVL1|MAP2|PCNA|SMURF2|SMURF1|TNK2|HNF1…
2253	1.0141e-30	8.6415e-29	48	96	1204	17702	activation of immune response	MBL2|C3AR1|C9|MASP1|MASP2|C3|BCAR1|CD247|CRP|C5|C1R|C1S|SKAP1|CFP|MAP3K7|CD46|CFH|ZAP70|SH2B2|CFI|C2|TRAF6|CFHR5|SYK|PTPRC|CR1|CR2|C4A|CFB|C4B|RELA|SERPING1|C4BPA|C8G|PRKCB|C8A|C1QA|UBE2N|C8B|MAPK1|C1QB|LAT2|CD19|LAX1|FYN|IKBKG|C1RL|VSIG4
6464	2.6531e-30	2.2326e-28	224	1521	1204	17702	protein modification process	STAR|PTPN22|CDC16|MAP3K7|APP|WWP1|NAA10|GAB1|PIK3CA|RARA|GNG3|TLK2|MAP2K5|SYK|PIK3CG|ANAPC2|BCR|PTPRM|ROCK1|PTPRS|MARK4|PTPRO|PLAUR|MAPK1|F2|PDGFRB|MAPK8|MAPK7|MST1R|EIF2AK4|TPST2|GNAI2|ERBB4|TADA3|ERBB3|NEK1|ERBB2|CHEK1|ADRBK1|CDC34|SDHAF2|EPHB1|CD74|EPHB2|EPHB6|ARIH2|ZAP70|MDFI|PLAT|MLL|SMAD9|TAOK2|MAP2K1|TGFBR1|SMAD2|HGF|SMAD1|CDC27|PTPN12|EPHA2|PTPN11|KDR|CBLC|RNF7|NTRK1|NTRK2|MAP2|SMURF2|SMU…
6952	2.8832e-30	2.3963e-28	127	620	1204	17702	defense response	A2M|MASP1|MASP2|SNCA|IL10|TGFB1|CITED1|CXCL10|CFP|APOA2|GRIN2B|CD46|SERPINE1|CFH|IL1B|CSF3R|MS4A2|CFI|MX1|RAB27A|GNG7|F12|PLD1|C4A|C4B|NCF1|RELA|RXRA|F8|CST3|SERPING1|CD40|C1QA|C1QB|SERPINF2|CCR3|CCR2|F2|PLA2G2A|MST1R|VSIG4|NGF|C3AR1|DRD4|ITGB2|CCL5|PTPRCAP|ITGB1|CD74|CCL7|AHSG|VDR|TUBB|INS|ITGB6|SFTPD|DNAJA3|BLNK|FN1|B4GALT1|ITK|CFB|SMAD1|HGF|HDAC4|TOLLIP|CRP|PPARG|HP|SH2D1A|HSF1|CXCR4|PCBP2|LTF…
44459	3.0171e-30	2.4769e-28	269	1995	1204	17702	plasma membrane part	SYT1|JUB|PDLIM7|SYT9|ITSN1|B2M|SHKBP1|SYP|APP|GRIN2B|APOE|CD46|GRIN2D|GNG3|FAS|GNG4|GNG5|RAB27A|GNG7|SYK|F10|PTPRM|NCF1|PTPRS|CD40|PTPRO|HLA-DQA1|CCR8|CCR3|CCR2|BACE1|ZNF384|PDGFRB|MST1R|ITGA2B|HLA-DRA|ERBB4|CRIPT|ERBB3|GNAI1|ERBB2|DAG1|FCGRT|ADRBK1|CALR|CD72|EPHB1|CD74|ADA|PIN1|EPHB2|EPHB6|ZAP70|NPHP1|TGFBR1|CELSR1|HGF|CD63|EPHA2|KDR|GNGT1|EPS8|RAPSN|CD59|NTRK1|NTRK2|CHRND|PDZK1|GYPC|TOLLIP|BCAR…
43549	3.229e-30	2.619e-28	96	382	1204	17702	regulation of kinase activity	PDGFB|UCHL1|DAXX|TGFB1|TGFB2|MAP3K7|SPRY2|APP|SPRY1|CASP3|DAB1|PAK2|CDKN2C|APOE|CXCR4|IL1B|MS4A2|PRKACA|SHC1|PAK1|GNG3|NR2F2|INSR|FRS2|FGF2|SYK|GHR|EGFR|PRKCA|ANAPC2|IRS2|ELANE|PICK1|RB1|CDK5|IRS1|GRM1|MAP4K5|ADRB2|LAX1|GADD45G|MAP3K10|ADAM17|GADD45A|PRKCZ|TNF|GNAI2|ERBB2|DRD4|C5|FPR1|MAP4K1|CHEK1|SFN|KIT|ITGB3|CCNG1|CD74|TSPYL2|PTK2B|INS|MAP3K2|NPM1|CD4|HRG|HSPA5|THBS1|TRAF6|EGF|DNAJA3|MDFI|PTPR…
51338	3.709e-30	2.9725e-28	98	397	1204	17702	regulation of transferase activity	PDGFB|TGFB1|TGFB2|MAP3K7|APP|DAB1|APOE|CDKN2C|MS4A2|IL1B|PRKACA|GNG3|FRS2|INSR|SYK|EGFR|ANAPC2|IRS2|PICK1|IRS1|MAP4K5|GNAI2|ERBB2|DRD4|MAP4K1|CHEK1|ITGB3|CCNG1|CD74|INS|NPM1|EGF|TRAF6|DNAJA3|MDFI|VAV3|TAOK2|MAP2K1|TGFBR1|HGF|VAV2|PDE6G|DVL1|PTPN11|CBLC|CDKN1A|CDKN1B|IKBKG|PRKAR1A|PPARG|UCHL1|DAXX|SPRY2|CASP3|SPRY1|FXN|PAK2|CXCR4|SHC1|PAK1|NR2F2|FGF2|GHR|PRKCA|ELANE|RB1|GRM1|CDK5|ADRB2|LAX1|GADD45…
35556	7.1274e-30	5.6449e-28	151	831	1204	17702	intracellular signal transduction	HRAS|ITSN1|IL10|MAP3K7|DAB1|GAB2|APOE|IL1B|PIK3CA|PRKACA|GNG3|INSR|FRS2|RAB27A|MAP2K5|SYK|EGFR|PIK3CG|RET|PLD1|ROCK1|SOCS1|IRS1|MAPK1|MAP4K5|LAT2|EP300|CCR3|CCR2|F2|COL1A2|MAPK8|MAPK7|ARL8B|GRAP2|NGF|FGFR1|RALGPS1|FGFR3|DRD3|GNAI2|GRB2|ERBB3|GNAI1|ERBB2|DRD4|MAP4K1|ABCA1|SRC|CD74|INS|ZAP70|TRAF6|EGF|DNAJA3|MDFI|RAB8A|VAV3|RAB8B|TAOK2|MAP2K1|TGFBR1|NDC80|SMAD1|HGF|VAV2|PDE6G|PTPN11|LAT|CDKN1A|NTRK…
9893	1.5226e-29	1.1919e-27	171	1019	1204	17702	positive regulation of metabolic process	HRAS|THRA|PDGFB|PDGFA|SNCA|CASK|TTK|VTN|CDC16|IL10|TGFB1|CITED1|TGFB2|APOA2|APP|APOE|SMARCD1|IL1B|RARA|PRKACA|INSR|SYK|EGFR|F12|ANAPC2|IRS2|RARG|CRYAA|RELA|RXRA|CD40|IRS1|MAPK1|RBPMS|EP300|HNF4A|JUN|F2|VEGFA|TADA3|DRD3|BMPR2|ELK1|SOX6|ABCA1|ITGB3|POMC|CALR|NR2C2|CD74|PIN1|PSMB5|NR1H2|PSMB4|TCF21|PSMB7|PSMB1|INS|PSMB3|NPM1|RNF10|TAF9|RNF168|TRAF6|EGF|DNAJA3|AXIN1|NR1H3|ESRRA|SMAD9|VAV3|MLL|MAP2K1|…
23051	1.5473e-29	1.1973e-27	144	775	1204	17702	regulation of signaling process	HRAS|PDGFB|SNCA|ITSN1|TGFB1|IQGAP1|TGFB2|MAP3K7|APP|GRIN2B|APOE|GAB1|SERPINE1|IL1B|PRKACA|GNG3|RAPGEF1|FRS2|INSR|SYK|EGFR|F10|BCR|RELA|SOCS1|SOCS7|CD40|F7|MAP4K5|SGSM2|VEGFA|FGFR1|DRD3|GRB2|ERBB3|ERBB2|DRD4|ASAP2|DAG1|MAP4K1|ASAP1|CDC34|CD74|ADA|INS|TEK|ZAP70|TRAF6|EGF|DNAJA3|AXIN1|MDFI|VAV3|TAOK2|MAP2K1|TGFBR1|HGF|VAV2|VAV1|PDE6G|PTPN11|TBC1D25|CBLC|HDAC3|RGS2|NEDD4|IKBKG|HGS|IKBKB|HDAC6|PPARD|U…
3674	1.7579e-29	1.3448e-27	1157	15366	1204	17702	molecular_function	JUB|HRAS|PLEC1|ITSN1|B2M|SHKBP1|MAP3K7|APP|MED28|GRIN2B|GRIN2D|BTBD2|RPLP1|SERPINE1|PQBP1|PIK3CA|RAB27A|PIK3CG|SH3GL3|C4A|C4B|PTBP1|UGCG|F8|EXD3|BTBD6|SERPING1|F7|MARK4|HLA-DQA1|MED10|SARS2|MAPK1|SERPINF2|JUN|BACE1|F2|ZNF384|RYR2|MAPK8|ARL8B|MAPK7|EIF2AK4|SH3GL2|HLA-DRA|GC|RAD23B|RALGPS1|RAD23A|PABPC4|GAST|BCL2L1|MYBL2|XAB2|PFN2|ARIH2|INS|ZAP70|PABPC1|SFRS12|ESRRA|TAOK2|CUGBP2|NXF2|ESRRG|NDC80|NX…
9966	2.6215e-29	1.9829e-27	143	770	1204	17702	regulation of signal transduction	HRAS|PDGFB|ITSN1|TGFB1|IQGAP1|TGFB2|MAP3K7|APP|GRIN2B|APOE|GAB1|SERPINE1|IL1B|PRKACA|GNG3|RAPGEF1|FRS2|INSR|SYK|EGFR|F10|BCR|RELA|SOCS1|SOCS7|CD40|F7|MAP4K5|SGSM2|VEGFA|FGFR1|DRD3|GRB2|ERBB3|ERBB2|DRD4|ASAP2|DAG1|MAP4K1|ASAP1|CDC34|CD74|ADA|INS|TEK|ZAP70|TRAF6|EGF|DNAJA3|AXIN1|MDFI|VAV3|TAOK2|MAP2K1|TGFBR1|HGF|VAV2|VAV1|PDE6G|PTPN11|TBC1D25|CBLC|HDAC3|RGS2|NEDD4|IKBKG|HGS|IKBKB|HDAC6|PPARD|UCHL1|…
6954	3.179e-29	2.3779e-27	85	315	1204	17702	inflammatory response	A2M|MASP1|MASP2|TOLLIP|CRP|IL10|TGFB1|CXCL10|CFP|APOA2|CXCR4|CD46|CFH|IL1B|MS4A2|CFI|CFHR5|KNG1|F12|APCS|C4A|C4B|RXRA|RELA|F8|LYZ|SERPING1|CD40|C8G|CD163|C8A|C1QA|C8B|C1QB|SERPINF2|CCR3|F2|CCR2|VSIG4|NGF|MBL2|C3AR1|TF|YWHAZ|TNF|C9|C3|CCR1|C5|C1R|ITGB2|C1S|CCL5|CCL7|AHSG|TNFRSF1A|CCL21|INS|ITGB6|C2|THBS1|BLNK|FN1|B4GALT1|SELP|CR1|CR2|CFB|KLK3|SMAD1|HGF|C4BPA|STAT3|CCL18|TP73|ORM1|HDAC4|CYBB|TFRC|A…
50778	3.9971e-29	2.957e-27	57	146	1204	17702	positive regulation of immune response	PVR|MASP1|MASP2|BCAR1|CRP|SKAP1|TGFB2|B2M|MAP3K7|CFP|SH2D1A|CD46|CFH|IL1B|CFI|CFHR5|SYK|C4A|C4B|RELA|ELANE|SERPING1|C8G|PRKCB|C1QA|C8A|UBE2N|C1QB|MAPK1|C8B|LAT2|LAX1|VSIG4|CTSG|C3AR1|MBL2|C9|C3|CD247|C5|C1R|C1S|ADA|ZAP70|SH2B2|C2|TRAF6|PTPRC|CR1|CR2|CFB|C4BPA|CD19|FYN|HPX|IKBKG|C1RL
43412	4.3916e-29	3.2135e-27	229	1602	1204	17702	macromolecule modification	STAR|PTPN22|CDC16|MAP3K7|APP|WWP1|NAA10|GAB1|PIK3CA|RARA|GNG3|TLK2|MAP2K5|SYK|PIK3CG|ANAPC2|BCR|PTPRM|ROCK1|PTPRS|MARK4|PTPRO|PLAUR|MAPK1|F2|PDGFRB|MAPK8|MAPK7|MST1R|EIF2AK4|TPST2|GNAI2|ERBB4|TADA3|ERBB3|NEK1|ERBB2|CHEK1|ADRBK1|CDC34|SDHAF2|EPHB1|CD74|EPHB2|EPHB6|ARIH2|ZAP70|MDFI|PLAT|SMAD9|MLL|TAOK2|MAP2K1|TGFBR1|SMAD2|SMAD1|HGF|CDC27|PTPN12|EPHA2|PTPN11|KDR|CBLC|RNF7|NTRK1|NTRK2|MAP2|SMURF2|SMU…
31399	5.3575e-29	3.8781e-27	92	366	1204	17702	regulation of protein modification process	PDGFB|PDGFA|SNCA|TTK|HP|VTN|CDC16|DAXX|TGFB1|MAP3K7|IL1B|PSMD4|PRKACA|PAK1|INSR|FGF2|SYK|GHR|EGFR|PRKCA|CDK1|ANAPC2|CRYAA|LYN|SOCS1|TP53|PRKCG|PRKCE|CDK5|PRKCD|UBE2N|MAP4K5|RBPMS|MAD2L1|EP300|JUN|LACRT|F2|VEGFA|MAP3K10|PEBP1|ADAM17|PDGFRB|PRKCZ|TNF|BMPR2|MAP4K1|ITGB2|ITGB3|STUB1|CD74|PIN1|PSMB5|PSMB4|PSMB7|PSMB1|PTK2B|INS|MAP3K2|PSMB3|CD4|HSPA5|TRAF6|EGF|DNAJA3|AXIN1|MDFI|MLL|TGFBR1|SMAD4|YWHAB|I…
60548	5.8504e-29	4.1898e-27	95	388	1204	17702	negative regulation of cell death	HRAS|MAEA|SNCA|TP63|ITSN1|IL10|MAP3K7|CASP3|BAG1|APOE|BAG3|SERPINE1|TPT1|APOH|IL1B|PIK3CA|FAS|FGF2|EGFR|PIK3CG|CDK1|IRS2|CRYAA|ROCK1|RELA|BCL2A1|ESR1|TP53|PRKCI|HN1|ESR2|F7|HBXIP|PROC|SERPINB9|VEGFA|CFL1|SERPINB2|ADAM17|MAPK8|CTSB|NGFR|PRNP|NGF|PRKCZ|TF|FGFR1|YWHAZ|TNF|XIAP|ERBB3|ERBB2|ELK1|HSPA1A|BCL2L1|KIT|CCNG1|FTH1|ADA|CD74|IGF1R|SQSTM1|INS|ALB|NPM1|AATF|TAF9|HRG|HSPA5|THBS1|TRAF6|RASA1|DNAJA…
10604	1.0364e-28	7.3442e-27	161	942	1204	17702	positive regulation of macromolecule metabolic process	HRAS|THRA|PDGFB|PDGFA|SNCA|CASK|TTK|VTN|CDC16|IL10|TGFB1|CITED1|TGFB2|APOA2|APP|APOE|SMARCD1|IL1B|RARA|PRKACA|INSR|SYK|F12|ANAPC2|IRS2|RARG|CRYAA|RELA|RXRA|CD40|IRS1|MAPK1|RBPMS|EP300|HNF4A|JUN|F2|VEGFA|TADA3|DRD3|BMPR2|ELK1|SOX6|ITGB3|POMC|CALR|NR2C2|CD74|PIN1|PSMB5|NR1H2|PSMB4|TCF21|PSMB7|PSMB1|INS|PSMB3|RNF10|TAF9|RNF168|TRAF6|DNAJA3|AXIN1|NR1H3|ESRRA|SMAD9|MLL|MAP2K1|TGFBR1|GRIN1|SMAD4|ESRRG|…
45859	4.0652e-28	2.8403e-26	91	368	1204	17702	regulation of protein kinase activity	PDGFB|UCHL1|DAXX|TGFB1|TGFB2|MAP3K7|SPRY2|SPRY1|APP|CASP3|DAB1|PAK2|CDKN2C|APOE|CXCR4|IL1B|MS4A2|PRKACA|SHC1|PAK1|GNG3|NR2F2|INSR|FRS2|FGF2|SYK|GHR|EGFR|PRKCA|ANAPC2|ELANE|PICK1|RB1|CDK5|GRM1|MAP4K5|ADRB2|LAX1|GADD45G|MAP3K10|ADAM17|GADD45A|PRKCZ|TNF|GNAI2|ERBB2|DRD4|C5|FPR1|MAP4K1|CHEK1|SFN|KIT|ITGB3|CCNG1|CD74|TSPYL2|PTK2B|INS|MAP3K2|NPM1|CD4|HRG|HSPA5|THBS1|TRAF6|EGF|DNAJA3|MDFI|PTPRC|FLT1|MAP…
5057	4.0925e-28	2.8403e-26	58	157	1204	17702	receptor signaling protein activity	GNAZ|DAXX|TGFB2|MAP3K7|BAG1|GAB2|IL4R|SHC1|NSMAF|FRS2|INSR|SYK|EGFR|LYN|ESR2|IRS1|CDK5|TYK2|MAPK1|MAP3K10|MAPK8|MAPK7|MAP3K14|MAP3K12|NGF|ERBB4|ERBB3|ERBB2|BMPR2|MAP4K1|KIT|RGS12|MAP3K3|MAP3K2|FCGR1A|HRG|SH2B2|EGF|BLNK|SMAD9|MAP2K1|TGFBR1|SMAD4|RAF1|SMAD2|SMAD1|STAT1|STAT3|KDR|CD19|CDKN1B|PLCG1|MAPK12|PLK1|MAPK14|JAK1|JAK2|BMPR1B
51704	4.683e-28	3.217e-26	142	782	1204	17702	multi-organism process	PVR|HRAS|THRA|SNCA|TGFB1|IL10|CITED1|B2M|CXCL10|CFP|APOB|APP|APOA2|GRIN2B|PAPPA|CD46|WWP1|SERPINE1|TPT1|IL1B|MX1|INSR|SYK|PLD1|RELA|RXRA|SOCS1|HLA-A|HBXIP|MAPK1|CCDC130|EP300|CCR3|JUN|CCR2|PLA2G2A|STMN1|PDCD6IP|MST1R|NGF|DRD3|GRB2|RAD23A|DRD4|FCGRT|ITGB3|CCL5|ITGB1|SRC|PSMB5|PSMB4|VDR|PSMB7|HNRNPK|PSMB1|ALB|PSMB3|ITGAV|ITGB6|NPM1|MAFF|HTT|TGFBR1|NXF1|HGF|KDR|CCT5|PLCG1|NEDD4|GTF2F1|IKBKG|PPARD|CO…
51128	5.7932e-28	3.9394e-26	113	538	1204	17702	regulation of cellular component organization	THRA|SNCAIP|PDGFA|CAPZA3|CAPZA1|SNCA|TTK|VTN|CDC16|CD2AP|TGFB1|CITED1|TGFB2|NRCAM|APOA2|APOE|SERPINE1|IL1B|PRKACA|TLK2|INSR|DISC1|TUB|ANAPC2|STMN2|CST3|EP300|VEGFA|MAD2L2|NGF|ALDOA|CAV2|DRD3|ITGB2|HSPA1A|CALR|SRC|PIN1|AHSG|EPHB2|NR1H2|PFN2|PTK2|INS|NPM1|SFTPD|SKIL|CLASP2|EGF|NR1H3|FN1|MLL|TAOK2|TGFBR1|SMAD4|SMAD2|CDC20|SMAD1|CD63|BRCA1|KDR|MAP2|DNMT1|MAP4|HDAC6|SYNJ1|HP|RHOU|GSN|MAPT|MYC|DPP4|ATF…
5615	9.3366e-28	6.2854e-26	137	743	1204	17702	extracellular space	PVR|A2M|MASP1|PDGFA|MMP7|VTN|MMP3|MMP2|IL10|TGFB1|CXCL10|B2M|CFP|APOB|APOA2|APOE|LCAT|TGFBI|SERPINE1|TPT1|CFH|APOH|IL1B|CFI|EGFR|F12|C4A|C4B|F8|CST3|F7|C1QA|C1QB|SERPINF2|VEGFA|F2|PLA2G2A|COL1A2|COL1A1|NGF|ADAMTS4|GC|RBP4|OLFM4|ERBB3|DAG1|CCL5|CALR|CCL7|ADA|AHSG|FGG|FGA|FGB|INS|ALB|SFTPD|ANGPTL1|EGF|SRGN|FN1|PLAT|HGF|LAMA1|COL14A1|PON1|IGFBP7|CRP|IGFBP6|FASLG|HP|PCP|CFHR3|GSN|SERPINA4|CAP1|FGF2|G…
9725	1.4242e-27	9.4929e-26	100	441	1204	17702	response to hormone stimulus	A2M|THRA|PDGFB|STAR|PDGFA|RPE65|CITED1|IL10|TGFB1|TGFB2|APOA2|LCAT|SERPINE1|GAB1|IL1B|PRKACA|RARA|GNG3|GNG4|GNG5|INSR|GNG7|PLD1|IRS2|BAIAP2|RELA|RXRA|SOCS1|FBP1|SOCS7|F7|PTPRO|IRS1|MAPK1|C1QB|EP300|COL1A1|NGF|RBP4|ERBB4|GRB2|ERBB3|ERBB2|ALDOB|DAG1|BCL2L1|CCL5|VDR|NR1H3|PLAT|MAP2K1|TGFBR1|HGF|BRCA1|PTPN11|CDKN1A|PRKAR1A|PDCD7|IGFBP7|BCAR1|PPARG|HP|TNFRSF11B|SHC1|CAP1|GHR|PRKCA|AR|LYN|ACTA1|PRKCI|E…
5102	1.5723e-27	1.0377e-25	156	918	1204	17702	receptor binding	SYT1|PDGFB|PDGFA|SLC6A3|VTN|PNP|TGFB1|IL10|CXCL10|TGFB2|TTR|APOB|APP|APOA2|GRIN2B|APOE|TGFBI|IL1B|RARA|FRS3|GNG3|FRS2|INSR|SYK|IRS4|IRS2|RARG|STC2|RXRA|SOCS1|PICK1|ACTN1|F7|IRS1|BCAP31|EP300|HNF4A|CCR2|VEGFA|F2|PDGFRB|NGF|CAV2|GNAI3|TADA3|GRB2|ERBB2|ITGB5|GIPC1|ADRBK1|GAST|ITGB3|POMC|CALR|CD72|CCL5|SRC|CD74|CCL7|EPHB2|NR1H2|VDR|TUBB|FGG|FGA|FGB|INS|ITGB6|DNAJA1|ANGPTL1|EGF|DNAJA3|VAV3|TGFBR1|SMAD…
9892	1.7823e-27	1.1649e-25	150	864	1204	17702	negative regulation of metabolic process	A2M|THRA|CDX2|PDGFB|MASP1|CCDC85B|PDGFA|XPO5|SNCA|CDC16|RBM9|TGFB1|IL10|CITED1|APOA2|APOE|CDKN2C|WWP1|SERPINE1|IL1B|RARA|PRKACA|DDX20|INSR|ANAPC2|RARG|CRYAA|RELA|RXRA|SOCS1|CST3|SERPING1|NR0B2|PCM1|PTPRO|MAD2L1|EP300|JUN|F2|TGIF1|EIF2AK4|EID1|DRD3|DRD4|GIPC1|SOX6|BCL2L1|ITGB3|CALR|TIMP1|PSMB5|NR1H2|PSMB4|VDR|TCF21|PSMB7|PSMB1|DRAP1|INS|PSMB3|ITGAV|NPM1|SFTPD|TAF9|SKIL|TRAF6|MDFI|PLAT|SMAD4|SMAD2|…
5886	9.8019e-27	6.3449e-25	407	3723	1204	17702	plasma membrane	JUB|HRAS|ITSN1|PLEC1|B2M|SHKBP1|SYP|APP|GRIN2B|GRIN2D|SERPINE1|GNG3|FAS|GNG4|GNG5|RAB27A|GNG7|SYK|PTPRM|NCF1|F8|PTPRS|F7|PTPRO|HLA-DQA1|PLAUR|BACE1|F2|ZNF384|RYR2|MST1R|SH3GL2|HLA-DRA|LY6G6F|RALGPS1|GNAI3|GNAI2|ERBB4|ERBB3|GNAI1|ERBB2|ZAP70|NPHP1|MAP2K1|TGFBR1|HGF|GNGT1|RAPSN|SMURF2|CHRND|SMURF1|TNK2|GNAZ|TSG101|MARCKSL1|DYNLL1|IL4R|MAPT|QKI|SYNJ2|DPP4|GHR|LYN|CMKLR1|PIK3C2B|HN1|FLNA|C8G|ARHGEF11…
2541	1.0299e-26	6.6031e-25	30	41	1204	17702	activation of plasma proteins involved in acute inflammatory response	TF|MBL2|C9|MASP1|C3|MASP2|CRP|C5|C1R|C1S|CFP|CD46|CFH|C2|CFI|CFHR5|CR1|CR2|C4A|CFB|C4B|SERPING1|C4BPA|C8G|C1QA|C8A|C8B|C1QB|C1RL|VSIG4
4871	1.6049e-26	1.0098e-24	271	2125	1204	17702	signal transducer activity	PVR|STAR|MAP3K7|SHB|GAB2|GRIN2B|CD46|GRIN2D|GAB1|RARA|CFI|GNG3|FAS|NSMAF|GNG4|GNG5|GNG7|SYK|RARG|PTPRM|RXRB|RXRA|PTPRS|CD40|HNF4G|PTPRO|HLA-DQA1|PLAUR|CCR8|MAPK1|HNF4A|CCR3|CCR2|F2|PDGFRB|RYR2|MAPK8|MAPK7|MST1R|GRAP2|ITGA2B|HLA-DRA|GNAI3|GNAI2|ERBB4|ERBB3|GNAI1|ERBB2|FCGRT|ADRBK1|CD72|EPHB1|CD74|EPHB2|NR1H2|EPHB6|BLNK|NR1H3|ESRRA|SMAD9|MAP2K1|TP53BP2|TGFBR1|SMAD4|ESRRG|SMAD2|SMAD1|CELSR1|EPHA2|KD…
60089	1.6049e-26	1.0098e-24	271	2125	1204	17702	molecular transducer activity	PVR|STAR|MAP3K7|SHB|GAB2|GRIN2B|CD46|GRIN2D|GAB1|RARA|CFI|GNG3|FAS|NSMAF|GNG4|GNG5|GNG7|SYK|RARG|PTPRM|RXRB|RXRA|PTPRS|CD40|HNF4G|PTPRO|HLA-DQA1|PLAUR|CCR8|MAPK1|HNF4A|CCR3|CCR2|F2|PDGFRB|RYR2|MAPK8|MAPK7|MST1R|GRAP2|ITGA2B|HLA-DRA|GNAI3|GNAI2|ERBB4|ERBB3|GNAI1|ERBB2|FCGRT|ADRBK1|CD72|EPHB1|CD74|EPHB2|NR1H2|EPHB6|BLNK|NR1H3|ESRRA|SMAD9|MAP2K1|TP53BP2|TGFBR1|SMAD4|ESRRG|SMAD2|SMAD1|CELSR1|EPHA2|KD…
31325	1.9176e-26	1.1953e-24	159	967	1204	17702	positive regulation of cellular metabolic process	HRAS|THRA|PDGFB|PDGFA|SNCA|CASK|TTK|VTN|CDC16|IL10|TGFB1|CITED1|APP|APOA2|APOE|SMARCD1|IL1B|RARA|PRKACA|INSR|SYK|EGFR|ANAPC2|IRS2|RARG|CRYAA|RELA|RXRA|CD40|IRS1|MAPK1|RBPMS|EP300|HNF4A|JUN|VEGFA|F2|TADA3|DRD3|BMPR2|ELK1|SOX6|ABCA1|ITGB3|POMC|CALR|NR2C2|CD74|PIN1|PSMB5|NR1H2|PSMB4|TCF21|PSMB7|PSMB1|INS|PSMB3|NPM1|RNF10|TAF9|RNF168|TRAF6|EGF|DNAJA3|AXIN1|NR1H3|ESRRA|SMAD9|MLL|MAP2K1|TGFBR1|GRIN1|SM…
43069	2.4009e-26	1.4828e-24	90	380	1204	17702	negative regulation of programmed cell death	HRAS|MAEA|SNCA|TP63|ITSN1|IL10|MAP3K7|CASP3|BAG1|APOE|BAG3|SERPINE1|TPT1|APOH|IL1B|PIK3CA|FAS|EGFR|PIK3CG|CDK1|IRS2|CRYAA|ROCK1|RELA|BCL2A1|ESR1|TP53|PRKCI|HN1|ESR2|F7|HBXIP|PROC|SERPINB9|VEGFA|CFL1|SERPINB2|ADAM17|MAPK8|NGFR|PRNP|NGF|TF|FGFR1|PRKCZ|YWHAZ|TNF|XIAP|ERBB3|ERBB2|ELK1|HSPA1A|BCL2L1|KIT|CCNG1|ADA|CD74|IGF1R|SQSTM1|INS|ALB|NPM1|AATF|TAF9|HRG|HSPA5|THBS1|TRAF6|RASA1|DNAJA3|STAMBP|IL2RB|…
43066	3.9299e-26	2.4051e-24	89	375	1204	17702	negative regulation of apoptosis	HRAS|MAEA|SNCA|TP63|ITSN1|IL10|MAP3K7|CASP3|BAG1|APOE|BAG3|SERPINE1|TPT1|APOH|IL1B|PIK3CA|FAS|EGFR|PIK3CG|CDK1|IRS2|CRYAA|ROCK1|RELA|BCL2A1|ESR1|TP53|PRKCI|HN1|ESR2|F7|HBXIP|PROC|SERPINB9|VEGFA|CFL1|SERPINB2|ADAM17|MAPK8|NGFR|PRNP|NGF|TF|FGFR1|PRKCZ|YWHAZ|TNF|XIAP|ERBB3|ERBB2|ELK1|HSPA1A|BCL2L1|CCNG1|ADA|CD74|IGF1R|SQSTM1|INS|ALB|NPM1|AATF|TAF9|HRG|HSPA5|THBS1|TRAF6|RASA1|DNAJA3|STAMBP|IL2RB|HTT|…
9653	4.9444e-26	2.9987e-24	184	1218	1204	17702	anatomical structure morphogenesis	HRAS|THRA|CDX2|PDGFB|PDGFA|MMP2|TGFB1|IL10|CITED1|TGFB2|NRCAM|MAP3K7|SHB|DAB2|APOA2|APOB|APP|DAB1|APOE|SERPINE1|APOH|PRKACA|INSR|FRS2|WWOX|SYK|EGFR|RET|RARG|PTPRM|CRYAA|BAIAP2|RELA|RXRA|SOCS1|NR0B2|F7|PCM1|PTPRO|PLAUR|MAPK1|EP300|JUN|VEGFA|COL1A2|PDGFRB|ADAMTS1|COL1A1|RBP4|FGFR1|ERBB4|GRB2|ERBB3|ERBB2|ELN|DAG1|BMPR2|SOX6|ITGB3|CCNG1|ADA|EPHB1|EPHB2|VDR|TCF21|PTK2|MACF1|ITGAX|MYO15A|SKIL|TRAF6|EGF…
32403	6.3628e-26	3.8125e-24	69	238	1204	17702	protein complex binding	SLC6A3|SYNJ1|VTN|CD2AP|IQGAP1|SYP|TGFBI|MS4A2|FRS3|PRKACA|SHC1|FCGR3A|FCGR3B|FRS2|INSR|SYK|IRS4|IRS2|RELA|STRN4|ESR1|ACTN1|NR0B2|IRS1|AMBP|C8B|ADRB2|EP300|PI4K2A|ADAM17|UBD|CTSB|SLC27A5|YWHAZ|ITGB5|FCGRT|ITGB3|CALR|SRC|TNFRSF1A|IGF1R|INS|PTK2B|FCGR1A|ITGB6|EXOC4|SKIL|THBS1|PIK3R1|COL4A3|GNAO1|TGFBR1|MAP1B|YWHAB|IGF1|IGF2|CD63|COL5A1|PTPN11|KDR|CDKN1A|LRP1|FCGR2B|ITGA6|PLK1|PCNA|PTPN1|SMURF1|HDAC6
51716	6.3995e-26	3.8125e-24	160	987	1204	17702	cellular response to stimulus	THRA|STAR|PDGFB|SNCA|RPE65|XRCC1|IL10|TGFB1|TGFB2|CXCL10|APOE|GAB1|SERPINE1|IL1B|RARA|PRKACA|GNG3|TLK2|GNG4|CCNA1|INSR|GNG5|CIB1|GNG7|SYK|IRS2|POLI|BAIAP2|RXRA|NEIL1|FBP1|SOCS7|IRS1|RFC5|MAPK1|MAP4K5|EP300|HNF4A|JUN|NBR1|VEGFA|PDGFRB|MAPK8|COL1A1|EIF2AK4|RAD23B|STRAP|GRB2|ERBB3|RAD23A|ALDOB|BMPR2|MAP4K1|CHEK1|ITGB2|CCNG1|CCL5|XAB2|ITGAM|VDR|POLE2|ALB|SFTPD|TAF9|RNF168|TRAF6|MDFI|SMAD2|SMAD1|HGF|B…
44421	9.4969e-26	5.6082e-24	159	981	1204	17702	extracellular region part	PVR|A2M|MASP1|PDGFA|SNCA|MMP7|VTN|MMP3|MMP2|IL10|TGFB1|TGFB2|CXCL10|B2M|CFP|APOA2|APOB|GRIN2B|APOE|LCAT|TGFBI|SERPINE1|TPT1|CFH|APOH|IL1B|CFI|EGFR|F12|C4A|C4B|F8|CST3|F7|C1QA|C1QB|SERPINF2|F2|VEGFA|COL1A2|PLA2G2A|ADAMTS1|COL1A1|NGF|ADAMTS4|GC|ALDOA|RBP4|OLFM4|ERBB3|ELN|DAG1|CCL5|CALR|CCL7|ADA|TIMP1|AHSG|FGG|FGA|FGB|INS|ALB|SFTPD|ANGPTL1|EGF|SRGN|FN1|PLAT|HGF|LAMA1|LAMA4|COL14A1|ITGA6|PON1|IGFBP7|…
6956	1.1337e-25	6.6369e-24	29	40	1204	17702	complement activation	MBL2|C9|MASP1|C3|MASP2|CRP|C5|C1R|C1S|CFP|CD46|CFH|C2|CFI|CFHR5|CR1|CR2|C4A|CFB|C4B|SERPING1|C4BPA|C8G|C1QA|C8A|C8B|C1QB|C1RL|VSIG4
30154	1.7596e-25	1.0212e-23	226	1665	1204	17702	cell differentiation	HRAS|CDX2|PDLIM7|STAR|TUBB2A|CITED1|SHB|APP|HTRA2|GAB2|APOE|ATXN10|WWOX|RAB27A|SYK|ANAPC2|PTPRM|CRYAA|RXRA|PCM1|PTPRO|JUN|VEGFA|F2|PLA2G2A|MAPK7|RBP4|ERBB3|ERBB2|BCL2L1|CALR|EPHB1|CD74|ADA|EPHB2|TCF21|ARIH2|ZAP70|BLNK|NPHP1|MDFI|MAP2K1|TGFBR1|SMAD4|CDC20|SMAD2|HGF|SMAD1|CD63|CSRP2|EPHA2|KDR|DVL1|PTPN11|GNGT1|LAMA1|LAMA4|RGS2|NTRK1|NTRK2|MAP2|SMURF1|PPARD|TSG101|PPARG|SYNJ1|TP63|RTN1|MAPT|NR2F6|QK…
8284	1.9638e-25	1.1299e-23	99	460	1204	17702	positive regulation of cell proliferation	HRAS|PDGFB|PDGFA|TTK|PNP|TGFB1|CXCL10|TGFB2|SSR1|GAB2|IL1B|PRKACA|RARA|INSR|DISC1|MAP2K5|SYK|EGFR|IRS2|CAPNS1|RELA|CD40|IRS1|MAPK1|JUN|CCR3|VEGFA|PDGFRB|MST1R|NGF|FGFR1|FGFR3|GNAI2|ERBB4|DRD3|ERBB2|BMPR2|ITGB3|BCL2L1|CALR|CD74|ADA|TIMP1|INS|NPM1|ZAP70|EGF|TRAF6|DNAJA3|B4GALT1|TGFBR1|CDC20|HGF|KDR|HDAC4|CDKN1A|PPARD|MARCKSL1|TP63|FASLG|FXN|SHC1|HSF4|FGF2|MYC|DPP4|PRKCA|CDC7|CDK1|LYN|ELANE|ESR1|HN1…
48869	5.5323e-25	3.1562e-23	229	1711	1204	17702	cellular developmental process	HRAS|CDX2|PDLIM7|STAR|TUBB2A|CITED1|SHB|APP|HTRA2|GAB2|APOE|ATXN10|WWOX|RAB27A|SYK|ANAPC2|PTPRM|CRYAA|RXRA|PCM1|PTPRO|JUN|VEGFA|F2|PLA2G2A|MAPK7|RBP4|ERBB3|ERBB2|BCL2L1|CALR|EPHB1|CD74|ADA|EPHB2|TCF21|ARIH2|ZAP70|BLNK|NPHP1|MDFI|MAP2K1|TGFBR1|SMAD4|CDC20|SMAD2|HGF|SMAD1|CD63|CSRP2|EPHA2|KDR|DVL1|PTPN11|GNGT1|LAMA1|LAMA4|RGS2|NTRK1|NTRK2|MAP2|SMURF1|PPARD|TSG101|PPARG|SYNJ1|TP63|RTN1|MAPT|NR2F6|QK…
6928	5.6331e-25	3.1867e-23	100	474	1204	17702	cellular component movement	PVR|JUB|PDGFB|CAPZA1|CD2AP|TGFB1|IL10|TGFB2|ACTG1|NRCAM|APP|APOB|DAB1|IL1B|PRKACA|DISC1|SYK|EGFR|RET|PTPRM|ROCK1|PLAUR|VEGFA|PDGFRB|MST1R|ERBB2|ITGB2|GIPC1|ITGB3|CCL5|ITGB1|ITGAM|EPHB1|EPHB2|PTK2|TUBB|MACF1|DNAJA1|SFTPD|FN1|PLAT|B4GALT1|VAV3|TAOK2|MAP2K1|TGFBR1|HGF|VAV2|ITGA6|PPARD|BCAR1|WASF1|WASF2|WWC1|CXCR3|PAK4|CAP1|NR2F2|FGF2|TUBB3|DPP4|PRKCA|ELANE|NRXN1|ESR2|CDK5|VASP|ARHGEF11|CFL1|ADAM17|V…
51247	5.998e-25	3.3649e-23	78	308	1204	17702	positive regulation of protein metabolic process	TTK|HP|VTN|CDC16|TGFB1|APOE|IL1B|PSMD4|PRKACA|INSR|FGF2|GHR|SYK|PRKCA|F12|CDK1|ANAPC2|LYN|CRYAA|TP53|UBE2N|MAPK1|RBPMS|EP300|LACRT|F2|VEGFA|ADAM17|MDM2|TNF|C3|BMPR2|ITGB3|STUB1|CD74|PIN1|PSMB5|NR1H2|PSMB4|PSMB7|SUMO1|PSMB1|PTK2B|INS|PSMB3|CD4|DAZL|HSPA5|THBS1|DNAJA3|AXIN1|NR1H3|CD28|DAZ1|KLK3|TGFBR1|SMAD4|IGF1|CDC20|HGF|CDC27|FURIN|BRCA1|HSPBP1|HDAC4|CBLB|PSMD11|PLK1|NEDD4|HPX|RASSF1|FBXO31|DNMT1…
10605	6.7902e-25	3.7778e-23	138	802	1204	17702	negative regulation of macromolecule metabolic process	A2M|THRA|CDX2|MASP1|CCDC85B|XPO5|SNCA|CDC16|RBM9|TGFB1|IL10|CITED1|WWP1|SERPINE1|RARA|PRKACA|DDX20|INSR|ANAPC2|RARG|CRYAA|RELA|RXRA|SOCS1|CST3|SERPING1|NR0B2|PCM1|PTPRO|MAD2L1|JUN|F2|TGIF1|EIF2AK4|EID1|DRD3|GIPC1|SOX6|ITGB3|BCL2L1|CALR|TIMP1|PSMB5|NR1H2|PSMB4|TCF21|VDR|PSMB7|PSMB1|DRAP1|INS|PSMB3|ITGAV|NPM1|SFTPD|TAF9|SKIL|TRAF6|MDFI|PLAT|SMAD4|SMAD2|CDC20|SNW1|SMAD1|HGF|CDC27|FURIN|BRCA1|HDAC4|H…
10647	7.836e-25	4.3239e-23	92	413	1204	17702	positive regulation of cell communication	HRAS|PPARD|PDGFB|SNCA|WWC1|FASLG|TP63|TTK|VTN|ITSN1|CITED1|TGFB1|TGFB2|MAP3K7|IL1B|INSR|FGF2|DISC1|CHUK|SYK|GHR|EGFR|AR|F10|LYN|RELA|ESR1|F7|CD40|IRS1|FLNA|PRKCB|UBE2N|ADRB2|RBPMS|VEGFA|PEBP1|ADAM17|UBD|MAP3K14|TF|FGFR1|CAV2|PRKCZ|TNF|DRD3|ERBB4|ERBB3|ERBB2|BMPR2|GIPC1|KIT|ITGB3|ADA|CD74|TNFRSF1A|IGF1R|VDR|REL|MAP3K3|INS|PTH|TEK|TGM2|ZAP70|EXOC4|CD4|THBS1|TRAF6|EGF|AXIN1|KLK6|PTPRC|FLT1|TAOK2|TGF…
43068	1.2943e-24	7.084e-23	96	447	1204	17702	positive regulation of programmed cell death	PDIA3|PPARG|FASLG|TP63|HP|ITSN1|DAXX|CRADD|IL10|TGFB1|TGFB2|APP|CASP3|HTRA2|DYNLL1|CDKN2C|APOE|IL1B|PRKACA|DDX20|FAS|MX1|WWOX|RAB27A|KNG1|PRKCA|RARG|RXRA|TP53|HN1|ESR2|PRKCE|CDK5|MARK4|ARHGEF11|MAPK1|ADRB2|IGF2R|JUN|SCIN|MAP3K10|RYR2|UBD|MAPK8|NGFR|NGF|TNF|C9|SFN|BCL2L1|ZBTB16|VDR|TUBB|SQSTM1|SOS1|DDX19B|PTH|SOS2|TGM2|CD2|DIABLO|AATF|INPP5D|THBS1|TRAF6|DNAJA3|B4GALT1|COL4A3|VAV3|PSAP|TP53BP2|HTT|…
19222	1.4373e-24	7.8029e-23	415	3913	1204	17702	regulation of metabolic process	JUB|HRAS|A2M|MASP1|CITED1|MAP3K7|APP|MED28|SERPINE1|PQBP1|GNG3|GNG7|SYK|CRYAA|RXRB|RXRA|SERPING1|HNF4G|PCM1|PTPRO|MED10|PLAUR|MAPK1|HNF4A|JUN|F2|ZNF384|TGIF1|EIF2AK4|GNAI3|GNAI2|ERBB4|GNAI1|ERBB2|BCL2L1|MYBL2|INS|PABPC1|ESRRA|TAOK2|MAP2K1|TGFBR1|ESRRG|HGF|DVL1|PCNA|HGS|SMURF2|SMURF1|TNK2|GNAZ|HNF1A|ELF4|TSG101|EZH2|SPI1|TP63|DAXX|YBX1|DYNLL1|HSF1|SERPINA5|ANP32A|QKI|HSF4|FGF2|MYC|GHR|ATF7IP|AR|BA…
51179	2.4007e-24	1.2929e-22	338	2975	1204	17702	localization	PVR|SYT1|RAB3GAP2|JUB|HRAS|STAR|PDLIM7|SNCA|SLC26A10|ITSN1|CD2AP|SLC35A2|SSR1|GOT2|SHKBP1|SYP|HOOK2|FAM125A|APOB|APP|GRIN2B|APOE|LCAT|GRIN2D|APOH|RARA|RAB27A|FTL|SYK|CLNS1A|SH3GL3|ROCK1|NCF1|VTI1B|AP4M1|PCM1|PTPRO|MAPK1|JUN|F2|VEGFA|ZNF384|ATP5C1|PDGFRB|RYR2|SH3GL2|GC|RBP4|GNAI3|DAG1|BCL2L1|CALR|CD74|AHSG|MACF1|INS|NPHP1|NR1H3|PLAT|MDFI|MAP2K1|TAOK2|TGFBR1|NXF2|SMAD2|NDC80|SMAD1|HGF|NXF1|DVL1|GNG…
10942	2.6047e-24	1.3917e-22	96	451	1204	17702	positive regulation of cell death	PDIA3|PPARG|FASLG|TP63|HP|ITSN1|DAXX|CRADD|IL10|TGFB1|TGFB2|APP|CASP3|HTRA2|DYNLL1|CDKN2C|APOE|IL1B|PRKACA|DDX20|FAS|MX1|WWOX|RAB27A|KNG1|PRKCA|RARG|RXRA|TP53|HN1|ESR2|PRKCE|CDK5|MARK4|ARHGEF11|MAPK1|ADRB2|IGF2R|JUN|SCIN|MAP3K10|RYR2|UBD|MAPK8|NGFR|NGF|TNF|C9|SFN|BCL2L1|ZBTB16|VDR|TUBB|SQSTM1|SOS1|DDX19B|PTH|SOS2|TGM2|CD2|DIABLO|AATF|INPP5D|THBS1|TRAF6|DNAJA3|B4GALT1|COL4A3|VAV3|PSAP|TP53BP2|HTT|…
40008	2.8642e-24	1.5183e-22	84	359	1204	17702	regulation of growth	CCDC85B|TSG101|SLC6A3|BCAR1|IGFBP7|PPARG|IGFBP6|TP63|DMAP1|TGFB1|TGFB2|NRCAM|DAB2|APP|WISP1|PAK2|HTRA2|FXN|HSF1|APOE|CDKN2C|MAPT|PIK3CA|SHC1|GNG4|INSR|FGF2|GHR|MAP2K5|CDK1|ANAPC2|AR|CRYAA|SOCS1|ELANE|TP53|SOCS7|RB1|ESR2|C20ORF20|ARHGEF11|ADRB2|ADRB1|EP300|HNF4A|LRP12|ADAM17|CTSG|NGF|RBP4|FGFR1|MBL2|DRD3|ABTB2|BMPR2|HSPA1A|SFN|VDR|PTK2|TSPYL2|PTK2B|INS|TAF9|HRG|TAOK2|TGFBR1|MAP1B|SMAD4|IGF1|STAT3|…
43065	3.063e-24	1.611e-22	95	444	1204	17702	positive regulation of apoptosis	PDIA3|PPARG|FASLG|TP63|HP|ITSN1|DAXX|CRADD|IL10|TGFB1|TGFB2|APP|CASP3|HTRA2|DYNLL1|CDKN2C|APOE|IL1B|PRKACA|DDX20|FAS|MX1|WWOX|RAB27A|KNG1|PRKCA|RARG|RXRA|TP53|HN1|ESR2|PRKCE|CDK5|ARHGEF11|MAPK1|ADRB2|IGF2R|JUN|SCIN|MAP3K10|RYR2|UBD|MAPK8|NGFR|NGF|TNF|C9|SFN|BCL2L1|ZBTB16|VDR|TUBB|SQSTM1|SOS1|DDX19B|PTH|SOS2|TGM2|CD2|DIABLO|AATF|INPP5D|THBS1|TRAF6|DNAJA3|B4GALT1|COL4A3|VAV3|PSAP|TP53BP2|HTT|TGFBR1…
8219	3.6443e-24	1.9018e-22	125	698	1204	17702	cell death	HRAS|SNCAIP|SNCA|ITSN1|TGFB1|TGFB2|SHB|APP|HTRA2|ATXN10|IL1B|FAS|RNF34|WWOX|CIB1|ROCK1|CRYAA|DCTN1|BCAP31|EP300|JUN|F2|MAPK8|PDCD6IP|MAPK7|NGF|FUS|ERBB3|ITGB2|BCL2L1|DIABLO|HSPE1|TRAF6|SRGN|DNAJA3|AXIN1|PTPN6|MLL|VAV3|TAOK2|TP53BP2|HTT|MET|SMAD1|HGF|VAV2|VAV1|EPHA2|BRCA1|DNASE1|CDKN1B|PDCD6|PUF60|PDCD7|E2F1|E2F2|PPARD|PPARG|FASLG|TP63|TIMM50|HP|DAXX|TNFRSF11B|CASP3|PAK2|BAG1|CASP9|DYNLL1|GSN|CXCR…
16044	3.7623e-24	1.9483e-22	87	383	1204	17702	cellular membrane organization	HRAS|CLTA|PDLIM7|CRP|WASF2|SNCA|SYNJ1|TIMM50|ITSN1|ASGR1|NRCAM|SYP|ASGR2|HOOK2|DAB2|CASP3|APP|APOE|ZFYVE9|SERPINA5|RABGEF1|CNTNAP2|RARA|CAP1|GHR|FTL|EGFR|SH3GL3|HSP90AA1|ELANE|PICK1|TP53|PRKCI|VTI1B|ARHGAP27|CDK5|ADRB2|LRP12|IGF2R|USO1|SH3KBP1|RAB5A|SH3GL2|CAV2|MBL2|PLDN|GNAI3|DRD3|GRB2|ABCA1|BCL2L1|FTH1|APLP1|AMPH|AHSG|CD9|FCGR1A|ITGAV|SFTPD|CD2|TGM2|PAFAH1B1|THBS1|HSPA8|NR1H3|NPLOC4|RAB8A|LRSAM…
61024	4.5553e-24	2.341e-22	87	384	1204	17702	membrane organization	HRAS|CLTA|PDLIM7|CRP|WASF2|SNCA|SYNJ1|TIMM50|ITSN1|ASGR1|NRCAM|SYP|ASGR2|HOOK2|DAB2|CASP3|APP|APOE|ZFYVE9|SERPINA5|RABGEF1|CNTNAP2|RARA|CAP1|GHR|FTL|EGFR|SH3GL3|HSP90AA1|ELANE|PICK1|TP53|PRKCI|VTI1B|ARHGAP27|CDK5|ADRB2|LRP12|IGF2R|USO1|SH3KBP1|RAB5A|SH3GL2|CAV2|MBL2|PLDN|GNAI3|DRD3|GRB2|ABCA1|BCL2L1|FTH1|APLP1|AMPH|AHSG|CD9|FCGR1A|ITGAV|SFTPD|CD2|TGM2|PAFAH1B1|THBS1|HSPA8|NR1H3|NPLOC4|RAB8A|LRSAM…
16265	7.038e-24	3.5894e-22	125	703	1204	17702	death	HRAS|SNCAIP|SNCA|ITSN1|TGFB1|TGFB2|SHB|APP|HTRA2|ATXN10|IL1B|FAS|RNF34|WWOX|CIB1|ROCK1|CRYAA|DCTN1|BCAP31|EP300|JUN|F2|MAPK8|PDCD6IP|MAPK7|NGF|FUS|ERBB3|ITGB2|BCL2L1|DIABLO|HSPE1|TRAF6|SRGN|DNAJA3|AXIN1|PTPN6|MLL|VAV3|TAOK2|TP53BP2|HTT|MET|SMAD1|HGF|VAV2|VAV1|EPHA2|BRCA1|DNASE1|CDKN1B|PDCD6|PUF60|PDCD7|E2F1|E2F2|PPARD|PPARG|FASLG|TP63|TIMM50|HP|DAXX|TNFRSF11B|CASP3|PAK2|BAG1|CASP9|DYNLL1|GSN|CXCR…
31324	8.5855e-24	4.3457e-22	134	786	1204	17702	negative regulation of cellular metabolic process	THRA|CDX2|PDGFB|CCDC85B|PDGFA|SNCA|CDC16|RBM9|TGFB1|IL10|CITED1|CDKN2C|WWP1|RARA|PRKACA|DDX20|INSR|ANAPC2|RARG|RELA|RXRA|SOCS1|CST3|NR0B2|PCM1|PTPRO|MAD2L1|EP300|JUN|F2|TGIF1|EIF2AK4|EID1|DRD3|DRD4|GIPC1|SOX6|ITGB3|CALR|TIMP1|PSMB5|NR1H2|PSMB4|TCF21|VDR|PSMB7|PSMB1|DRAP1|INS|PSMB3|ITGAV|NPM1|SFTPD|TAF9|SKIL|TRAF6|MDFI|PLAT|SMAD4|SMAD2|CDC20|SNW1|HGF|CDC27|FURIN|BRCA1|HDAC4|CDKN1A|HDAC3|CDKN1B|NED…
35468	9.092e-24	4.5677e-22	86	380	1204	17702	positive regulation of signaling pathway	HRAS|PPARD|PDGFB|WWC1|FASLG|TP63|TTK|VTN|ITSN1|CITED1|TGFB1|TGFB2|MAP3K7|IL1B|INSR|FGF2|DISC1|CHUK|SYK|GHR|EGFR|AR|F10|LYN|RELA|ESR1|F7|CD40|IRS1|FLNA|PRKCB|UBE2N|ADRB2|RBPMS|VEGFA|PEBP1|ADAM17|UBD|MAP3K14|TF|FGFR1|CAV2|TNF|DRD3|ERBB3|ERBB2|BMPR2|GIPC1|KIT|ITGB3|ADA|CD74|TNFRSF1A|IGF1R|VDR|REL|MAP3K3|INS|TEK|ZAP70|EXOC4|TGM2|CD4|THBS1|TRAF6|EGF|AXIN1|KLK6|PTPRC|FLT1|TAOK2|TGFBR1|SMAD4|IGF1|IGF2|H…
33674	1.0109e-23	5.0408e-22	67	244	1204	17702	positive regulation of kinase activity	PDGFB|DAXX|TGFB1|TGFB2|MAP3K7|DAB1|CXCR4|IL1B|MS4A2|PRKACA|SHC1|PAK1|GNG3|FRS2|FGF2|INSR|GHR|SYK|EGFR|ELANE|PICK1|CDK5|GRM1|IRS1|MAP4K5|ADRB2|GADD45G|MAP3K10|ADAM17|PRKCZ|TNF|GNAI2|ERBB2|C5|DRD4|FPR1|MAP4K1|KIT|ITGB3|CD74|INS|MAP3K2|PTK2B|NPM1|CD4|HRG|HSPA5|THBS1|TRAF6|EGF|MDFI|PTPRC|FLT1|VAV3|TAOK2|MAP2K1|TGFBR1|HGF|VAV2|PDE6G|PTPN11|LRP1|DUSP1|PRKAR1A|IKBKG|JAK2|LRP8
51347	1.7775e-23	8.7985e-22	68	253	1204	17702	positive regulation of transferase activity	PDGFB|DAXX|TGFB1|TGFB2|MAP3K7|DAB1|FXN|CXCR4|IL1B|MS4A2|PRKACA|SHC1|PAK1|GNG3|FRS2|FGF2|INSR|GHR|SYK|EGFR|ELANE|PICK1|CDK5|GRM1|IRS1|MAP4K5|ADRB2|GADD45G|MAP3K10|ADAM17|PRKCZ|TNF|GNAI2|ERBB2|DRD4|C5|FPR1|MAP4K1|KIT|ITGB3|CD74|INS|MAP3K2|PTK2B|NPM1|CD4|HRG|HSPA5|THBS1|TRAF6|EGF|MDFI|PTPRC|FLT1|VAV3|TAOK2|MAP2K1|TGFBR1|HGF|VAV2|PDE6G|PTPN11|LRP1|DUSP1|PRKAR1A|IKBKG|JAK2|LRP8
6955	3.5391e-23	1.739e-21	114	618	1204	17702	immune response	MASP1|MASP2|SNCA|VTN|PNP|TGFB1|IL10|CITED1|B2M|CXCL10|CFP|AZGP1|CD46|CFH|IL1B|MS4A2|FAS|CFI|RAB27A|F12|C4A|C4B|NCF1|RELA|HLA-A|SERPING1|HLA-DQA1|BCAP31|C1QA|CCR8|C1QB|LAT2|PI4K2A|CCR2|VEGFA|VSIG4|HLA-DRA|FCGRT|CCL5|FTH1|CD74|ADA|CCL7|VDR|TUBB|SFTPD|ZAP70|TRAF6|DNAJA3|BLNK|CFB|HGF|VAV1|ATP7A|LAT|CBLB|IKBKG|TOLLIP|CRP|PPARG|FASLG|HLA-DMB|SH2D1A|IL4R|PCBP2|LTF|FCGR3A|CFHR5|FCGR3B|CHUK|CMKLR1|ELANE|T…
42060	5.2432e-23	2.5578e-21	59	198	1204	17702	wound healing	JUB|PPARD|PDGFB|PDGFA|F13A1|SDC2|TGFB1|TGFB2|GSN|SERPINE1|APOH|IL1B|IFNGR2|FGF2|RAB27A|F12|F10|F8|SERPING1|HN1|F7|CD40|WAS|IFNAR1|PLAUR|IFNAR2|HNF4A|F2|SERPINB2|ADAM17|TM4SF4|TF|PLDN|C9|ERBB3|ERBB2|PABPC4|DCN|ITGB3|CD9|FGG|FGA|INS|FGB|SERPINC1|HRG|KLK6|PLAT|B4GALT1|KLK3|IGF1|SMAD1|HGF|ANXA5|COL5A1|PLG|PLSCR1|CD59|IGFBP1
4713	6.7639e-23	3.2759e-21	49	139	1204	17702	protein tyrosine kinase activity	TTK|INSR|SYK|MAP2K5|EGFR|RET|LYN|IRS1|TYK2|CRKL|IGF2R|PDGFRB|MST1R|FGFR1|FGFR3|ERBB4|ERBB3|NEK1|ERBB2|KIT|EPHB1|SRC|EPHB2|IGF1R|PTK2|EPHB6|PTK2B|TEK|ZAP70|CSF1R|ITK|FLT1|MAP2K1|FLT3|FLT4|HCK|MET|AXL|TRIM27|EPHA2|KDR|FYN|NTRK1|NTRK2|JAK1|JAK2|TNK2|ABL1|MERTK
44424	7.0985e-23	3.4134e-21	898	10916	1204	17702	intracellular part	JUB|HRAS|PLEC1|ITSN1|B2M|MAP3K7|APP|MED28|GRIN2B|BTBD2|RPLP1|PQBP1|PIK3CA|RAB27A|PIK3CG|SH3GL3|PTBP1|UGCG|F8|BTBD6|SERPING1|MARK4|SARS2|MED10|HLA-DQA1|MAPK1|SERPINF2|JUN|BACE1|ZNF384|RYR2|MAPK8|ARL8B|MAPK7|EIF2AK4|SH3GL2|HLA-DRA|RAD23B|RALGPS1|RAD23A|PABPC4|BCL2L1|MYBL2|XAB2|ARIH2|PFN2|UBASH3B|ZAP70|UBASH3A|PABPC1|SFRS12|ESRRA|TAOK2|CUGBP2|NXF2|ESRRG|NDC80|NXF1|KRTAP4-12|C1ORF61|SMURF2|SMURF1|TSG…
31982	9.1391e-23	4.3634e-21	124	714	1204	17702	vesicle	SYT1|A2M|PDGFB|PDGFA|SYT9|ITSN1|CD2AP|TGFB1|TGFB2|SYP|APOB|APP|DAB2|GRIN2B|SLC2A4|CD46|SLC2A1|IL1B|FAS|RAB27A|EGFR|PLD1|NCALD|PICK1|F8|SERPING1|SERPINF2|NBR1|PI4K2A|VEGFA|BACE1|PLA2G2A|NEU1|ADAMTS1|PDCD6IP|ITGA2B|ALDOA|CAV2|GNAI3|DRD3|GRB2|GIPC1|ABCA1|ITGB3|POMC|OCRL|ITGB1|CALU|FGG|FGA|ALB|FGB|SFTPD|EGF|SRGN|AXIN1|FN1|PLAT|P4HB|RAB8B|CUBN|TAOK2|HTT|GRIN1|SMAD1|HGF|CD63|FURIN|DVL1|ATP7A|PTPN1|CLTA…
32270	1.8161e-22	8.6097e-21	72	291	1204	17702	positive regulation of cellular protein metabolic process	TTK|HP|VTN|CDC16|TGFB1|APOE|IL1B|PSMD4|PRKACA|FGF2|INSR|GHR|SYK|PRKCA|CDK1|ANAPC2|LYN|CRYAA|TP53|UBE2N|MAPK1|RBPMS|EP300|LACRT|VEGFA|F2|ADAM17|MDM2|TNF|BMPR2|ITGB3|STUB1|CD74|PIN1|PSMB5|NR1H2|PSMB4|PSMB7|SUMO1|PSMB1|INS|PTK2B|PSMB3|CD4|DAZL|HSPA5|THBS1|DNAJA3|AXIN1|NR1H3|CD28|DAZ1|TGFBR1|SMAD4|IGF1|CDC20|HGF|CDC27|FURIN|BRCA1|HSPBP1|HDAC4|PSMD11|PLK1|HPX|RASSF1|FBXO31|DNMT1|CIRBP|JAK2|SMURF1|TNK2
10627	2.6618e-22	1.2531e-20	76	322	1204	17702	regulation of intracellular protein kinase cascade	HRAS|WWC1|FASLG|ITSN1|DAXX|TGFB1|TGFB2|MAP3K7|SPRY2|SPRY1|GRIN2B|GAB1|IL1B|PAK1|INSR|FGF2|CHUK|GHR|SYK|EGFR|AR|F10|LYN|RELA|SOCS1|F7|CD40|GRM1|FLNA|PRKCB|AMBP|UBE2N|MAP4K5|ADRB2|MAP3K10|PEBP1|UBD|MAP3K14|TF|FGFR1|TNF|DRD3|GRB2|ERBB2|DAG1|MAP4K1|CD74|TNFRSF1A|IGF1R|REL|MAP3K3|SQSTM1|PTK2B|INS|MAP3K2|TEK|TGM2|THBS1|TRAF6|DNAJA3|AXIN1|MDFI|TAOK2|TGFBR1|IGF1|IGF2|PARK2|HGF|BIRC2|TP73|LEP|HDAC3|HPX|HG…
4672	3.4698e-22	1.6221e-20	106	565	1204	17702	protein kinase activity	STAR|TTK|CASK|TGFB2|MAP3K7|CSNK2A2|CSNK2A1|PRKACA|TLK2|INSR|MAP2K5|SYK|EGFR|RET|BCR|ROCK1|MARK4|IRS1|MAPK1|MAP4K5|PDGFRB|MAPK8|MAPK7|MST1R|EIF2AK4|FGFR1|FGFR3|ERBB4|ERBB3|NEK1|ERBB2|BMPR2|MAP4K1|ELK1|CHEK1|ADRBK1|SRC|EPHB1|EPHB2|EPHB6|PTK2|TTBK1|TEK|ZAP70|CSF1R|ITK|TAOK2|MAP2K1|TGFBR1|MET|EPHA2|KDR|CDKN1A|PLK1|NTRK1|NTRK2|TNK2|ABL1|IKBKB|MERTK|PAK2|PAK4|PAK1|CHUK|PRKCA|CDC7|CDK1|LYN|PRKCI|MINK1|P…
6958	3.7035e-22	1.7195e-20	23	29	1204	17702	complement activation, classical pathway	MBL2|CR1|CR2|C9|C4A|MASP2|C4B|C3|CRP|C5|C1R|SERPING1|C1S|C4BPA|C8G|C8A|C1QA|C1QB|C8B|CD46|C1RL|CFI|C2
6959	4.3919e-22	2.0251e-20	36	77	1204	17702	humoral immune response	MBL2|C9|TNF|MASP1|C3|MASP2|CRP|C5|C1R|C1S|CFP|SH2D1A|CD46|CFH|LTF|MS4A2|CFI|C2|CFHR5|BLNK|CD28|CR1|CR2|C4A|CFB|C4B|SERPING1|C4BPA|HGF|C8G|C1QA|C8A|C8B|C1QB|C1RL|VSIG4
80134	6.5009e-22	2.9771e-20	75	319	1204	17702	regulation of response to stress	PVR|A2M|MASP1|PDGFB|PDGFA|PPARG|VTN|DAXX|IL10|TGFB2|MAP3K7|SH2D1A|APOE|SERPINE1|PCBP2|APOH|IL1B|PRKACA|PAK1|SYK|KNG1|PRKCA|F12|LYN|USP1|RELA|ELANE|SERPING1|PRKCG|F7|PROC|AMBP|UBE2N|MAP4K5|ADRB2|SERPINF2|F2|PLA2G2A|MAP3K10|MDM2|TF|TNF|C3|MAP4K1|CCL5|ADA|CD74|AHSG|TNFRSF1A|PSMB4|PTK2B|INS|MAP3K2|NPM1|SERPINC1|TGM2|HRG|RNF168|THBS1|TRAF6|AXIN1|CD28|MDFI|SELP|TAOK2|KLK3|HGF|PLG|TP73|BRCA1|ANXA2|HDAC3…
2252	8.1938e-22	3.727e-20	46	129	1204	17702	immune effector process	MBL2|YWHAZ|C9|MASP1|MASP2|C3|CRP|C5|C1R|C1S|CD74|CFP|TUBB|CD46|CFH|CFI|INPP5D|C2|CFHR5|RAB27A|PTPRC|CR1|CR2|C4A|CFB|C4B|RELA|ELANE|SERPING1|HGF|C4BPA|PRKCD|C8G|C8A|C1QA|LAT|C8B|SERPINB9|C1QB|LAT2|LAX1|PI4K2A|C1RL|ADAM17|VSIG4|CTSG
45860	9.0017e-22	4.0671e-20	63	235	1204	17702	positive regulation of protein kinase activity	PDGFB|DAXX|TGFB1|TGFB2|MAP3K7|DAB1|CXCR4|MS4A2|IL1B|PRKACA|SHC1|PAK1|GNG3|FRS2|FGF2|INSR|GHR|SYK|EGFR|ELANE|PICK1|CDK5|GRM1|MAP4K5|ADRB2|GADD45G|MAP3K10|ADAM17|PRKCZ|TNF|GNAI2|ERBB2|C5|DRD4|FPR1|MAP4K1|KIT|ITGB3|CD74|INS|MAP3K2|PTK2B|NPM1|CD4|HRG|HSPA5|THBS1|EGF|TRAF6|MDFI|PTPRC|FLT1|TAOK2|MAP2K1|TGFBR1|HGF|PDE6G|PTPN11|LRP1|PRKAR1A|IKBKG|JAK2|LRP8
2443	9.2987e-22	4.1733e-20	37	83	1204	17702	leukocyte mediated immunity	MBL2|YWHAZ|C9|C3|MASP2|CRP|C5|C1R|C1S|CD74|TUBB|CD46|CFI|INPP5D|C2|RAB27A|CR1|CR2|C4A|C4B|ELANE|SERPING1|HGF|C4BPA|PRKCD|C8G|C8A|C1QA|LAT|C8B|SERPINB9|C1QB|LAT2|PI4K2A|C1RL|ADAM17|CTSG
40012	9.3818e-22	4.1827e-20	64	242	1204	17702	regulation of locomotion	JUB|PDGFB|PDGFA|BCAR1|SNCA|HP|VTN|TGFB1|CXCL10|TGFB2|APOE|CXCR4|SERPINE1|APOH|PRKACA|NR2F2|FGF2|INSR|PRKCA|EGFR|PLD1|IRS2|F10|PTPRM|MPP1|ELANE|F7|CDK5|PTPRO|IRS1|MAPK1|VEGFA|ADAM17|PDGFRB|C3AR1|TF|ERBB4|DRD3|C5|DAG1|BMPR2|KIT|ITGB3|ADA|IGF1R|INS|PTK2B|THBS1|SELP|FLT1|MAP2K1|IGF1|HGF|CD63|FURIN|EPHA2|KDR|LAMA1|LAMA4|JAK2|IGFBP3|SELE|HDAC6|IGFBP5
51049	1.0603e-21	4.6961e-20	99	513	1204	17702	regulation of transport	SYT1|SNCAIP|THRA|SNCA|SYT9|VTN|CD2AP|TGFB1|IL10|TGFB2|APOA2|GRIN2B|GAB2|APOE|SERPINE1|MS4A2|IL1B|PRKACA|INSR|SYK|EGFR|TUB|IRS2|CRYAA|CD40|NR0B2|IRS1|RBPMS|EP300|F2|RYR2|NGF|RBP4|GNAI2|ERBB4|DRD3|ERBB3|DRD4|ADRBK1|ITGB3|ABCA1|CALR|CD74|ADA|AHSG|NR1H2|INS|ITGAV|SFTPD|EGF|TRAF6|SRGN|NR1H3|MDFI|B4GALT1|RAB8B|TGFBR1|SMAD4|HGF|CD63|PTPN11|NEDD4|PON1|PDZK1|HNF1A|PPARG|SYNJ1|FGF2|KHDRBS1|PRKCA|CDK1|PRKCI…
31988	1.708e-21	7.5153e-20	116	665	1204	17702	membrane-bounded vesicle	SYT1|A2M|PDGFB|PDGFA|SYT9|ITSN1|CD2AP|TGFB1|TGFB2|SYP|APOB|APP|DAB2|GRIN2B|SLC2A4|CD46|SLC2A1|IL1B|FAS|RAB27A|EGFR|NCALD|PICK1|F8|SERPING1|SERPINF2|PI4K2A|VEGFA|PLA2G2A|NEU1|PDCD6IP|ITGA2B|ALDOA|CAV2|GNAI3|DRD3|GRB2|GIPC1|ABCA1|ITGB3|OCRL|POMC|ITGB1|CALU|FGG|FGA|ALB|FGB|SFTPD|EGF|SRGN|AXIN1|FN1|PLAT|P4HB|CUBN|TAOK2|HTT|GRIN1|HGF|SMAD1|CD63|FURIN|DVL1|ATP7A|CLTA|PDIA3|FASLG|CANX|PCP|CXCR4|LTF|PAK1…
9605	1.8582e-21	8.1229e-20	103	551	1204	17702	response to external stimulus	HRAS|A2M|THRA|PDGFB|STAR|PDGFA|SLC6A3|TGFB1|IL10|CXCL10|TGFB2|GRIN2B|GRIN2D|IL1B|PRKACA|RARA|INSR|SYK|PLD1|RARG|STC2|RELA|RXRA|F7|PLAUR|CCR8|MAPK1|EP300|NBR1|CCR3|JUN|CCR2|VEGFA|RYR2|PDGFRB|COL1A1|EIF2AK4|NGF|RBP4|C3AR1|GNAI2|DRD3|ALDOB|BMPR2|ITGB2|CCL5|ITGAM|CCL7|VDR|ALB|SFTPD|CUBN|MAP2K1|HGF|GNGT1|CDKN1A|ITGA6|PON1|HDAC6|IGFBP7|PPARG|SYNJ1|CXCR3|ASGR1|TNFRSF11B|GSN|NR2F6|FGF2|GHR|PRKCA|ACTA1|CM…
23014	2.0791e-21	8.9719e-20	80	363	1204	17702	signal transmission via phosphorylation event	DAXX|IL10|MAP3K7|CXCR4|IL1B|PIK3CA|PRKACA|SHC1|PAK1|GNG3|INSR|FRS2|FGF2|CHUK|GHR|MAP2K5|SYK|EGFR|PRKCA|RET|PLD1|PIK3C2B|SOCS1|MINK1|CDK5|IRS1|GRM1|IFNAR1|TYK2|IFNAR2|MAPK1|MAP4K5|CRKL|EP300|LAX1|GADD45G|CCR2|F2|MAP3K10|MAPK8|MAPK7|MAP3K12|FGFR1|FGFR3|TNF|GNAI2|DRD4|C5|FPR1|MAP4K1|KIT|SRC|CD74|MAP3K3|PTK2B|INS|MAP3K2|ZAP70|THBS1|TRAF6|EGF|MDFI|STAMBP|FLT1|TAOK2|MAP2K1|TGFBR1|SMAD1|HGF|STAT1|PDE6G|…
7243	2.0791e-21	8.9719e-20	80	363	1204	17702	intracellular protein kinase cascade	DAXX|IL10|MAP3K7|CXCR4|IL1B|PIK3CA|PRKACA|SHC1|PAK1|GNG3|INSR|FRS2|FGF2|CHUK|GHR|MAP2K5|SYK|EGFR|PRKCA|RET|PLD1|PIK3C2B|SOCS1|MINK1|CDK5|IRS1|GRM1|IFNAR1|TYK2|IFNAR2|MAPK1|MAP4K5|CRKL|EP300|LAX1|GADD45G|CCR2|F2|MAP3K10|MAPK8|MAPK7|MAP3K12|FGFR1|FGFR3|TNF|GNAI2|DRD4|C5|FPR1|MAP4K1|KIT|SRC|CD74|MAP3K3|PTK2B|INS|MAP3K2|ZAP70|THBS1|TRAF6|EGF|MDFI|STAMBP|FLT1|TAOK2|MAP2K1|TGFBR1|SMAD1|HGF|STAT1|PDE6G|…
32101	2.111e-21	9.0519e-20	56	192	1204	17702	regulation of response to external stimulus	A2M|PDGFB|MASP1|PDGFA|SLC6A3|PPARG|VTN|TGFB1|IL10|CXCL10|APOE|CXCR4|SERPINE1|APOH|IL1B|PRKACA|PRKCA|KNG1|F12|MPP1|ELANE|SERPING1|F7|PROC|ADRB2|SERPINF2|VEGFA|F2|PLA2G2A|ADAM17|C3AR1|TF|TNF|DRD3|C3|C5|CCL5|ADA|AHSG|TNFRSF1A|PSMB4|VDR|INS|SERPINC1|TGM2|HRG|THBS1|SELP|KLK3|HGF|PLG|KDR|ANXA2|LEP|JAK2|SELE
31410	2.1697e-21	9.2447e-20	118	685	1204	17702	cytoplasmic vesicle	SYT1|A2M|PDGFB|PDGFA|SYT9|ITSN1|CD2AP|TGFB1|TGFB2|SYP|APOB|APP|DAB2|GRIN2B|SLC2A4|CD46|SLC2A1|IL1B|FAS|RAB27A|EGFR|NCALD|PICK1|F8|SERPING1|SERPINF2|NBR1|PI4K2A|VEGFA|BACE1|PLA2G2A|NEU1|ADAMTS1|PDCD6IP|ITGA2B|CAV2|GNAI3|DRD3|GIPC1|ABCA1|ITGB3|OCRL|POMC|ITGB1|CALU|FGG|FGA|ALB|FGB|SFTPD|EGF|SRGN|AXIN1|FN1|PLAT|P4HB|RAB8B|CUBN|TAOK2|HTT|GRIN1|HGF|SMAD1|CD63|FURIN|DVL1|ATP7A|PTPN1|CLTA|PDIA3|FASLG|CAN…
17124	2.7842e-21	1.1788e-19	40	100	1204	17702	SH3 domain binding	USP8|BCAR1|SYNJ1|DRD4|ABI2|ARHGAP17|CD2AP|FAM125A|MAPT|QKI|SYNJ2|NCKIPSD|INPP5D|RAPGEF1|RASA1|KHDRBS1|KHDRBS2|DTX1|TP53BP2|NCF1|BAIAP2|CBL|SOCS7|ARHGAP27|PTPN12|VASP|EPS15|CBLC|PLSCR1|CDKN1A|TOM1L1|SH3KBP1|ZNF384|ADAM17|ADAM19|ADAM12|ABL1|LRP2|ADAM15|SH3BP2
7399	3.0518e-21	1.284e-19	166	1152	1204	17702	nervous system development	THRA|STAR|TUBB2A|SLC6A3|PGD|RPE65|TGFB1|CITED1|TGFB2|NRCAM|MAP3K7|APOB|APP|DAB1|HTRA2|APOE|ATXN10|CDKN2C|WWP1|SMARCD1|PRKACA|FRS2|DISC1|EGFR|SH3GL3|ANAPC2|RET|IRS2|BCR|PTPRM|STMN2|RELA|BAIAP2|RXRA|PICK1|PCM1|MARK4|DCTN1|C1QB|EP300|LSAMP|F2|VEGFA|STMN1|SH3GL2|NGF|FGFR1|DRD3|ERBB4|ERBB3|ERBB2|SOX6|CCNG1|CALR|NR2C2|EPHB1|EPHB2|TUBB|PTK2|RNF10|SKIL|TRAF6|SMAD9|MAP2K1|HTT|TGFBR1|GRIN1|SMAD4|CDC20|SMAD…
51605	3.7589e-21	1.5717e-19	36	81	1204	17702	protein maturation by peptide bond cleavage	TF|MBL2|C9|MASP1|C3|MASP2|CRP|C5|C1R|C1S|CFP|CD46|CFH|APOH|CFI|C2|CFHR5|SRGN|F12|CR1|CR2|C4A|CFB|KLK3|C4B|SERPING1|C4BPA|FURIN|C8G|C8A|C1QA|C8B|C1QB|C1RL|VSIG4|NGF
2455	5.3885e-21	2.2392e-19	23	31	1204	17702	humoral immune response mediated by circulating immunoglobulin	MBL2|CR1|CR2|C9|C4A|MASP2|C4B|C3|CRP|C5|C1R|SERPING1|C1S|C4BPA|C8G|C8A|C1QA|C1QB|C8B|CD46|C1RL|CFI|C2
51094	7.7684e-21	3.2084e-19	77	347	1204	17702	positive regulation of developmental process	PPARD|THRA|CDX2|STAR|PDLIM7|PPARG|SYNJ1|PNP|PCP|TGFB1|TGFB2|NRCAM|APOB|SPRY1|IL4R|MAPT|SERPINE1|IL1B|RARA|PRKACA|HSF4|INSR|MYC|FGF2|FRS2|DISC1|GHR|SYK|PRKCA|CDK1|ANAPC2|RELA|HN1|RB1|ADRB2|EP300|CCR3|JUN|VEGFA|SCIN|PLA2G2A|NGFR|NGF|C3AR1|TF|FGFR1|TNF|C3|C5|BMPR2|KIT|CCL5|ADA|CD74|EPHB2|TNFRSF1A|VDR|INS|ZAP70|HRG|SKIL|INPP5D|THBS1|TRAF6|B4GALT1|SMAD9|MAP2K1|MAP1B|SMAD4|SMAD2|SMAD1|BAD|HGF|LEP|JAK2|…
1932	8.4739e-21	3.4784e-19	59	217	1204	17702	regulation of protein amino acid phosphorylation	PDGFB|PDGFA|TTK|VTN|DAXX|TGFB1|MAP3K7|IL1B|PRKACA|PAK1|FGF2|INSR|GHR|SYK|PRKCA|EGFR|LYN|CRYAA|SOCS1|PRKCE|PRKCD|MAP4K5|RBPMS|EP300|JUN|LACRT|VEGFA|F2|MAP3K10|PEBP1|ADAM17|PDGFRB|PRKCZ|TNF|BMPR2|MAP4K1|ITGB2|ITGB3|CD74|PIN1|INS|MAP3K2|PTK2B|CD4|EGF|TRAF6|AXIN1|MDFI|TGFBR1|SMAD4|IGF1|PARK2|HGF|TP73|HPX|PRKAR1A|JAK2|TNK2|IGFBP3
31323	9.4757e-21	3.8661e-19	387	3730	1204	17702	regulation of cellular metabolic process	JUB|HRAS|CITED1|MAP3K7|APP|MED28|PQBP1|GNG3|SYK|GNG7|CRYAA|RXRB|RXRA|HNF4G|PCM1|PTPRO|MED10|MAPK1|HNF4A|JUN|F2|ZNF384|TGIF1|EIF2AK4|GNAI3|GNAI2|ERBB4|GNAI1|ERBB2|MYBL2|INS|PABPC1|ESRRA|TAOK2|MAP2K1|TGFBR1|ESRRG|HGF|DVL1|PCNA|SMURF2|SMURF1|TNK2|GNAZ|HNF1A|ELF4|TSG101|EZH2|SPI1|TP63|DAXX|YBX1|DYNLL1|HSF1|SERPINA5|ANP32A|QKI|HSF4|FGF2|MYC|GHR|ATF7IP|AR|BATF2|LYN|ELANE|TP53|TLE1|HN1|FLNA|ARHGEF11|TAF…
51270	1.2122e-20	4.9159e-19	62	239	1204	17702	regulation of cellular component movement	JUB|PDGFB|PDGFA|BCAR1|HP|VTN|TGFB1|CXCL10|TGFB2|APOE|SERPINE1|APOH|NR2F2|FGF2|INSR|EGFR|PLD1|IRS2|F10|PTPRM|MPP1|LYN|ACTN1|F7|PTPRO|IRS1|CDK5|MAPK1|VEGFA|ADAM17|PDGFRB|C3AR1|TF|ERBB4|C5|DAG1|BMPR2|KIT|ITGB3|ADA|IGF1R|INS|PTK2B|THBS1|B4GALT1|SELP|FLT1|MAP2K1|TGFBR1|IGF1|HGF|CD63|FURIN|EPHA2|KDR|LAMA1|LAMA4|JAK2|IGFBP3|SELE|HDAC6|IGFBP5
165	1.4014e-20	5.6492e-19	54	186	1204	17702	MAPKKK cascade	DAXX|MAP3K7|CXCR4|IL1B|SHC1|PRKACA|PAK1|GNG3|FGF2|FRS2|INSR|GHR|MAP2K5|SYK|PRKCA|EGFR|RET|MINK1|GRM1|MAPK1|MAP4K5|CRKL|LAX1|GADD45G|MAP3K10|MAPK8|MAPK7|MAP3K12|FGFR1|FGFR3|TNF|GNAI2|C5|DRD4|FPR1|MAP4K1|CD74|MAP3K3|INS|MAP3K2|PTK2B|EGF|TRAF6|THBS1|MDFI|FLT1|TAOK2|MAP2K1|TGFBR1|HGF|SMAD1|PDE6G|PTPN11|JAK2
51726	1.5412e-20	6.1757e-19	89	447	1204	17702	regulation of cell cycle	E2F1|E2F2|MAD1L1|HRAS|MAEA|TSG101|TTK|CDC16|TGFB1|CDT1|TGFB2|CSNK2A2|CASP3|APP|CSNK2A1|CDKN2C|IL1B|RARA|PRKACA|NR2F2|MYC|INSR|KHDRBS1|CDC7|EGFR|CDK1|ANAPC2|BCR|MPP1|TP53|RB1|CDK5|EIF4G2|MAD2L1|MAD2L1BP|JUN|GADD45G|PEBP1|ADAM17|UBD|MDM2|NGFR|MAD2L2|PRNP|GADD45A|NGF|CAV2|TNF|DRD3|CHEK1|SFN|CCNG1|CALR|PIN1|VDR|TSPYL2|MACF1|INS|NPM1|AATF|SKIL|THBS1|EGF|CD28|PTPRC|TAF6|MAP2K1|TP53BP2|NAT1|IGF1|IGF2|BI…
51604	1.7271e-20	6.8799e-19	42	115	1204	17702	protein maturation	TF|MBL2|C9|MASP1|MASP2|C3|CRP|C5|C1R|C1S|CALR|STUB1|CFP|FXN|CD46|CFH|APOH|CFI|C2|CFHR5|SRGN|KLK6|AGA|F12|CR1|CR2|C4A|CFB|C4B|KLK3|SERPING1|C4BPA|FURIN|C8G|C8A|C1QA|C8B|C1QB|MAP2|C1RL|VSIG4|NGF
70887	1.7884e-20	7.082e-19	83	399	1204	17702	cellular response to chemical stimulus	E2F1|THRA|STAR|PDGFB|BCAR1|IGFBP7|SNCA|PPARG|RPE65|HP|TGFB1|IL10|TGFB2|GAB1|SERPINE1|IL1B|RARA|PRKACA|SHC1|GNG3|GNG4|CCNA1|INSR|GNG5|GHR|GNG7|SYK|PRKCA|CDK1|IRS2|BAIAP2|RXRA|FBP1|PRKCI|SOCS7|IRS1|SERPINB9|EP300|HNF4A|GNB2|GNB1|VEGFA|PDGFRB|COL1A1|EIF2AK4|TF|C9|GRB2|ERBB3|ALDOB|GNG13|ITGB2|GNG12|CCL5|STUB1|ITGAM|IGF1R|VDR|SFTPD|SH2B2|HSPA5|SELPLG|PIK3R1|BGLAP|PTPRA|SMAD2|IGF2|SMAD1|HGF|STAT1|STAT3…
45595	2.0698e-20	8.1487e-19	101	551	1204	17702	regulation of cell differentiation	CDX2|THRA|LMO2|PDLIM7|STAR|CCDC85B|PNP|TGFB1|CITED1|TGFB2|NRCAM|APOB|APOE|RARA|DISC1|SYK|ANAPC2|STMN2|RELA|PCM1|MAPK1|EP300|JUN|F2|PLA2G2A|NGF|FGFR1|DRD3|ERBB2|BMPR2|ITGB3|ABCA1|CALR|CCL5|CD74|ADA|EPHB2|NR1H2|VDR|PTK2|INS|ITGAV|ZAP70|RNF10|SKIL|TRAF6|NR1H3|B4GALT1|MAFF|ESRRA|SMAD9|MAP2K1|TGFBR1|SMAD4|CDC20|SMAD2|HGF|SMAD1|HDAC4|HIST4H4|PPARD|CRP|PPARG|SYNJ1|SPI1|TP63|IL4R|MAPT|HSF4|FGF2|GHR|AR|TP…
51050	2.1862e-20	8.5568e-19	66	270	1204	17702	positive regulation of transport	SNCA|SYNJ1|VTN|TGFB1|IL10|TGFB2|GAB2|GRIN2B|APOE|SERPINE1|IL1B|MS4A2|PRKACA|INSR|SYK|PRKCA|EGFR|CDK1|TUB|IRS2|PRKCI|NR0B2|CDK5|IRS1|FLNA|ADRB2|RBPMS|EP300|LACRT|F2|SCIN|RBP4|PRKCZ|MBL2|TNF|ERBB4|C3|ERBB3|DRD4|C5|ADRBK1|ABCA1|CALR|AHSG|NR1H2|INS|SFTPD|EGF|PIK3R1|NR1H3|RAB8B|TGFBR1|CBL|SMAD4|DPYSL2|HGF|CD63|PTPN11|ANXA2|LRP1|NEDD4|GSK3B|PON1|JAK2|PDZK1|SELE
5622	3.4179e-20	1.33e-18	910	11269	1204	17702	intracellular	JUB|HRAS|PLEC1|ITSN1|B2M|MAP3K7|APP|MED28|GRIN2B|BTBD2|RPLP1|PQBP1|PIK3CA|RAB27A|PIK3CG|SH3GL3|PTBP1|UGCG|F8|BTBD6|EXD3|SERPING1|MARK4|MED10|HLA-DQA1|SARS2|MAPK1|SERPINF2|JUN|BACE1|ZNF384|RYR2|MAPK8|ARL8B|MAPK7|EIF2AK4|SH3GL2|HLA-DRA|RAD23B|RALGPS1|RAD23A|PABPC4|BCL2L1|MYBL2|XAB2|ARIH2|PFN2|UBASH3B|ZAP70|UBASH3A|PABPC1|SFRS12|ESRRA|TAOK2|CUGBP2|NXF2|ESRRG|NDC80|NXF1|KRTAP4-12|C1ORF61|SMURF2|SMURF…
30334	3.5295e-20	1.3655e-18	58	216	1204	17702	regulation of cell migration	JUB|PDGFB|PDGFA|BCAR1|HP|VTN|TGFB1|CXCL10|TGFB2|APOE|SERPINE1|APOH|NR2F2|FGF2|INSR|EGFR|PLD1|IRS2|PTPRM|F10|MPP1|F7|PTPRO|IRS1|CDK5|MAPK1|VEGFA|ADAM17|PDGFRB|TF|C3AR1|ERBB4|C5|DAG1|BMPR2|KIT|ITGB3|ADA|IGF1R|INS|PTK2B|THBS1|SELP|FLT1|MAP2K1|IGF1|HGF|CD63|FURIN|EPHA2|KDR|LAMA1|LAMA4|JAK2|IGFBP3|SELE|HDAC6|IGFBP5
16192	3.9177e-20	1.5071e-18	105	591	1204	17702	vesicle-mediated transport	HRAS|PDLIM7|SNCA|ITSN1|SYP|HOOK2|APP|DAB2|APOE|RABGEF1|RARA|RAB27A|FTL|SH3GL3|SCAMP3|NCALD|PICK1|VTI1B|AP4M1|BCAP31|LAT2|LRP12|PI4K2A|USO1|SH3GL2|CAV2|GNAI3|DRD3|GRB2|ABCA1|CCL5|FTH1|AHSG|ITGAV|SFTPD|NR1H3|FAM160A2|RAB8A|CUBN|VAV3|HTT|SMAD1|VAV1|EPS15|LAT|NEDD4|HGS|MERTK|ST7|CLTA|MARCKSL1|CRP|SYNJ1|WASF2|ARHGAP17|ASGR1|ASGR2|GSN|ZFYVE9|CAP1|GOLGA4|GHR|STX5|ELANE|PRKCI|ARHGAP27|WAS|FSHR|CDK5|FLNA|…
16023	5.084e-20	1.9446e-18	111	647	1204	17702	cytoplasmic membrane-bounded vesicle	SYT1|A2M|PDGFB|PDGFA|SYT9|ITSN1|CD2AP|TGFB1|TGFB2|SYP|APOB|APP|DAB2|GRIN2B|SLC2A4|CD46|SLC2A1|IL1B|FAS|RAB27A|EGFR|NCALD|PICK1|F8|SERPING1|SERPINF2|VEGFA|PI4K2A|PLA2G2A|NEU1|PDCD6IP|ITGA2B|CAV2|GNAI3|DRD3|GIPC1|ITGB3|ABCA1|OCRL|POMC|ITGB1|CALU|FGG|FGA|ALB|FGB|SFTPD|EGF|SRGN|AXIN1|FN1|PLAT|P4HB|CUBN|TAOK2|HTT|GRIN1|HGF|SMAD1|CD63|FURIN|DVL1|ATP7A|CLTA|PDIA3|FASLG|CANX|CXCR4|LTF|PAK1|DPP4|ALS2CL|HS…
10035	6.0623e-20	2.3057e-18	61	239	1204	17702	response to inorganic substance	SYT1|A2M|STAR|PDGFA|SLC6A3|SNCA|B2M|TNFRSF11B|APOB|FXN|GSN|APOE|LCAT|SERPINE1|PRKACA|INSR|PRKCA|EGFR|CDK1|CRYAA|ACTA1|RELA|RXRA|EP300|JUN|PEBP1|RYR2|MAPK8|COL1A1|PRNP|TF|ERBB4|ALDOB|ADRBK1|BCL2L1|ADA|FGG|FGA|PTK2B|FGB|DDX19B|NDRG1|THBS1|ACTB|BGLAP|GNAO1|HTT|MAP1B|STAT1|ATP7A|MNAT1|CDKN1A|TFRC|DUSP1|NEDD4|MT2A|PCNA|MPO|IGFBP2|PDCD6|HDAC6
40011	6.7979e-20	2.571e-18	87	440	1204	17702	locomotion	PVR|JUB|HRAS|PPARD|PDGFB|PDGFA|BCAR1|WASF2|WWC1|CXCR3|CD2AP|TGFB1|IL10|TGFB2|CXCL10|NRCAM|APOB|DAB1|WWP1|IL1B|PRKACA|CAP1|NR2F2|FGF2|DPP4|DISC1|SYK|EGFR|PRKCA|RET|PLD1|ROCK1|CMKLR1|ELANE|ESR2|CDK5|PLAUR|MAPK1|CCR8|CCR3|CFL1|VEGFA|CCR2|ADAM17|PDGFRB|VCAN|C3AR1|TNF|CCR1|C5|FPR1|ABI2|GIPC1|ITGB2|KIT|ITGB3|CCL5|ITGB1|CCL7|ITGAM|PTK2|PTK2B|CCL21|SFTPD|DNAJA1|PAFAH1B1|THBS1|SELPLG|FN1|B4GALT1|PLAT|SELP…
44092	6.8999e-20	2.595e-18	79	375	1204	17702	negative regulation of molecular function	GNAZ|THRA|SNCA|UCHL1|PPARG|VTN|CDC16|TGFB2|SPRY2|CASP3|SPRY1|APOA2|PAK2|APOE|SERPINE1|IL1B|PSMD4|PRKACA|NR2F2|INSR|PRKCA|ANAPC2|IRS2|CRYAA|TP53|CST3|NEIL1|RB1|HBXIP|PRKCD|FLNA|ADRB2|MAD2L1|CHRM4|LAX1|JUN|GADD45G|CCR2|CSTB|GADD45A|PRKCZ|GNAI3|GNAI2|DRD3|GNAI1|DRD4|SFN|APLP1|PSMB5|PSMB4|VDR|PSMB7|SUMO1|PSMB1|INS|PSMB3|HSPA5|THBS1|DNAJA3|MDFI|PTPRC|CAP2|OPRL1|CDC20|BIRC5|CDC27|TP73|DVL1|ATP7A|CBLC|H…
6916	7.7875e-20	2.9125e-18	55	199	1204	17702	anti-apoptosis	SNCA|TP63|IL10|BAG1|APOE|BAG3|TPT1|PIK3CA|IL1B|FAS|CDK1|CRYAA|RELA|BCL2A1|PRKCI|ESR1|F7|ESR2|HBXIP|SERPINB9|CFL1|VEGFA|SERPINB2|ADAM17|NGFR|PRNP|NGF|TF|PRKCZ|YWHAZ|TNF|XIAP|HSPA1A|BCL2L1|IGF1R|SQSTM1|NPM1|AATF|HRG|HSPA5|THBS1|TRAF6|STAMBP|IL2RB|HTT|TGFBR1|BIRC6|IGF1|BIRC5|HGF|ANXA5|HDAC3|RNF7|MPO|IKBKB
45121	1.0181e-19	3.7868e-18	47	149	1204	17702	membrane raft	CAV2|PRKCZ|TNF|GNAI3|GNAI2|ERBB4|ERBB2|DAG1|FASLG|ADRBK1|HP|ABCA1|SRC|EPHB1|TNFRSF1A|IGF1R|PTK2B|TEK|SLC2A1|MS4A2|CD4|PRKACA|INSR|PAG1|DPP4|PRKCA|PTPRC|LYN|HTT|HCK|IRS1|BIRC2|FURIN|STOM|LAT|LAT2|PI4K2A|RAB5A|ADAM17|JAK2|LRP8|SMURF2|CTSB|IKBKB|PRNP|SELE|HDAC6
42592	1.0438e-19	3.8608e-18	124	774	1204	17702	homeostatic process	MAEA|THRA|SLC22A12|SNCA|TGFB1|APOB|APP|APOA2|GRIN2B|SLC2A4|APOE|LCAT|SERPINE1|TPT1|IL1B|PRKACA|GNG3|INSR|FTL|CLNS1A|IRS2|TXNDC9|IRS1|CCR8|LAT2|HNF4A|CCR3|JUN|CCR2|VEGFA|F2|PDGFRB|RYR2|TMX2|ALDOA|RBP4|C3AR1|ERBB4|DRD3|ERBB2|DRD4|SOX6|BCL2L1|ABCA1|CALR|CCL5|FTH1|CCL7|TIMP1|NR1H2|VDR|INS|NPM1|SFTPD|SKIL|TRAF6|DNAJA3|P4HB|CUBN|HTT|GRIN1|SMAD1|HGF|PTPN11|KDR|ATP7A|IKBKG|CHRND|IKBKB|PPARD|HNF1A|PDIA3|P…
19900	1.0807e-19	3.9756e-18	56	207	1204	17702	kinase binding	TOLLIP|BCAR1|SKAP1|CDKN2C|SLC2A1|MS4A2|PRKACA|PAK1|FAS|INSR|GHR|PLD1|IRS2|SIT1|RELA|SOCS1|PICK1|TP53|RB1|IRS1|FLNA|PRKCB|MAPK1|EP300|LAX1|PEBP1|RYR2|MAP3K12|PRKCZ|ABI2|ITGB2|STUB1|IGF1R|SQSTM1|MAP3K2|PTK2B|CD4|TRAF6|DNAJA3|ACTB|PTPRC|MAP2K1|FLT3|BAD|PARK2|SMAD1|STAT3|DVL1|YWHAG|DUSP1|PLK1|GSK3B|JAK2|C13ORF34|BARD1|FEZ1
3707	1.2732e-19	4.6583e-18	27	48	1204	17702	steroid hormone receptor activity	PPARD|THRA|THRB|PPARG|NR3C2|NR3C1|NR2C2|NR1H2|VDR|NR2F6|RARA|NR2F2|NR1H3|AR|ESRRA|RARG|RXRB|RXRA|ESRRG|ESR1|SF1|NR0B2|HNF4G|ESR2|NR1I3|HNF4A|NR5A2
43086	1.3206e-19	4.8057e-18	69	301	1204	17702	negative regulation of catalytic activity	GNAZ|PPARG|UCHL1|SNCA|VTN|CDC16|TGFB2|SPRY2|CASP3|SPRY1|APOA2|PAK2|APOE|SERPINE1|IL1B|PSMD4|PRKACA|NR2F2|PRKCA|ANAPC2|IRS2|CRYAA|TP53|CST3|NEIL1|RB1|HBXIP|FLNA|MAD2L1|CHRM4|LAX1|GADD45G|CCR2|CSTB|GADD45A|PRKCZ|GNAI3|GNAI2|DRD3|GNAI1|DRD4|SFN|APLP1|PSMB5|PSMB4|VDR|PSMB7|PSMB1|INS|PSMB3|HSPA5|THBS1|DNAJA3|PTPRC|CAP2|OPRL1|CDC20|BIRC5|CDC27|TP73|DVL1|ATP7A|CBLC|YWHAG|CDKN1A|CDKN1B|PSMD11|FBXO31|HDAC6
22607	1.3864e-19	5.0177e-18	138	912	1204	17702	cellular component assembly	EIF6|SYT1|JUB|HRAS|PDGFB|PDGFA|TUBB2A|CAPZA1|PLEC1|CD2AP|TGFB1|NRCAM|APOB|APP|APOA2|APOE|FAS|DDX20|INSR|SYK|CLNS1A|DARS|ROCK1|CRYAA|BAIAP2|PICK1|ACTN1|CD40|PCM1|IRS1|EP300|NBR1|RBP4|CAV2|GRB2|ALDOB|ITGB4|ABCA1|ITGB3|CALR|SRC|CD74|PTK2|EIF3A|FGG|TUBB|FGA|FGB|NPM1|TEK|TAF9|SKIL|MYO1A|RAB8A|MLL|VAV3|TAF6|TAOK2|MAP2K1|SMAD4|SMAD2|SMAD1|VAV2|DVL1|EPS15|ATP7A|HDAC3|ITGA6|GTF2F1|FBXO31|CIRBP|HDAC6|E2F2|…
16485	2.0059e-19	7.2211e-18	39	105	1204	17702	protein processing	TF|MBL2|C9|MASP1|MASP2|C3|CRP|C5|C1R|C1S|CFP|FXN|CD46|CFH|APOH|CFI|C2|CFHR5|SRGN|KLK6|F12|CR1|CR2|C4A|CFB|KLK3|C4B|SERPING1|C4BPA|FURIN|C8G|C8A|C1QA|C8B|C1QB|MAP2|C1RL|VSIG4|NGF
71310	2.9641e-19	1.0614e-17	60	239	1204	17702	cellular response to organic substance	E2F1|THRA|PDGFB|STAR|BCAR1|IGFBP7|PPARG|RPE65|HP|TGFB1|GAB1|RARA|SHC1|PRKACA|GNG3|GNG4|CCNA1|GNG5|INSR|GHR|GNG7|CDK1|IRS2|BAIAP2|RXRA|PRKCI|FBP1|SOCS7|IRS1|SERPINB9|GNB2|GNB1|COL1A1|EIF2AK4|GRB2|ERBB3|ALDOB|GNG13|GNG12|STUB1|IGF1R|SH2B2|HSPA5|SELPLG|PIK3R1|PTPRA|SMAD2|IGF2|SMAD1|STAT1|STAT3|BRCA1|PTPN11|DUSP1|GNG10|PRKAR1A|JAK2|IGFBP1|IGFBP2|FEZ1
31401	3.0077e-19	1.0713e-17	59	232	1204	17702	positive regulation of protein modification process	TTK|VTN|HP|CDC16|TGFB1|IL1B|PSMD4|PRKACA|FGF2|INSR|GHR|SYK|PRKCA|ANAPC2|CDK1|LYN|CRYAA|TP53|UBE2N|RBPMS|EP300|LACRT|VEGFA|F2|ADAM17|TNF|BMPR2|ITGB3|STUB1|CD74|PIN1|PSMB5|PSMB4|PSMB7|PSMB1|INS|PSMB3|CD4|HSPA5|DNAJA3|AXIN1|TGFBR1|SMAD4|IGF1|CDC20|HGF|CDC27|BRCA1|HSPBP1|HDAC4|PSMD11|HPX|PLK1|RASSF1|FBXO31|DNMT1|JAK2|SMURF1|TNK2
8285	5.1487e-19	1.8243e-17	78	379	1204	17702	negative regulation of cell proliferation	HRAS|PPARD|TSG101|IGFBP7|PPARG|IGFBP6|HP|TGFB1|IL10|TGFB2|SPRY2|WARS|AZGP1|CASP3|SPRY1|HSF1|APOE|CDKN2C|APOH|IL1B|PRKACA|NR2F2|FGF2|PRKCA|AR|RARG|PTPRM|RXRA|TP53|RB1|ESR2|PTPRO|HNF4A|JUN|SCIN|PLA2G2A|ADAMTS1|VSIG4|RBP4|CAV2|TNF|ERBB2|CHEK1|HSPA1A|ABI1|SFN|ZBTB16|FTH1|CDH5|VDR|NPM1|SFTPD|RNF10|INPP5D|THBS1|DNAJA3|DPT|B4GALT1|COL4A3|MLL|TAF6|MAP2K1|FLT3|SMAD4|RAF1|IGF1|SMAD2|SMAD1|HGF|PLG|HDAC4|CBL…
12501	6.3454e-19	2.2365e-17	101	577	1204	17702	programmed cell death	HRAS|ITSN1|SHB|APP|IL1B|FAS|RNF34|WWOX|CIB1|ROCK1|CRYAA|BCAP31|EP300|JUN|F2|MAPK8|MAPK7|PDCD6IP|NGF|ERBB3|ITGB2|BCL2L1|DIABLO|HSPE1|TRAF6|DNAJA3|SRGN|AXIN1|PTPN6|MLL|VAV3|TAOK2|TP53BP2|HTT|MET|HGF|VAV2|VAV1|EPHA2|BRCA1|DNASE1|CDKN1B|PDCD6|PUF60|PDCD7|E2F1|E2F2|PPARD|PPARG|TP63|FASLG|HP|TIMM50|DAXX|CASP3|TNFRSF11B|PAK2|CASP9|DYNLL1|BAG1|GSN|CXCR4|BAG2|PAK1|FGF2|CYCS|TP53|ARHGEF11|PRKCB|GADD45G|SH3…
16773	6.789e-19	2.3804e-17	112	678	1204	17702	phosphotransferase activity, alcohol group as acceptor	STAR|TTK|CASK|TGFB2|MAP3K7|CSNK2A2|CSNK2A1|PIK3CA|PRKACA|TLK2|INSR|MAP2K5|SYK|PIK3CG|EGFR|RET|BCR|ROCK1|MARK4|IRS1|MAPK1|MAP4K5|PI4K2A|PDGFRB|MAPK8|MAPK7|MST1R|EIF2AK4|FGFR1|FGFR3|ERBB4|ERBB3|NEK1|ERBB2|BMPR2|MAP4K1|ELK1|ADRBK1|CHEK1|SRC|EPHB1|EPHB2|EPHB6|PTK2|TTBK1|TEK|ZAP70|CSF1R|ITK|TAOK2|MAP2K1|TGFBR1|MET|EPHA2|KDR|CDKN1A|PLK1|NTRK1|NTRK2|TNK2|IKBKB|ABL1|MERTK|PAK2|PAK4|PAK1|CHUK|PRKCA|CDC7|C…
44419	9.5602e-19	3.3347e-17	71	327	1204	17702	interspecies interaction between organisms	PVR|COPS6|TSG101|DAXX|TGFB1|APOA2|PAK2|CXCR4|CD46|WWP1|INSR|SYK|ATF7IP|LYN|RELA|RXRA|ELANE|HLA-A|TP53|UBE2I|RB1|EIF4G1|AMBP|MAPK1|EP300|CCR3|JUN|EIF4A2|CCR2|MDM2|PDCD6IP|CTSG|USP7|MBL2|C9|NACA|GRB2|RAD23A|CD247|ITGB3|ITGB1|SRC|PSMB5|TNFRSF1A|PSMB4|PSMB7|HNRNPK|PSMB1|ALB|PSMB3|ITGAV|ITGB6|NPM1|CD4|HSPA8|PIK3R1|IL2RB|HCK|NXF1|STAT1|STAT3|KDR|FBLN1|SP1|PLCG1|TFRC|FCGR2B|FYN|NEDD4|HPX|IKBKG
9887	9.8456e-19	3.4165e-17	107	635	1204	17702	organ morphogenesis	HRAS|THRA|CDX2|PDGFB|PDGFA|MMP2|IL10|TGFB1|CITED1|TGFB2|MAP3K7|APOA2|APOH|PRKACA|FRS2|INSR|WWOX|SYK|EGFR|RET|PTPRM|RARG|CRYAA|RELA|RXRA|SOCS1|NR0B2|F7|PTPRO|MAPK1|EP300|VEGFA|COL1A2|PDGFRB|ADAMTS1|COL1A1|FGFR1|RBP4|ERBB4|GRB2|ERBB3|ELN|BMPR2|DAG1|EPHB1|EPHB2|TCF21|VDR|ITGAX|MACF1|MYO15A|PLXND1|TRAF6|MDFI|HTT|TGFBR1|SMAD4|SMAD2|SMAD1|CELSR1|HGF|EPHA2|ATP7A|LAMA1|GNGT1|CDKN1A|ITGA6|ITGA8|PRKAR1A|HN…
4879	1.0737e-18	3.7067e-17	27	51	1204	17702	ligand-dependent nuclear receptor activity	PPARD|THRA|THRB|PPARG|NR3C2|NR3C1|NR2C2|NR1H2|VDR|NR2F6|RARA|NR2F2|NR1H3|AR|ESRRA|RARG|RXRB|RXRA|ESRRG|ESR1|SF1|NR0B2|HNF4G|ESR2|NR1I3|HNF4A|NR5A2
22008	1.1087e-18	3.8081e-17	107	636	1204	17702	neurogenesis	STAR|TUBB2A|RPE65|TGFB1|TGFB2|NRCAM|APP|DAB1|HTRA2|CDKN2C|ATXN10|APOE|PRKACA|FRS2|DISC1|EGFR|ANAPC2|RET|PTPRM|STMN2|BAIAP2|RELA|RXRA|PICK1|PCM1|EP300|VEGFA|F2|NGF|FGFR1|DRD3|ERBB3|ERBB2|SOX6|CALR|EPHB1|EPHB2|PTK2|TUBB|RNF10|SKIL|MAP2K1|HTT|TGFBR1|GRIN1|SMAD4|CDC20|HGF|SMAD1|EPHA2|DVL1|PTPN11|ATP7A|GNGT1|LAMA1|NEDD4|NTRK1|MAP2|PPARG|SYNJ1|RTN1|SDC2|GSN|MAPT|NR2F6|CNTNAP2|NR2F2|FGF2|TUBB3|PRKCA|PRK…
51641	1.4066e-18	4.8069e-17	142	976	1204	17702	cellular localization	SYT1|RAB3GAP2|THRA|PNP|TGFB1|IL10|TGFB2|CXCL10|SSR1|HOOK2|APP|APOE|MS4A2|FTL|RAB27A|SYK|EGFR|SCAMP3|NCF1|PICK1|VTI1B|AP4M1|PCM1|PTPRO|BCAP31|MAPK1|LAT2|JUN|PI4K2A|F2|USO1|ATP5C1|ZNF384|RYR2|LRPPRC|SH3GL2|STAM2|DAG1|GIPC1|ABCA1|BCL2L1|CALR|CCL5|FTH1|CD74|PTK2|MACF1|ALB|NPM1|EGF|SRGN|MDFI|FAM160A2|RAB8A|MYO1A|TAOK2|MAP2K1|HTT|NXF2|SMAD2|NDC80|SMAD1|NXF1|HGF|FURIN|DVL1|EPS15|LAT|CBLB|NEDD4|PCNA|HGS|…
43405	1.6118e-18	5.4801e-17	46	152	1204	17702	regulation of MAP kinase activity	TNF|PDGFB|ERBB2|UCHL1|DRD4|C5|FPR1|MAP4K1|KIT|DAXX|TGFB1|CD74|MAP3K7|SPRY2|SPRY1|PTK2B|MAP3K2|APOE|CXCR4|IL1B|PRKACA|SHC1|PAK1|GNG3|THBS1|TRAF6|EGF|INSR|FRS2|FGF2|SYK|GHR|EGFR|MDFI|PRKCA|MAP2K1|ELANE|HGF|PDE6G|GRM1|TP73|PTPN11|CBLC|MAP4K5|LAX1|MAP3K10
42802	1.6885e-18	5.712e-17	112	686	1204	17702	identical protein binding	SYT1|THRA|PDGFB|MASP1|PDGFA|SNCA|UBQLN4|TTK|TGFB1|TGFB2|SYP|ACTG1|HOOK2|APP|APOA2|APOE|FAS|FTL|SH3GL3|EGFR|ROCK1|RELA|PICK1|FBP1|NR0B2|PCM1|C1QB|MAD2L1|HNF4A|VEGFA|COL1A2|RYR2|COL1A1|SH3GL2|ITGA2B|ALDOA|CAV2|FGFR3|STRAP|ERBB3|ERBB2|ALDOB|GIPC1|ITGB3|BCL2L1|ITGB1|CD74|ITGB7|NPM1|HNRNPC|AXIN1|CSF1R|B4GALT1|MLL|CUBN|HTT|SMAD4|SMAD1|BRCA1|DVL1|PON1|SMURF2|IKBKB|HNF1A|TP63|DAXX|ASGR1|PAK2|MAPT|NR2F2|C…
6915	1.7288e-18	5.819e-17	99	567	1204	17702	apoptosis	HRAS|ITSN1|SHB|APP|IL1B|FAS|RNF34|WWOX|CIB1|ROCK1|CRYAA|BCAP31|EP300|JUN|F2|MAPK8|MAPK7|PDCD6IP|NGF|ERBB3|ITGB2|BCL2L1|DIABLO|HSPE1|TRAF6|DNAJA3|SRGN|AXIN1|PTPN6|MLL|VAV3|TAOK2|HTT|TP53BP2|MET|HGF|VAV2|VAV1|BRCA1|EPHA2|DNASE1|PDCD6|PUF60|PDCD7|E2F1|E2F2|PPARD|PPARG|TP63|FASLG|HP|TIMM50|DAXX|CASP3|TNFRSF11B|CASP9|DYNLL1|BAG1|PAK2|CXCR4|GSN|BAG2|PAK1|FGF2|CYCS|TP53|ARHGEF11|PRKCB|GADD45G|SH3KBP1|NG…
48545	1.8623e-18	6.2375e-17	57	226	1204	17702	response to steroid hormone stimulus	A2M|PDGFB|PDGFA|IGFBP7|PPARG|TGFB1|IL10|CITED1|TGFB2|TNFRSF11B|APOA2|LCAT|SERPINE1|IL1B|RARA|PRKACA|CAP1|INSR|GHR|PRKCA|ACTA1|RELA|RXRA|SOCS1|ESR1|F7|ESR2|PTPRO|C1QB|MAPK1|SERPINB9|EP300|PEBP1|COL1A1|NGF|TF|TNF|ERBB4|ERBB2|ALDOB|CCL5|CPN1|VDR|THBS1|NR1H3|PLAT|BGLAP|MAP2K1|TGFBR1|MAP1B|HGF|STAT3|BRCA1|CDKN1A|DUSP1|IGFBP2|PDCD7
4714	1.9923e-18	6.6395e-17	30	65	1204	17702	transmembrane receptor protein tyrosine kinase activity	FGFR1|FGFR3|ERBB4|ERBB3|ERBB2|KIT|EPHB1|EPHB2|IGF1R|EPHB6|TEK|INSR|CSF1R|EGFR|RET|FLT1|FLT3|FLT4|MET|TRIM27|AXL|IRS1|EPHA2|KDR|NTRK1|IGF2R|NTRK2|PDGFRB|MST1R|MERTK
2460	2.4064e-18	7.9801e-17	31	70	1204	17702	adaptive immune response based on somatic recombination of immune receptors built from immunoglobulin superfamily domains	MBL2|C9|C3|MASP2|CRP|C5|C1R|C1S|IL10|CD74|CD46|CFI|INPP5D|C2|TRAF6|RAB27A|CR1|CR2|C4A|C4B|SERPING1|C4BPA|PRKCD|C8G|C8A|C1QA|C8B|C1QB|VEGFA|C1RL|ADAM17
19199	2.7748e-18	9.1568e-17	33	80	1204	17702	transmembrane receptor protein kinase activity	FGFR1|FGFR3|ERBB4|ERBB3|ERBB2|BMPR2|KIT|EPHB1|EPHB2|IGF1R|EPHB6|TEK|INSR|CSF1R|EGFR|RET|FLT1|FLT3|FLT4|TGFBR1|MET|TRIM27|AXL|IRS1|EPHA2|KDR|IGF2R|NTRK1|NTRK2|PDGFRB|MST1R|MERTK|BMPR1B
32870	3.4543e-18	1.1344e-16	47	161	1204	17702	cellular response to hormone stimulus	THRA|STAR|GRB2|ERBB3|BCAR1|IGFBP7|PPARG|ALDOB|GNG13|RPE65|HP|GNG12|TGFB1|IGF1R|GAB1|RARA|SH2B2|SHC1|PRKACA|GNG3|GNG4|INSR|GNG5|PIK3R1|GHR|GNG7|IRS2|BAIAP2|RXRA|PTPRA|FBP1|PRKCI|SOCS7|IGF2|STAT1|IRS1|STAT3|PTPN11|SERPINB9|DUSP1|GNB2|GNB1|GNG10|PRKAR1A|JAK2|IGFBP1|IGFBP2
2250	3.9968e-18	1.3061e-16	31	71	1204	17702	adaptive immune response	MBL2|C9|C3|MASP2|CRP|C5|C1R|C1S|IL10|CD74|CD46|CFI|INPP5D|C2|TRAF6|RAB27A|CR1|CR2|C4A|C4B|SERPING1|C4BPA|PRKCD|C8G|C8A|C1QA|C8B|C1QB|VEGFA|C1RL|ADAM17
48878	4.0185e-18	1.3067e-16	94	529	1204	17702	chemical homeostasis	PPARD|HNF1A|SNCA|PPARG|FASLG|HP|CXCR3|TGFB1|ASGR2|APOA2|APP|APOB|SLC2A4|GRIN2B|FXN|CXCR4|APOE|LCAT|SERPINE1|TPT1|LTF|IL1B|QKI|PRKACA|GNG3|INSR|MYC|FTL|KNG1|PRKCA|IRS2|ELANE|CDK5|IRS1|CCR8|LAT2|HNF4A|GNB1|JUN|CCR3|F2|VEGFA|CCR2|RYR2|PRNP|PRKCZ|C3AR1|RBP4|TF|C9|DRD3|ERBB4|ERBB2|TFR2|CCR1|DRD4|ABCA1|BCL2L1|CCL5|CALR|FTH1|CCL7|CPN1|NR1H2|VDR|CD9|PTK2B|INS|PTH|SFTPD|TGM2|KLK6|PTPRC|OPRL1|HTT|GRIN1|ZNF…
23056	4.0372e-18	1.3067e-16	64	281	1204	17702	positive regulation of signaling process	HRAS|PPARD|SNCA|WWC1|FASLG|ITSN1|TGFB1|TGFB2|MAP3K7|IL1B|FGF2|INSR|CHUK|GHR|SYK|EGFR|AR|F10|LYN|RELA|CD40|F7|FLNA|PRKCB|UBE2N|ADRB2|VEGFA|PEBP1|UBD|MAP3K14|TF|FGFR1|TNF|ERBB3|ERBB2|CD74|ADA|TNFRSF1A|IGF1R|REL|MAP3K3|INS|PTH|TEK|ZAP70|EXOC4|TGM2|CD4|THBS1|TRAF6|AXIN1|TAOK2|TGFBR1|IGF1|IGF2|PARK2|HGF|BIRC2|PTPN11|LEP|NEDD4|HPX|JAK2|HDAC6
51130	4.6217e-18	1.4746e-16	56	223	1204	17702	positive regulation of cellular component organization	SYNJ1|SNCA|VTN|TGFB1|TGFB2|MAPT|SERPINE1|IL1B|PRKACA|INSR|PRKCA|ANAPC2|TUB|STMN2|TP53|PRKCI|UBE2N|EP300|CFL1|PEBP1|NGFR|NGF|MBL2|TNF|DRD3|C3|KIT|CALR|STUB1|SRC|AHSG|NR1H2|SUMO1|INS|NPM1|SFTPD|SKIL|EGF|PIK3R1|CD28|TGFBR1|CBL|MAP1B|SMAD4|IGF1|SMAD2|IGF2|SMAD1|CD63|KDR|ANXA2|GSK3B|DNMT1|SELE|HDAC6|FEZ1
6897	4.6217e-18	1.4746e-16	56	223	1204	17702	endocytosis	HRAS|CLTA|PDLIM7|CRP|SYNJ1|SNCA|WASF2|ITSN1|SYP|ASGR1|HOOK2|ASGR2|APP|DAB2|APOE|ZFYVE9|RABGEF1|RARA|CAP1|GHR|SH3GL3|ELANE|ARHGAP27|CDK5|ADRB2|LRP12|IGF2R|SH3KBP1|RAB5A|SH3GL2|MBL2|DRD3|GRB2|ABCA1|AHSG|APLP1|AMPH|ITGAV|FCGR1A|SFTPD|TGM2|THBS1|NR1H3|LRSAM1|CUBN|HCK|VAV1|LRP1|TFRC|NEDD4|LRP8|LRP2|MERTK|DNM1|ST7|DNM2
10324	4.6217e-18	1.4746e-16	56	223	1204	17702	membrane invagination	HRAS|CLTA|PDLIM7|CRP|SYNJ1|SNCA|WASF2|ITSN1|SYP|ASGR1|HOOK2|ASGR2|APP|DAB2|APOE|ZFYVE9|RABGEF1|RARA|CAP1|GHR|SH3GL3|ELANE|ARHGAP27|CDK5|ADRB2|LRP12|IGF2R|SH3KBP1|RAB5A|SH3GL2|MBL2|DRD3|GRB2|ABCA1|AHSG|APLP1|AMPH|ITGAV|FCGR1A|SFTPD|TGM2|THBS1|NR1H3|LRSAM1|CUBN|HCK|VAV1|LRP1|TFRC|NEDD4|LRP8|LRP2|MERTK|DNM1|ST7|DNM2
48468	6.026e-18	1.9136e-16	105	632	1204	17702	cell development	CDX2|MAEA|CAPZA3|RPE65|CITED1|TGFB2|NRCAM|APP|DAB2|HTRA2|ATXN10|APOE|PRKACA|EGFR|RET|PTPRM|CRYAA|BAIAP2|RXRA|PICK1|VEGFA|PLA2G2A|NGF|CAV2|FGFR1|RBP4|ERBB3|ERBB2|BCL2L1|SOX6|EPHB1|EPHB2|TIMP1|ARIH2|PTK2|TRAF6|DNAJA3|AXIN1|FN1|B4GALT1|MAP2K1|HTT|GRIN1|HGF|EPHA2|KDR|DVL1|PTPN11|ATP7A|GNGT1|HDAC4|LAMA1|NEDD4|MAP2|FBXO31|PPARG|FASLG|TP63|SDC2|GSN|NR2F6|CNTNAP2|HSF4|TUBB3|PRKCA|SHBG|CDK1|ACTA1|PRKCI|ES…
9967	6.5942e-18	2.0841e-16	63	276	1204	17702	positive regulation of signal transduction	HRAS|PPARD|WWC1|FASLG|ITSN1|TGFB1|TGFB2|MAP3K7|IL1B|FGF2|INSR|CHUK|GHR|SYK|EGFR|AR|F10|LYN|RELA|CD40|F7|FLNA|PRKCB|UBE2N|ADRB2|VEGFA|PEBP1|UBD|MAP3K14|TF|FGFR1|TNF|ERBB3|ERBB2|CD74|ADA|TNFRSF1A|IGF1R|REL|MAP3K3|INS|PTH|TEK|ZAP70|EXOC4|TGM2|CD4|THBS1|TRAF6|AXIN1|TAOK2|TGFBR1|IGF1|IGF2|PARK2|HGF|BIRC2|PTPN11|LEP|NEDD4|HPX|JAK2|HDAC6
44085	6.7115e-18	2.1113e-16	146	1034	1204	17702	cellular component biogenesis	EIF6|SYT1|JUB|HRAS|PDGFB|PDGFA|TUBB2A|CAPZA1|PLEC1|CD2AP|TGFB1|NRCAM|APOB|APP|APOA2|APOE|FAS|DDX20|INSR|SYK|CLNS1A|DARS|ROCK1|CRYAA|BAIAP2|PICK1|ACTN1|CD40|PCM1|IRS1|EP300|NBR1|RBP4|CAV2|GRB2|ALDOB|ITGB4|ABCA1|ITGB3|CALR|SRC|CD74|PTK2|EIF3A|FGG|TUBB|FGA|FGB|TEK|NPM1|TAF9|SKIL|MYO1A|RAB8A|VAV3|MLL|NOC4L|TAF6|TAOK2|MAP2K1|SMAD4|SMAD2|SMAD1|VAV2|DVL1|EPS15|ATP7A|HDAC3|ITGA6|GTF2F1|FBXO31|CIRBP|UTP14…
16301	7.8851e-18	2.4689e-16	116	738	1204	17702	kinase activity	STAR|TTK|CASK|TGFB2|MAP3K7|CSNK2A2|CSNK2A1|PIK3CA|PRKACA|TLK2|INSR|MAP2K5|SYK|PIK3CG|EGFR|RET|BCR|ROCK1|MARK4|IRS1|MAPK1|MAP4K5|PI4K2A|PDGFRB|MAPK8|MAPK7|MST1R|EIF2AK4|FGFR1|FGFR3|ERBB4|ERBB3|NEK1|ERBB2|BMPR2|MAP4K1|ELK1|ADRBK1|CHEK1|SRC|EPHB1|EPHB2|TK1|EPHB6|PTK2|TTBK1|TEK|ZAP70|TAF9|CSF1R|ITK|TAOK2|MAP2K1|TGFBR1|MET|EPHA2|KDR|CDKN1A|PLK1|NTRK1|NTRK2|TNK2|IKBKB|ABL1|MERTK|PAK2|PAK4|PAK1|CHUK|PRK…
16064	8.5386e-18	2.6612e-16	26	50	1204	17702	immunoglobulin mediated immune response	MBL2|C9|C3|MASP2|C5|CRP|C1R|C1S|CD74|CD46|C2|INPP5D|CFI|CR1|CR2|C4A|C4B|SERPING1|C4BPA|PRKCD|C8G|C1QA|C8A|C8B|C1QB|C1RL
42995	9.5037e-18	2.9483e-16	118	759	1204	17702	cell projection	JUB|SYT1|GABRB3|PDLIM7|PDGFA|SLC22A12|SNCA|ITSN1|CD2AP|TGFB1|IQGAP1|TGFB2|NRCAM|APP|GRIN2B|APOE|ATXN10|PIK3CA|RAB27A|CIB1|PLD1|PTPRM|STMN2|BAIAP2|RXRA|PICK1|ACTN1|MARK4|DCTN2|MAPK1|BACE1|DRD3|CRIPT|ERBB2|DAG1|GIPC1|ADRBK1|CCNG1|ITGB1|ADA|PTK2|MYO15A|TEK|NPHP1|PARD6A|B4GALT1|MYO1A|RAB8A|CUBN|MAP2K1|HTT|GRIN1|DVL1|ATP7A|ITGA8|MAP2|MERTK|PDZK1|DCXR|HNF1A|WASF1|BCAR1|WASF2|WWC1|TP63|CANX|RHOU|SDC3|CT…
31226	1.0277e-17	3.1736e-16	161	1195	1204	17702	intrinsic to plasma membrane	MAEA|GABRB3|SLC6A3|TSPAN7|NRCAM|SHKBP1|APP|SLC2A4|GRIN2B|CD46|GRIN2D|CSF3R|MS4A2|MCOLN1|INSR|FRS2|F10|PTPRM|NCF1|HLA-A|PTPRS|CD40|IRS1|PTPRO|HLA-DQA1|BCAP31|GABRR2|CCR8|LAT2|GABRR1|LRP12|CCR3|PI4K2A|CCR2|BACE1|PDGFRB|MST1R|NEU3|ITGA2B|HLA-DRA|C3AR1|FGFR1|CAV2|FGFR3|DRD3|ERBB3|DRD4|BMPR2|ITGB4|ELK1|ITGB5|ITGB2|ABCA1|ITGB3|CD72|ITGB1|EPHB1|ITGAM|EPHB2|EPHB6|LAPTM5|ITGAX|ITGB8|ITGAV|ITGB7|TEK|ITGB6|…
51248	1.1644e-17	3.5794e-16	54	213	1204	17702	negative regulation of protein metabolic process	A2M|MASP1|SNCA|CDC16|TGFB1|IL10|SERPINA5|SERPINE1|PSMD4|PRKACA|INSR|PRKCA|ANAPC2|RELA|SOCS1|PRKCG|SERPING1|PRKCD|CDK5|FLNA|MAD2L1|JUN|F2|PEBP1|EIF2AK4|PRKCZ|GIPC1|ITGB3|CALR|TIMP1|NR1H2|PSMB5|PSMB4|PSMB7|PSMB1|INS|PSMB3|ITGAV|TAF9|THBS1|PLAT|YWHAB|SMAD4|CDC20|PARK2|FURIN|CDC27|PSMD11|DNMT1|FBXO31|VPS28|IGFBP3|HDAC6|IGFBP5
80090	1.2675e-17	3.8785e-16	361	3551	1204	17702	regulation of primary metabolic process	JUB|RAB3GAP2|HRAS|A2M|CDX2|STAR|MASP1|SNCA|CDC16|CITED1|MAP3K7|APP|APOB|MED28|APOE|WWP1|SERPINE1|PQBP1|RARA|SAP30L|GNG7|SYK|F12|ANAPC2|RARG|CRYAA|RXRB|RXRA|SERPING1|CD40|HNF4G|PCM1|PTPRO|MED10|PLAUR|MAPK1|MAD2L1|HNF4A|JUN|F2|VEGFA|CCR2|ZNF384|PDGFRB|TGIF1|EIF2AK4|GNAI3|TADA3|GNAI2|ERBB4|GNAI1|ERBB2|ALDOB|ASAP2|ASAP1|CDC34|POMC|MYBL2|CALR|CD74|PIN1|NR1H2|TCF21|DRAP1|INS|HTATSF1|PABPC1|NR1H3|PLAT|M…
48699	1.3742e-17	4.186e-16	100	593	1204	17702	generation of neurons	STAR|TUBB2A|RPE65|TGFB1|TGFB2|NRCAM|APP|DAB1|HTRA2|ATXN10|APOE|PRKACA|FRS2|DISC1|EGFR|ANAPC2|RET|PTPRM|STMN2|RXRA|RELA|BAIAP2|PICK1|PCM1|EP300|F2|VEGFA|NGF|FGFR1|DRD3|ERBB3|ERBB2|CALR|EPHB1|EPHB2|PTK2|TUBB|RNF10|SKIL|MAP2K1|HTT|TGFBR1|GRIN1|SMAD4|CDC20|HGF|SMAD1|EPHA2|DVL1|PTPN11|ATP7A|GNGT1|LAMA1|NEDD4|NTRK1|MAP2|PPARG|SYNJ1|RTN1|SDC2|MAPT|NR2F6|CNTNAP2|NR2F2|TUBB3|PRKCA|PRKCI|TP53|HN1|NRXN1|ESR…
19724	1.6302e-17	4.9435e-16	26	51	1204	17702	B cell mediated immunity	MBL2|C9|C3|MASP2|C5|CRP|C1R|C1S|CD74|CD46|C2|INPP5D|CFI|CR1|CR2|C4A|C4B|SERPING1|C4BPA|PRKCD|C8G|C1QA|C8A|C8B|C1QB|C1RL
43406	2.692e-17	8.1268e-16	37	107	1204	17702	positive regulation of MAP kinase activity	TNF|PDGFB|ERBB2|DRD4|C5|FPR1|MAP4K1|KIT|DAXX|CD74|TGFB1|MAP3K7|PTK2B|CXCR4|MAP3K2|IL1B|SHC1|PAK1|GNG3|THBS1|TRAF6|EGF|INSR|FRS2|FGF2|GHR|SYK|EGFR|MDFI|MAP2K1|ELANE|HGF|PDE6G|GRM1|PTPN11|MAP4K5|MAP3K10
71495	2.94e-17	8.8356e-16	47	169	1204	17702	cellular response to endogenous stimulus	THRA|STAR|GRB2|ERBB3|BCAR1|IGFBP7|PPARG|ALDOB|GNG13|RPE65|HP|GNG12|TGFB1|IGF1R|GAB1|RARA|SH2B2|SHC1|PRKACA|GNG3|GNG4|INSR|GNG5|PIK3R1|GHR|GNG7|IRS2|BAIAP2|RXRA|PTPRA|FBP1|PRKCI|SOCS7|IGF2|STAT1|IRS1|STAT3|PTPN11|SERPINB9|DUSP1|GNB2|GNB1|GNG10|PRKAR1A|JAK2|IGFBP1|IGFBP2
51272	2.9658e-17	8.8736e-16	42	137	1204	17702	positive regulation of cellular component movement	C3AR1|TF|PDGFB|ERBB4|PDGFA|BCAR1|BMPR2|VTN|KIT|ITGB3|TGFB1|TGFB2|CXCL10|IGF1R|PTK2B|INS|SERPINE1|THBS1|INSR|FGF2|EGFR|SELP|IRS2|PLD1|F10|FLT1|LYN|MAP2K1|TGFBR1|IGF1|HGF|F7|IRS1|FURIN|KDR|MAPK1|VEGFA|ADAM17|PDGFRB|JAK2|SELE|HDAC6
6996	3.1522e-17	9.3897e-16	177	1381	1204	17702	organelle organization	EIF6|HRAS|PDLIM7|PDGFB|CAPZA3|TUBB2A|SNCA|CAPZA1|TTK|CDC16|CD2AP|SYP|HOOK2|HTRA2|APOE|SMARCD1|PRKACA|TLK2|CCNA1|DISC1|ANAPC2|ROCK1|CRYAA|PCM1|MARK4|DCTN1|DCTN2|MAD2L1|EP300|JUN|USO1|STMN1|MAD2L2|ALDOA|CAV2|GNAI3|TADA3|NEK1|DAG1|SOX6|BCL2L1|ABCA1|CCNG1|CALR|TUBB|PFN2|PTK2|EIF3A|NPM1|TAF9|RNF168|CLASP2|SRGN|DNAJA3|NPHP1|FAM160A2|RAB8A|NPLOC4|VAV3|MLL|TAOK2|MAP2K1|HTT|CDC20|NDC80|HGF|CDC27|ATP7A|EPS…
22603	3.8828e-17	1.1515e-15	65	301	1204	17702	regulation of anatomical structure morphogenesis	PDGFA|FASLG|HP|RHOU|TGFB1|CITED1|CXCL10|TGFB2|NRCAM|WARS|TNFRSF11B|SPRY1|APOE|MAPT|SERPINE1|APOH|IL1B|FGF2|FRS2|MYC|ANAPC2|AR|PTPRM|RXRA|ESR1|CST3|HN1|EP300|CCR3|VEGFA|MAPK7|NGFR|NGF|ALDOA|C3AR1|TF|FGFR1|TNF|C3|ERBB2|C5|ITGB2|EPHB2|TNFRSF1A|VDR|PTK2|HK3|SKIL|THBS1|RASA1|FN1|B4GALT1|COL4A3|MAG|TAOK2|KLK3|MAP1B|SMAD4|SMAD2|SMAD1|HGF|EPHA2|KDR|FYN|FEZ1
40017	3.989e-17	1.1778e-15	42	138	1204	17702	positive regulation of locomotion	C3AR1|TF|PDGFB|ERBB4|PDGFA|BCAR1|BMPR2|VTN|KIT|ITGB3|TGFB1|TGFB2|CXCL10|IGF1R|PTK2B|INS|SERPINE1|PRKACA|THBS1|INSR|FGF2|EGFR|PRKCA|SELP|IRS2|PLD1|F10|FLT1|MAP2K1|IGF1|HGF|F7|IRS1|FURIN|KDR|MAPK1|VEGFA|ADAM17|PDGFRB|JAK2|SELE|HDAC6
5768	4.0338e-17	1.1858e-15	75	382	1204	17702	endosome	TSG101|WASF2|VPS37A|VPS37B|VPS37C|VPS37D|HLA-DMB|B2M|MAP3K7|FAM125A|APOB|SLC2A4|APOE|ZFYVE9|TPT1|RABGEF1|MS4A2|MCOLN1|PAK1|RAPGEF1|INSR|FRS2|RAB27A|EGFR|SH3GL3|PLD1|HLA-A|PRKCI|FSHR|HLA-DQA1|ADRB2|IGF2R|NBR1|PI4K2A|BACE1|CTSE|RAB5A|ARL8B|NGFR|NGF|HLA-DRA|PRKCZ|TF|PLDN|USP8|TNF|STAM2|FPR1|CD74|SQSTM1|SNF8|EXOC4|CD4|TRAF6|VPS36|STAMBP|CUBN|HTT|CD1B|CD63|ANXA2|ATP7A|EPS15|LRP1|TFRC|TOM1L1|FYN|ATP6V1…
5887	5.5584e-17	1.6269e-15	157	1174	1204	17702	integral to plasma membrane	MAEA|GABRB3|SLC6A3|TSPAN7|NRCAM|SHKBP1|APP|SLC2A4|GRIN2B|CD46|GRIN2D|CSF3R|MS4A2|MCOLN1|INSR|FRS2|PTPRM|NCF1|HLA-A|PTPRS|CD40|IRS1|PTPRO|HLA-DQA1|BCAP31|GABRR2|CCR8|LAT2|GABRR1|LRP12|CCR3|PI4K2A|CCR2|BACE1|PDGFRB|MST1R|NEU3|ITGA2B|HLA-DRA|C3AR1|FGFR1|CAV2|FGFR3|DRD3|ERBB3|DRD4|BMPR2|ITGB4|ELK1|ITGB5|ITGB2|ABCA1|ITGB3|CD72|ITGB1|EPHB1|ITGAM|EPHB2|EPHB6|LAPTM5|ITGAX|ITGB8|ITGAV|ITGB7|TEK|ITGB6|CSF1…
9888	6.6516e-17	1.9385e-15	115	749	1204	17702	tissue development	THRA|PDGFB|PDGFA|TGFB1|IL10|CITED1|TGFB2|MAP3K7|APP|SERPINE1|PRKACA|FRS2|EGFR|RET|RARG|RELA|RXRA|UGCG|PLAUR|EP300|KRT15|JUN|VEGFA|COL1A2|PDGFRB|COL1A1|CAV2|FGFR1|RBP4|GRB2|ERBB3|ERBB2|DAG1|BMPR2|SOX6|TCF21|VDR|MACF1|SKIL|PLXND1|TRAF6|SRGN|DNAJA3|B4GALT1|ESRRA|MAP2K1|HTT|SMAD4|SMAD2|SMAD1|CELSR1|HGF|CD63|EPHA2|KDR|DVL1|ATP7A|LAMA1|PRKAR1A|CHRND|SMURF1|PPARD|HNF1A|TSG101|PPARG|TP63|HP|PCP|CASP3|GSN…
16477	7.0265e-17	2.0389e-15	62	281	1204	17702	cell migration	PVR|JUB|PPARD|PDGFB|BCAR1|WASF2|WWC1|CD2AP|TGFB1|IL10|TGFB2|NRCAM|DAB1|IL1B|PRKACA|CAP1|NR2F2|FGF2|DISC1|DPP4|SYK|PRKCA|EGFR|RET|ROCK1|ELANE|ESR2|CDK5|VEGFA|CFL1|ADAM17|PDGFRB|VCAN|TNF|ABI2|GIPC1|ITGB2|KIT|ITGB3|CCL5|ITGB1|ITGAM|PTK2|PTK2B|SFTPD|PAFAH1B1|THBS1|SELPLG|FN1|PLAT|B4GALT1|SELP|VAV3|TAOK2|TGFBR1|HGF|VAV2|COL5A1|ITGA6|FYN|LRP8|SELE
45087	7.476e-17	2.16e-15	46	166	1204	17702	innate immune response	MBL2|C9|MASP1|MASP2|C3|TOLLIP|SNCA|C5|PPARG|CALCOCO2|C1R|C1S|CITED1|TGFB1|GCH1|CFP|VDR|TUBB|CD46|FCGR1A|PCBP2|SFTPD|CFH|CFI|C2|CFHR5|DNAJA3|RAB27A|F12|CR1|CR2|C4A|CFB|NCF1|C4B|SERPING1|C4BPA|C8G|C8A|C1QA|C8B|C1QB|CYBB|C1RL|UBD|VSIG4
30335	8.0179e-17	2.3067e-15	40	128	1204	17702	positive regulation of cell migration	C3AR1|TF|PDGFB|ERBB4|PDGFA|BCAR1|BMPR2|VTN|KIT|ITGB3|TGFB1|TGFB2|CXCL10|IGF1R|PTK2B|INS|SERPINE1|THBS1|INSR|FGF2|EGFR|SELP|IRS2|PLD1|F10|FLT1|MAP2K1|IGF1|F7|HGF|IRS1|FURIN|KDR|MAPK1|VEGFA|ADAM17|PDGFRB|JAK2|SELE|HDAC6
43933	9.0532e-17	2.5934e-15	112	723	1204	17702	macromolecular complex subunit organization	EIF6|SYT1|HRAS|TUBB2A|CAPZA1|CD2AP|TGFB1|APOB|APOA2|APOE|LCAT|FAS|DDX20|INSR|SYK|CLNS1A|DARS|CRYAA|PICK1|CD40|IRS1|EP300|NBR1|PLA2G2A|STMN1|XRN2|CAV2|RBP4|GRB2|ALDOB|ABCA1|CALR|SRC|CD74|EIF3A|PTK2|FGG|TUBB|FGA|FGB|NPM1|TEK|TAF9|SKIL|MLL|MAP2K1|TAF6|SMAD4|SMAD2|SMAD1|DVL1|EPS15|GTF2F1|CIRBP|FBXO31|E2F2|HIST4H4|WASF1|TP63|DSTN|NDUFS7|GSN|ZFYVE9|NDUFS8|HSF4|TUBA1A|HIST3H2BB|TUBB3|CDK1|HSP90AA1|APCS|…
2449	9.4386e-17	2.6924e-15	28	63	1204	17702	lymphocyte mediated immunity	MBL2|C9|C3|MASP2|CRP|C5|C1R|C1S|CD74|TUBB|CD46|C2|INPP5D|CFI|RAB27A|CR1|CR2|C4A|C4B|SERPING1|C4BPA|PRKCD|C8G|C8A|C1QA|C8B|C1QB|C1RL
43434	1.1293e-16	3.2079e-15	49	188	1204	17702	response to peptide hormone stimulus	PDGFB|STAR|BCAR1|PPARG|HP|RPE65|IL10|CITED1|GAB1|SHC1|PRKACA|CAP1|INSR|GHR|PRKCA|AR|PLD1|IRS2|BAIAP2|RELA|RXRA|SOCS1|PRKCI|FBP1|SOCS7|F7|IRS1|COL1A1|CTSB|NGF|RBP4|GRB2|ERBB3|ALDOB|DAG1|BCL2L1|CCL5|IGF1R|SH2B2|PIK3R1|PLAT|MAP1B|PTPRA|IGF2|STAT1|STAT3|LEP|JAK2|IGFBP1
6917	1.5545e-16	4.397e-15	66	317	1204	17702	induction of apoptosis	PPARG|FASLG|TP63|HP|ITSN1|DAXX|TGFB1|CRADD|CASP3|APP|HTRA2|APOE|CDKN2C|PRKACA|FAS|DDX20|MX1|WWOX|RAB27A|PRKCA|TP53|PRKCE|ARHGEF11|MAPK1|MAP3K10|RYR2|MAPK8|NGFR|NGF|C9|TNF|SFN|VDR|TUBB|SQSTM1|DDX19B|SOS1|PTH|SOS2|CD2|TGM2|DIABLO|AATF|THBS1|TRAF6|COL4A3|VAV3|TP53BP2|HTT|TGFBR1|BAD|HGF|STAT1|VAV2|VAV1|TP73|BRCA1|PLG|CDKN1A|CDKN1B|RNF7|IKBKG|JAK2|ABL1|PDCD6|PDCD7
12502	1.8358e-16	5.171e-15	66	318	1204	17702	induction of programmed cell death	PPARG|FASLG|TP63|HP|ITSN1|DAXX|TGFB1|CRADD|CASP3|APP|HTRA2|APOE|CDKN2C|PRKACA|FAS|DDX20|MX1|WWOX|RAB27A|PRKCA|TP53|PRKCE|ARHGEF11|MAPK1|MAP3K10|RYR2|MAPK8|NGFR|NGF|C9|TNF|SFN|VDR|TUBB|SQSTM1|DDX19B|SOS1|PTH|SOS2|CD2|TGM2|DIABLO|AATF|THBS1|TRAF6|COL4A3|VAV3|TP53BP2|HTT|TGFBR1|BAD|HGF|STAT1|VAV2|VAV1|TP73|BRCA1|PLG|CDKN1A|CDKN1B|RNF7|IKBKG|JAK2|ABL1|PDCD6|PDCD7
7265	2.0877e-16	5.856e-15	37	113	1204	17702	Ras protein signal transduction	HRAS|GRB2|WASF2|ABCA1|RHOU|SRC|APOE|SOS1|PTH|SHC1|SHC3|FGF2|SHC2|CHUK|PLD1|ROCK1|MAP2K1|YWHAB|TP53|RAF1|IGF1|RB1|HGF|ARHGEF11|LAT|MAPK1|CDKN1A|CRKL|MAPK12|GNB1|MAPK14|RASSF1|NTRK1|CFL1|COL1A2|GRAP2|NGF
1558	2.1322e-16	5.9559e-15	52	212	1204	17702	regulation of cell growth	CCDC85B|TSG101|IGFBP7|BCAR1|IGFBP6|PPARG|TP63|TGFB1|TGFB2|NRCAM|DAB2|WISP1|FXN|APOE|CDKN2C|MAPT|GNG4|FGF2|MAP2K5|ANAPC2|CRYAA|TP53|ESR2|RB1|ARHGEF11|EP300|HNF4A|ADAM17|NGF|ABTB2|BMPR2|HSPA1A|SFN|VDR|TSPYL2|INS|PTK2B|HRG|TAF9|TAOK2|TGFBR1|MAP1B|SMAD4|TP73|CDKN1A|CDKN1B|IGFBP1|IGFBP2|APBB1|IGFBP3|IGFBP4|IGFBP5
60255	2.3199e-16	6.4537e-15	342	3374	1204	17702	regulation of macromolecule metabolic process	HRAS|A2M|CDX2|MASP1|SNCA|CDC16|CITED1|MAP3K7|APP|MED28|APOE|WWP1|SERPINE1|PQBP1|RARA|SAP30L|SYK|F12|ANAPC2|RARG|CRYAA|RXRB|RXRA|SERPING1|CD40|HNF4G|PCM1|PTPRO|MED10|PLAUR|MAPK1|MAD2L1|HNF4A|JUN|F2|VEGFA|ZNF384|PDGFRB|TGIF1|EIF2AK4|TADA3|ERBB4|ERBB2|CDC34|BCL2L1|POMC|MYBL2|CALR|CD74|PIN1|NR1H2|TCF21|DRAP1|INS|HTATSF1|PABPC1|NR1H3|PLAT|MDFI|ESRRA|SMAD9|MLL|MAP2K1|TGFBR1|SMAD4|ESRRG|SMAD2|CDC20|SMAD…
51674	3.5759e-16	9.8661e-15	65	314	1204	17702	localization of cell	PVR|JUB|PPARD|PDGFB|BCAR1|WASF2|WWC1|CD2AP|TGFB1|IL10|TGFB2|NRCAM|APOB|DAB1|IL1B|PRKACA|CAP1|NR2F2|FGF2|DISC1|DPP4|SYK|PRKCA|EGFR|RET|ROCK1|ELANE|ESR2|CDK5|VEGFA|CFL1|ADAM17|PDGFRB|VCAN|TNF|ABI2|GIPC1|ITGB2|KIT|ITGB3|CCL5|ITGB1|ITGAM|PTK2|PTK2B|SFTPD|DNAJA1|PAFAH1B1|THBS1|SELPLG|FN1|PLAT|B4GALT1|SELP|VAV3|TAOK2|MAP2K1|TGFBR1|HGF|VAV2|COL5A1|ITGA6|FYN|LRP8|SELE
48870	3.5759e-16	9.8661e-15	65	314	1204	17702	cell motility	PVR|JUB|PPARD|PDGFB|BCAR1|WASF2|WWC1|CD2AP|TGFB1|IL10|TGFB2|NRCAM|APOB|DAB1|IL1B|PRKACA|CAP1|NR2F2|FGF2|DISC1|DPP4|SYK|PRKCA|EGFR|RET|ROCK1|ELANE|ESR2|CDK5|VEGFA|CFL1|ADAM17|PDGFRB|VCAN|TNF|ABI2|GIPC1|ITGB2|KIT|ITGB3|CCL5|ITGB1|ITGAM|PTK2|PTK2B|SFTPD|DNAJA1|PAFAH1B1|THBS1|SELPLG|FN1|PLAT|B4GALT1|SELP|VAV3|TAOK2|MAP2K1|TGFBR1|HGF|VAV2|COL5A1|ITGA6|FYN|LRP8|SELE
8283	4.5787e-16	1.2581e-14	79	433	1204	17702	cell proliferation	E2F1|PPARD|PDGFB|ELF4|BCAR1|TP63|CDC16|TGFB1|IL10|CITED1|TGFB2|SHB|DAB2|GFI1B|GAB1|TGFBI|MS4A2|FRS2|MYC|CHUK|SYK|KHDRBS1|EGFR|AR|RXRA|ESR1|TP53|SKP2|VTI1B|CD40|PCM1|CDK5|PRKCD|DCTN2|PRKD1|IFNAR2|CHRM4|GNB1|RBP4|TSPY1|USP8|TNF|ERBB4|ERBB2|ELN|SFN|KIT|FTH1|CD74|ITGAM|ARIH2|PTK2B|HK3|PAFAH1B1|HRG|CSF1R|PTPRC|COL4A3|MET|TRIM27|RAF1|IGF1|BAD|HGF|CDC27|FURIN|CDC25A|EPS15|MNAT1|LRP1|EPS8|PLK1|FYN|CKS2|Z…
9986	4.6492e-16	1.2723e-14	68	340	1204	17702	cell surface	PVR|PDGFB|PDGFA|FASLG|TGFB1|NRCAM|APP|SLC2A4|APOE|CXCR4|APOH|MS4A2|RARA|DPP4|GHR|AR|F10|ELANE|CD40|FSHR|PLAUR|IGF2R|VEGFA|BACE1|PEBP1|ADAM17|CTSB|CTSG|ITGA2B|TF|CAV2|TNF|BMPR2|KIT|ITGB3|CALR|ITGB1|CD74|ADA|ITGAM|FGG|FGA|ITGAX|FGB|ITGAV|TEK|CD2|CD22|CD4|HSPA5|THBS1|HSPA8|CD28|B4GALT1|PLAT|PTPRC|P4HB|SELP|IL2RB|CUBN|FLT3|SELL|NLGN3|FURIN|PLG|CD19|ITGA6|CD59
90066	5.8484e-16	1.594e-14	65	317	1204	17702	regulation of anatomical structure size	PDGFB|CCDC85B|CAPZA3|PPARG|CAPZA1|TP63|TGFB1|TGFB2|APP|DAB2|FXN|GSN|APOE|CDKN2C|MAPT|GNG4|FGF2|MAP2K5|KNG1|SHBG|ANAPC2|AR|RARG|CRYAA|ACTA1|VIL1|TP53|RB1|ESR2|ADRB2|ADRB1|EP300|HNF4A|CFL1|SCIN|ADAM17|TMSB4X|TMSB4Y|XRN2|NGF|FGFR1|FGFR3|BMPR2|HSPA1A|SFN|CCNG1|VDR|ARIH2|PFN2|TSPYL2|INS|PTK2B|NPM1|TAF9|HRG|HBB|RASA1|TGFBR1|MAP1B|SMAD4|TP73|CDKN1A|CDKN1B|IGFBP1|APBB1
5576	6.4861e-16	1.7607e-14	229	2016	1204	17702	extracellular region	PVR|A2M|MASP1|MASP2|SNCA|B2M|CFP|APOB|APP|GRIN2B|APOE|LCAT|SERPINE1|APOH|CFH|FAS|CFI|F12|F10|C4A|STC2|C4B|F8|SERPING1|CD40|F7|PLAUR|C1QA|C1QB|SERPINF2|VEGFA|F2|PLA2G2A|ADAMTS1|ADAMTS4|ALDOA|GC|RBP4|OLFM4|ERBB3|ELN|DAG1|GAST|POMC|CALR|ADA|PIN1|AHSG|CALU|EPHB6|INS|PLAT|CFB|HGF|LAMA1|LAMA4|COL14A1|CD59|PON1|SPINK7|TNFRSF11B|CFHR3|CFHR4|IL4R|SERPINA5|SERPINA4|CAP1|FCGR3A|CFHR5|FCGR3B|FGF2|DPP4|GHR|AR…
70271	6.7273e-16	1.8115e-14	87	507	1204	17702	protein complex biogenesis	SYT1|E2F2|HRAS|TUBB2A|WASF1|CAPZA1|TP63|CD2AP|TGFB1|NDUFS7|GSN|ZFYVE9|NDUFS8|FAS|HSF4|TUBA1A|INSR|TUBB3|SYK|CDK1|HSP90AA1|APCS|DARS|CRYAA|VIL1|PICK1|TP53|MPP6|CD40|CDK5|IRS1|WAS|FLNA|RAD51|STOM|TAF10|ADRB2|NBR1|MDM2|WASL|PRNP|SPAST|RBP4|CAV2|PRKCZ|REPS2|C9|GRB2|ALDOB|CALR|POLR2C|SRC|CD74|POLR2A|GCH1|TNFRSF1A|IGF1R|TUBB|FGG|PTK2|FGA|FGB|PTK2B|TEK|NPM1|TGM2|TAF9|HRG|SKIL|TCP1|IL2RB|MLL|TAF6|MAP2K1|…
6461	6.7273e-16	1.8115e-14	87	507	1204	17702	protein complex assembly	SYT1|E2F2|HRAS|TUBB2A|WASF1|CAPZA1|TP63|CD2AP|TGFB1|NDUFS7|GSN|ZFYVE9|NDUFS8|FAS|HSF4|TUBA1A|INSR|TUBB3|SYK|CDK1|HSP90AA1|APCS|DARS|CRYAA|VIL1|PICK1|TP53|MPP6|CD40|CDK5|IRS1|WAS|FLNA|RAD51|STOM|TAF10|ADRB2|NBR1|MDM2|WASL|PRNP|SPAST|RBP4|CAV2|PRKCZ|REPS2|C9|GRB2|ALDOB|CALR|POLR2C|SRC|CD74|POLR2A|GCH1|TNFRSF1A|IGF1R|TUBB|FGG|PTK2|FGA|FGB|PTK2B|TEK|NPM1|TGM2|TAF9|HRG|SKIL|TCP1|IL2RB|MLL|TAF6|MAP2K1|…
51241	6.9013e-16	1.851e-14	46	175	1204	17702	negative regulation of multicellular organismal process	RBP4|TNF|GNAI3|GNAI2|PDGFB|PDGFA|PPARG|BMPR2|ADRBK1|VTN|POMC|ADA|IL10|AHSG|TNFRSF11B|HSF1|FXN|APOE|INS|SERPINE1|APOH|RARA|PRKACA|INPP5D|THBS1|SRGN|KNG1|PRKCA|F12|KLK3|CST3|HN1|HGF|ANXA5|FURIN|PLG|ANXA2|PROC|ADRB2|ADRB1|VEGFA|F2|ADAM17|JAK2|NGFR|VSIG4
35467	7.3111e-16	1.9531e-14	58	263	1204	17702	negative regulation of signaling pathway	EZH2|SNCA|PTPN22|HP|CITED1|SPRY2|SPRY1|IL1B|PRKACA|WWOX|PRKCA|RELA|SOCS1|TP53|TLE1|HN1|ESR2|PRKCD|IRS1|AMBP|ADRB2|PEBP1|MDM2|NGFR|PRKCZ|DRD3|DAG1|ADRBK1|CDC34|CALR|CD74|ADA|AHSG|PIN1|IGF1R|RGS12|UBASH3A|SKIL|HSPA5|THBS1|DNAJA3|AXIN1|MDFI|PTPRC|PTPRE|IGF1|ATXN1|CBLC|HDAC3|CBLB|LRP1|DKK1|SP1|NEDD4|HGS|PTPN1|SMURF1|IGFBP5
10648	9.268e-16	2.4661e-14	66	328	1204	17702	negative regulation of cell communication	EZH2|SNCA|PTPN22|HP|CITED1|SPRY2|SPRY1|IL1B|PRKACA|WWOX|PRKCA|RELA|SOCS1|TP53|SOCS7|TLE1|HN1|ESR2|PRKCD|IRS1|AMBP|ADRB2|PEBP1|MDM2|NGFR|PRKCZ|GNAI3|GNAI2|DRD3|ERBB3|DAG1|ADRBK1|CDC34|CALR|CD74|ADA|PIN1|AHSG|IGF1R|RGS12|UBASH3A|SKIL|HSPA5|INPP5D|THBS1|DNAJA3|AXIN1|MDFI|PTPRC|PTPRE|RGS19|IGF1|ATXN1|CBLC|CBLB|HDAC3|DKK1|LRP1|SP1|RGS2|NEDD4|HGS|PTPN1|SMURF1|IGFBP3|IGFBP5
19838	1.0101e-15	2.6772e-14	35	106	1204	17702	growth factor binding	FGFR1|A2M|FGFR3|PDGFB|PDGFA|ERBB3|IGFBP7|IGFBP6|BMPR2|IGF1R|WISP1|IL4R|THBS1|INSR|GHR|IL2RB|FLT1|COL4A1|FLT4|TGFBR1|FURIN|COL5A1|KDR|IGF2R|NTRK1|NTRK2|COL1A2|PDGFRB|COL1A1|NGFR|IGFBP1|IGFBP2|IGFBP3|IGFBP4|IGFBP5
51234	1.2439e-15	3.2839e-14	277	2602	1204	17702	establishment of localization	SYT1|RAB3GAP2|HRAS|STAR|PDLIM7|SNCA|SLC26A10|ITSN1|SLC35A2|SSR1|GOT2|SHKBP1|SYP|HOOK2|FAM125A|APOB|APP|GRIN2B|APOE|LCAT|GRIN2D|APOH|RARA|FTL|RAB27A|SYK|CLNS1A|SH3GL3|NCF1|VTI1B|AP4M1|MAPK1|JUN|F2|ATP5C1|ZNF384|RYR2|SH3GL2|GC|RBP4|GNAI3|BCL2L1|CALR|CD74|AHSG|MACF1|INS|NR1H3|NPHP1|TAOK2|MAP2K1|NXF2|SMAD2|NDC80|SMAD1|NXF1|HGF|DVL1|CBLB|PCNA|HGS|CHRND|SMURF1|PDZK1|PPARD|HNF1A|CACHD1|PDIA3|TSG101|MARC…
31974	1.2524e-15	3.2934e-14	202	1715	1204	17702	membrane-enclosed lumen	A2M|MRPL42|CDX2|STAR|CDC16|XRCC1|GOT2|APOB|APP|SFRS4|HTRA2|U2AF1|SAP30L|ANAPC2|RARG|POLI|PTBP1|F8|SERPING1|PCM1|MED10|SARS2|SFRS2|RFC5|MAPK1|SERPINF2|JUN|VEGFA|ATP5C1|MAPK8|MAPK7|RBP4|RAD23B|TADA3|DAG1|HSPA1A|CHEK1|CALR|COIL|XAB2|CALU|MLL|SMAD9|NOC4L|NXF2|SMAD4|CDC20|SMAD2|NXF1|HGF|SMAD1|CDC27|CCT5|PCNA|UTP14A|HNF1A|PDIA3|TSG101|ELF4|EZH2|DMAP1|DAXX|CDT1|FXN|COX17|MYC|ATF7IP|CDC7|EXOSC6|EXOSC4|TP…
32535	1.5857e-15	4.1536e-14	60	283	1204	17702	regulation of cellular component size	PDGFB|CCDC85B|CAPZA3|PPARG|CAPZA1|TP63|TGFB1|TGFB2|APP|DAB2|FXN|GSN|CDKN2C|MAPT|GNG4|FGF2|MAP2K5|SHBG|ANAPC2|AR|RARG|CRYAA|ACTA1|VIL1|TP53|RB1|ESR2|EP300|HNF4A|CFL1|SCIN|ADAM17|TMSB4X|TMSB4Y|XRN2|NGF|FGFR1|FGFR3|BMPR2|HSPA1A|SFN|CCNG1|VDR|ARIH2|PFN2|TSPYL2|INS|PTK2B|NPM1|TAF9|HRG|RASA1|TGFBR1|MAP1B|SMAD4|TP73|CDKN1A|CDKN1B|IGFBP1|APBB1
30141	1.7512e-15	4.5695e-14	47	186	1204	17702	stored secretory granule	SYT1|TF|A2M|GNAI3|PDGFB|PDGFA|SYT9|KIT|ITGB3|POMC|TGFB1|TGFB2|CD9|FGG|APP|FGA|SLC2A4|FGB|ALB|CD46|LTF|IL1B|HRG|THBS1|EGF|SRGN|RAB27A|FN1|PLAT|SELP|ELANE|F8|IGF1|HN1|SERPING1|SMAD1|HGF|CD63|SERPINF2|LACRT|VEGFA|PLA2G2A|RAB5A|MPO|CTSG|ADAM15|ITGA2B
65003	1.7901e-15	4.6529e-14	104	675	1204	17702	macromolecular complex assembly	EIF6|SYT1|HRAS|TUBB2A|CAPZA1|CD2AP|TGFB1|APOB|APOA2|APOE|FAS|DDX20|INSR|SYK|CLNS1A|CRYAA|DARS|PICK1|CD40|IRS1|EP300|NBR1|CAV2|RBP4|GRB2|ALDOB|ABCA1|CALR|CD74|SRC|EIF3A|PTK2|FGG|TUBB|FGA|FGB|NPM1|TEK|TAF9|SKIL|MLL|MAP2K1|TAF6|SMAD4|SMAD2|SMAD1|DVL1|EPS15|GTF2F1|CIRBP|FBXO31|E2F2|HIST4H4|WASF1|TP63|NDUFS7|GSN|ZFYVE9|NDUFS8|HSF4|TUBA1A|HIST3H2BB|TUBB3|CDK1|HSP90AA1|APCS|VIL1|TP53|SF1|MPP6|WAS|CDK5|F…
48585	2.3582e-15	6.1059e-14	38	127	1204	17702	negative regulation of response to stimulus	PRKCZ|A2M|DRD3|MASP1|SLC6A3|C5|PPARG|IL10|TGFB1|ADA|CD74|TGFB2|AHSG|PSMB4|APOE|INS|SERPINE1|PCBP2|SERPINC1|IL1B|PRKACA|INPP5D|PRKCA|PTPRC|PTPRE|RELA|SOCS1|ELANE|SERPING1|ESR2|IRS1|PRKCD|LEP|AMBP|ADRB2|HDAC3|MDM2|PTPN1
31983	2.4315e-15	6.2716e-14	21	38	1204	17702	vesicle lumen	A2M|PDGFB|PDGFA|F8|IGF1|SERPING1|HGF|TGFB1|TGFB2|FGG|APP|APOB|FGA|FGB|SERPINF2|ALB|VEGFA|HRG|THBS1|EGF|FN1
50817	2.6199e-15	6.7062e-14	34	103	1204	17702	coagulation	TF|PLDN|C9|F13A1|PABPC4|ITGB3|CD9|FGG|FGA|FGB|APOH|SERPINC1|HRG|IFNGR2|RAB27A|PLAT|F12|F10|KLK3|F8|SERPING1|F7|CD40|HGF|ANXA5|WAS|PLG|IFNAR1|PLAUR|IFNAR2|PLSCR1|HNF4A|CD59|F2
7596	2.6199e-15	6.7062e-14	34	103	1204	17702	blood coagulation	TF|PLDN|C9|F13A1|PABPC4|ITGB3|CD9|FGG|FGA|FGB|APOH|SERPINC1|HRG|IFNGR2|RAB27A|PLAT|F12|F10|KLK3|F8|SERPING1|F7|CD40|HGF|ANXA5|WAS|PLG|IFNAR1|PLAUR|IFNAR2|PLSCR1|HNF4A|CD59|F2
43235	2.6799e-15	6.8338e-14	35	109	1204	17702	receptor complex	TOLLIP|ERBB3|ERBB2|CD247|ITGB4|ITGB5|ITGB2|ITGB3|ITGB1|ITGAM|GRIN2B|ITGAX|ITGB8|GRIN2D|ITGAV|ITGB7|ITGB6|ZAP70|CSF2RB|CD4|INSR|GHR|CSF1R|SYK|TGFBR1|GRIN1|HGF|IRS1|ADRB2|EPS8|ITGA6|ITGA8|CHRND|BMPR1B|ITGA2B
31091	2.9792e-15	7.5683e-14	24	51	1204	17702	platelet alpha granule	SELP|A2M|PDGFB|PDGFA|F8|IGF1|SERPING1|HGF|ITGB3|TGFB1|TGFB2|CD9|FGG|APP|FGA|FGB|ALB|SERPINF2|VEGFA|HRG|THBS1|EGF|ITGA2B|FN1
43233	4.5364e-15	1.1481e-13	197	1679	1204	17702	organelle lumen	A2M|MRPL42|CDX2|CDC16|XRCC1|GOT2|APOB|APP|SFRS4|U2AF1|SAP30L|ANAPC2|RARG|POLI|PTBP1|F8|SERPING1|PCM1|MED10|SARS2|SFRS2|RFC5|MAPK1|SERPINF2|JUN|VEGFA|ATP5C1|MAPK8|MAPK7|RBP4|RAD23B|TADA3|DAG1|HSPA1A|CHEK1|CALR|COIL|XAB2|CALU|MLL|SMAD9|NOC4L|NXF2|SMAD4|CDC20|SMAD2|NXF1|HGF|SMAD1|CDC27|CCT5|PCNA|UTP14A|HNF1A|PDIA3|TSG101|ELF4|EZH2|DMAP1|DAXX|CDT1|FXN|MYC|ATF7IP|CDC7|EXOSC6|EXOSC4|TP53|RAD51|TAF10|FA…
16772	4.561e-15	1.15e-13	123	874	1204	17702	transferase activity, transferring phosphorus-containing groups	STAR|TTK|CASK|TGFB2|MAP3K7|CSNK2A2|CSNK2A1|PIK3CA|PRKACA|TLK2|INSR|MAP2K5|SYK|PIK3CG|EGFR|RET|POLI|BCR|ROCK1|MARK4|IRS1|MAPK1|MAP4K5|PI4K2A|PDGFRB|MAPK8|MAPK7|MST1R|EIF2AK4|FGFR1|RBP4|FGFR3|ERBB4|ERBB3|NEK1|ERBB2|BMPR2|MAP4K1|ELK1|ADRBK1|CHEK1|SRC|EPHB1|EPHB2|TK1|EPHB6|PTK2|POLE2|TTBK1|TEK|ZAP70|TAF9|CSF1R|ITK|TAOK2|MAP2K1|TGFBR1|MET|EPHA2|KDR|CDKN1A|PLK1|NTRK1|NTRK2|TNK2|IKBKB|ABL1|MERTK|PAK2|PA…
31093	4.6827e-15	1.1763e-13	20	35	1204	17702	platelet alpha granule lumen	A2M|PDGFB|PDGFA|F8|IGF1|SERPING1|HGF|TGFB1|TGFB2|FGG|APP|FGA|FGB|SERPINF2|ALB|VEGFA|HRG|THBS1|EGF|FN1
6508	5.2637e-15	1.3173e-13	108	725	1204	17702	proteolysis	MASP1|MASP2|MMP7|CDC16|MMP3|MMP2|CD2AP|CRADD|DAB1|LPA|HTRA2|CFI|ANAPC2|F12|F10|CAPNS1|RELA|USP1|F7|CLPX|MAD2L1|CLPP|F2|BACE1|ADAMTS1|ADAMTS4|RAD23B|RAD23A|CDC34|PSMB5|PSMB4|PSMB7|ARIH2|PSMB1|PSMB3|RNF11|TRAF6|PLAT|NPLOC4|ACY1|CFB|CDC20|HGF|FURIN|CDC27|CBLC|NEDD4|MAP2|FBXO31|SMURF2|SMURF1|HDAC6|DPP3|TSG101|UCHL1|HP|PCP|CASP3|CASP9|PCBP2|PSMD4|CAP1|DPP4|CDK1|UFD1L|ELANE|UBE2I|PROC|UBE2N|BLMH|CTSE|C…
18193	6.481e-15	1.6159e-13	42	157	1204	17702	peptidyl-amino acid modification	TPST2|PRKCZ|ERBB4|MAP4K1|ABI2|ADRBK1|ABI1|DCN|KIT|EPHB2|STT3A|PTK2B|NAA10|TGM2|ZAP70|PRKACA|PAK1|INSR|GHR|PRKCA|P4HB|FLT1|LYN|TGFBR1|STAT1|CDK5|PRKCB|ATP7A|TYK2|HDAC4|EP300|FYN|GSK3B|MAP2|F2|PDGFRB|JAK1|JAK2|MAPK8|ABL1|MAP3K12|HDAC6
267	6.8014e-15	1.6896e-13	142	1077	1204	17702	cell fraction	RAB3GAP2|HRAS|MAEA|SLC6A3|SNCA|CASK|ITSN1|PLEC1|SYP|APOB|APP|GRIN2B|SLC2A4|GRIN2D|SERPINE1|SLC2A1|PRKACA|FAS|NSMAF|FRS2|INSR|PLD1|F10|DARS|STMN2|NCF1|UGCG|PICK1|FBP1|PDE4D|F7|CYP2E1|IRS1|MAPK1|PI4K2A|CCR2|F2|BACE1|USO1|RYR2|TPST2|FGFR1|CAV2|GNAI3|GNAI2|DRD3|ALDOB|DAG1|GIPC1|ADRBK1|ABCA1|POMC|CALR|CCL5|FGB|EGF|TRAF6|P4HB|RAB8B|CUBN|MAP2K1|HTT|GRIN1|SMAD1|PTPN12|PTPN11|DVL1|EPS8|CD59|MAP2|PON1|PTPN…
7154	7.751e-15	1.9184e-13	116	809	1204	17702	cell communication	SYT1|GABRB3|PDGFA|SNCA|TGFB1|IL10|CXCL10|TGFB2|APP|GRIN2B|APOE|GRIN2D|IL1B|RARA|PRKACA|FRS2|SYK|PLD1|STC2|NCF1|C1QA|GABRR2|MAPK1|GABRR1|JUN|NBR1|COL1A1|GRAP2|EIF2AK4|FGFR1|CAV2|DRD3|GRB2|ERBB2|ALDOB|DRD4|BMPR2|ITGB4|GIPC1|ITGB2|POMC|CCL5|EPHB1|CCL7|VDR|PTK2|INS|ALB|TEK|NOVA1|PLAT|HTT|GRIN1|PPFIBP2|SMAD2|HGF|DVL1|CDKN1A|ITGA6|RAPSN|MTNR1B|MERTK|HDAC6|PPARD|HNF1A|TOLLIP|FASLG|TP63|ASGR1|SPRY2|SH2D1…
9891	8.4598e-15	2.0861e-13	108	730	1204	17702	positive regulation of biosynthetic process	HRAS|THRA|PDGFB|PDGFA|SNCA|CASK|TGFB1|IL10|CITED1|TGFB2|APP|APOA2|APOE|SMARCD1|IL1B|RARA|INSR|SYK|EGFR|IRS2|RARG|RELA|RXRA|IRS1|MAPK1|EP300|HNF4A|JUN|VEGFA|F2|DRD3|TADA3|ELK1|SOX6|ABCA1|CALR|POMC|NR2C2|NR1H2|TCF21|INS|NPM1|RNF10|TAF9|TRAF6|NR1H3|ESRRA|MLL|SMAD9|TGFBR1|GRIN1|ESRRG|SMAD4|SMAD2|HGF|SMAD1|BRCA1|HDAC4|CIRBP|HDAC6|E2F1|HNF1A|ELF4|PPARG|SPI1|TP63|SKAP1|SHC1|HSF4|NR2F2|FGF2|MYC|ATF7IP|CD…
6810	8.5607e-15	2.1033e-13	271	2568	1204	17702	transport	SYT1|RAB3GAP2|HRAS|STAR|PDLIM7|SNCA|SLC26A10|ITSN1|SLC35A2|SSR1|GOT2|SHKBP1|SYP|HOOK2|FAM125A|APOB|APP|GRIN2B|APOE|LCAT|GRIN2D|APOH|RARA|FTL|RAB27A|SYK|CLNS1A|SH3GL3|NCF1|VTI1B|AP4M1|MAPK1|JUN|F2|ATP5C1|ZNF384|RYR2|SH3GL2|GC|RBP4|GNAI3|BCL2L1|CALR|CD74|AHSG|MACF1|INS|NR1H3|NPHP1|TAOK2|MAP2K1|NXF2|SMAD2|SMAD1|NXF1|HGF|DVL1|CBLB|PCNA|HGS|CHRND|SMURF1|PDZK1|PPARD|HNF1A|CACHD1|PDIA3|TSG101|MARCKSL1|W…
60205	9.8653e-15	2.415e-13	20	36	1204	17702	cytoplasmic membrane-bounded vesicle lumen	A2M|PDGFB|PDGFA|F8|IGF1|SERPING1|HGF|TGFB1|TGFB2|FGG|APP|FGA|FGB|SERPINF2|ALB|VEGFA|HRG|THBS1|EGF|FN1
51649	1.1166e-14	2.7235e-13	121	864	1204	17702	establishment of localization in cell	SYT1|RAB3GAP2|PNP|TGFB1|TGFB2|CXCL10|SSR1|HOOK2|APP|APOE|MS4A2|FTL|RAB27A|SYK|SCAMP3|NCF1|PICK1|VTI1B|AP4M1|BCAP31|MAPK1|LAT2|JUN|PI4K2A|F2|USO1|ATP5C1|ZNF384|RYR2|SH3GL2|LRPPRC|STAM2|GIPC1|ABCA1|BCL2L1|CALR|CCL5|FTH1|CD74|PTK2|MACF1|NPM1|FAM160A2|RAB8A|TAOK2|MAP2K1|HTT|NXF2|SMAD2|NDC80|SMAD1|NXF1|HGF|FURIN|DVL1|EPS15|LAT|CBLB|NEDD4|PCNA|HGS|SMURF1|HDAC6|CLTA|HNF1A|PDIA3|WASF2|ARHGAP17|CANX|ZFYVE…
45597	1.1296e-14	2.7453e-13	55	255	1204	17702	positive regulation of cell differentiation	PPARD|THRA|CDX2|PDLIM7|STAR|PPARG|SYNJ1|PNP|TGFB1|TGFB2|NRCAM|APOB|IL4R|MAPT|RARA|HSF4|FGF2|DISC1|GHR|SYK|ANAPC2|RELA|HN1|RB1|EP300|JUN|SCIN|PLA2G2A|NGFR|NGF|BMPR2|KIT|CCL5|CD74|ADA|EPHB2|VDR|INS|ZAP70|HRG|SKIL|INPP5D|TRAF6|SMAD9|MAP2K1|MAP1B|SMAD4|SMAD2|SMAD1|BAD|HGF|LEP|JAK2|BMPR1B|IGFBP3
7610	1.1459e-14	2.775e-13	80	467	1204	17702	behavior	HRAS|THRA|PDGFB|PDGFA|SLC6A3|SNCA|CXCR3|IL10|TGFB2|CXCL10|APP|HTRA2|GRIN2B|FXN|GRIN2D|CNTNAP2|IL1B|PRKACA|SHC3|FGF2|SYK|GNG7|PRKCA|PLD1|CMKLR1|PRKCG|ESR2|CDK5|GRM1|PLAUR|CCR8|MAPK1|CCR3|JUN|CCR2|VEGFA|CSTB|PEBP1|PDGFRB|NGF|C3AR1|PRKCZ|DRD3|CCR1|DRD4|C5|FPR1|ABI2|ITGB2|KIT|CCL5|CCL7|ADA|ITGAM|AMPH|EPHB2|CCL21|MYO15A|SFTPD|PTN|PAFAH1B1|NOVA1|NPHP1|GNAO1|MAP2K1|HTT|GRIN1|NLGN3|GPR77|HGF|PARK2|STAT3|…
10038	1.2776e-14	3.0827e-13	41	153	1204	17702	response to metal ion	SYT1|STAR|SLC6A3|SNCA|ALDOB|BCL2L1|B2M|TNFRSF11B|FGG|APOB|FGA|FXN|GSN|FGB|PTK2B|LCAT|DDX19B|NDRG1|THBS1|INSR|ACTB|EGFR|CDK1|BGLAP|ACTA1|HTT|RXRA|ATP7A|MNAT1|EP300|DUSP1|TFRC|NEDD4|MT2A|PCNA|PEBP1|RYR2|MAPK8|PRNP|IGFBP2|PDCD6
43408	1.3324e-14	3.2035e-13	42	160	1204	17702	regulation of MAPKKK cascade	FGFR1|HRAS|TNF|GRB2|ERBB2|DAG1|WWC1|MAP4K1|DAXX|CD74|TGFB2|MAP3K7|IGF1R|SPRY2|SPRY1|GRIN2B|PTK2B|INS|MAP3K2|TEK|IL1B|PAK1|TRAF6|INSR|FGF2|AXIN1|SYK|MDFI|AR|TAOK2|IGF1|IGF2|HGF|GRM1|TP73|LEP|AMBP|MAP4K5|ADRB2|HDAC3|MAP3K10|PEBP1
42493	1.3462e-14	3.2251e-13	55	256	1204	17702	response to drug	THRA|PDGFB|STAR|PDGFA|SLC22A12|SLC6A3|PPARG|SNCA|XRCC1|PNP|TGFB1|IL10|B2M|APOA2|TNFRSF11B|IL1B|CAP1|MYC|CHUK|CDK1|PTPRM|RELA|SOCS1|TP53|BLMH|EP300|JUN|PEBP1|RYR2|ADAM17|MT-ND1|NGF|YWHAZ|TNF|ERBB4|DRD3|ERBB3|ERBB2|ALDOB|CCL5|PTK2B|THBS1|BGLAP|GNAO1|MAP1B|DPYSL2|SMAD1|STAT1|STAT3|HDAC4|CDKN1A|HDAC3|IKBKB|IGFBP2|PDZK1
60090	1.5866e-14	3.7875e-13	27	69	1204	17702	molecular adaptor activity	GRB2|ABI2|SKAP1|SRC|SHB|SH2D1A|GAB2|GAB1|SHC1|SH2B2|FRS2|PAG1|CD28|BLNK|IRS4|KHDRBS1|VAV3|TP53BP2|BAIAP2|LAT|CRKL|EPS8|GRAP2|CRK|GRB7|PDCD6|SH3BP2
8361	1.75e-14	4.163e-13	50	219	1204	17702	regulation of cell size	PDGFB|CCDC85B|PPARG|TP63|TGFB1|TGFB2|APP|DAB2|FXN|CDKN2C|MAPT|GNG4|FGF2|MAP2K5|SHBG|ANAPC2|AR|RARG|CRYAA|ACTA1|TP53|ESR2|RB1|EP300|HNF4A|ADAM17|XRN2|NGF|FGFR1|FGFR3|BMPR2|HSPA1A|SFN|CCNG1|VDR|ARIH2|TSPYL2|INS|PTK2B|NPM1|HRG|TAF9|TGFBR1|MAP1B|SMAD4|TP73|CDKN1A|CDKN1B|IGFBP1|APBB1
7599	1.7685e-14	4.1921e-13	34	109	1204	17702	hemostasis	TF|PLDN|C9|F13A1|PABPC4|ITGB3|CD9|FGG|FGA|FGB|APOH|SERPINC1|HRG|IFNGR2|RAB27A|PLAT|F12|F10|KLK3|F8|SERPING1|F7|CD40|HGF|ANXA5|WAS|PLG|IFNAR1|PLAUR|IFNAR2|PLSCR1|HNF4A|CD59|F2
7626	1.948e-14	4.6015e-13	57	274	1204	17702	locomotory behavior	HRAS|PDGFB|PDGFA|SLC6A3|SNCA|CXCR3|IL10|CXCL10|TGFB2|APP|HTRA2|FXN|GRIN2D|IL1B|PRKACA|FGF2|GNG7|SYK|PRKCA|PLD1|CMKLR1|GRM1|PLAUR|CCR8|MAPK1|CCR3|CCR2|VEGFA|CSTB|PDGFRB|NGF|C3AR1|DRD3|CCR1|C5|DRD4|FPR1|ITGB2|CCL5|CCL7|ITGAM|CCL21|MYO15A|SFTPD|PAFAH1B1|NOVA1|GNAO1|MAP2K1|HTT|PARK2|HGF|GPR77|CCL18|ATP7A|ATXN1|EPS8|MAPK14
48471	2.2614e-14	5.3229e-13	63	324	1204	17702	perinuclear region of cytoplasm	WWC1|FASLG|CD2AP|APP|DAB1|PAK2|SLC2A4|GSN|ATXN10|ANP32A|SYNJ2|PRKACA|DISC1|INADL|PLD1|PTPRM|LYN|STMN2|PICK1|GAK|TRIM37|TAF10|MAD2L1|GNB2|IGF2R|USO1|RAB5A|CTSB|SPAST|LRPPRC|TG|TF|CAV2|PRKCZ|STRAP|ERBB2|ALDOB|CALCOCO2|HSPA1A|CALR|CCNG1|ITM2C|APLP1|ANXA6|PTK2B|PAFAH1B1|HSPA5|GAPDH|MAP2K1|TP53BP2|MAP1B|YWHAB|LMNA|CDC20|PARK2|ANXA2|ATP7A|TFRC|NEDD4|MAP1S|ABL1|SELE|HDAC6
50865	2.4204e-14	5.6773e-13	46	191	1204	17702	regulation of cell activation	PLDN|PDGFB|PDGFA|ERBB2|SNCA|PNP|IL10|TGFB1|ADA|CD74|MAP3K7|CASP3|GAB2|APOE|IL4R|SFTPD|CD2|ZAP70|IL1B|MS4A2|RARA|CD4|INPP5D|THBS1|TRAF6|PAG1|DPP4|DNAJA3|CD28|SYK|PTPRC|SELP|IRS2|PTPRE|SIT1|FLT3|BAD|CD40|HGF|LAT|CBLB|CDKN1A|LAX1|F2|JAK2|VSIG4
10740	3.0947e-14	7.2338e-13	50	222	1204	17702	positive regulation of intracellular protein kinase cascade	HRAS|WWC1|FASLG|ITSN1|TGFB1|TGFB2|MAP3K7|IL1B|FGF2|INSR|CHUK|GHR|EGFR|AR|F10|LYN|RELA|CD40|F7|FLNA|PRKCB|UBE2N|ADRB2|UBD|MAP3K14|FGFR1|TF|TNF|ERBB2|CD74|TNFRSF1A|IGF1R|MAP3K3|REL|INS|TEK|TGM2|TRAF6|THBS1|AXIN1|TAOK2|TGFBR1|IGF1|IGF2|PARK2|HGF|BIRC2|LEP|HPX|JAK2
33036	3.3262e-14	7.748e-13	143	1109	1204	17702	macromolecule localization	RAB3GAP2|THRA|STAR|XPO5|PNP|TGFB1|IL10|TGFB2|CXCL10|SSR1|GOT2|HOOK2|FAM125A|APOA2|APOB|LPA|APOE|LCAT|APOH|RABGEF1|IL1B|MS4A2|RAB27A|EGFR|SCAMP3|NCF1|MAGOH|PICK1|VTI1B|AP4M1|PCM1|PTPRO|BCAP31|MAPK1|ATP9B|JUN|F2|USO1|COL1A1|PDCD6IP|LRPPRC|RBP4|DRD3|STAM2|DRD4|DAG1|GIPC1|ABCA1|CALR|CD74|MACF1|SNF8|NPM1|EGF|SRGN|MDFI|FAM160A2|RAB8A|RAB8B|CUBN|TAOK2|HTT|NXF2|NDC80|NXF1|DVL1|EPS15|LAT|GNGT1|CBLB|NEDD4|…
30674	4.567e-14	1.0602e-12	31	94	1204	17702	protein binding, bridging	GRB2|STUB1|SKAP1|SRC|CRADD|SHB|SH2D1A|FGG|FGA|GAB2|FGB|GAB1|SH2B2|HSPA5|PAG1|CD28|BLNK|KHDRBS1|IRS4|VAV3|TP53BP2|ST13|LAT|CRKL|COL14A1|EPS8|COL1A2|GRAP2|CRK|GRB7|SH3BP2
5856	4.7836e-14	1.1066e-12	169	1400	1204	17702	cytoskeleton	EIF6|JUB|MAEA|PDLIM7|CCDC85B|CAPZA3|TUBB2A|SNCA|CAPZA1|CASK|TTK|CDC16|CCT3|PLEC1|PNP|CD2AP|IQGAP1|ACTG1|HOOK2|FAM125A|APP|GRIN2B|DDX20|CCNA1|DISC1|MAP2K5|CLNS1A|F10|ROCK1|PICK1|ACTN1|RAI14|PDE4D|PCM1|MARK4|DCTN1|DCTN2|MAPK1|MAD2L1BP|KRT15|ARL8B|PDCD6IP|STMN1|MST1R|LRPPRC|ALDOA|ERBB4|ALDOB|DAG1|CHEK1|PSMB4|TUBB|PFN2|PTK2|EIF3A|MACF1|MYO15A|NPM1|NDRG1|CLASP2|MYO1A|TAOK2|MAP2K1|PTPN4|GRIN1|SMEK2|NXF…
31328	4.8672e-14	1.1221e-12	105	719	1204	17702	positive regulation of cellular biosynthetic process	HRAS|THRA|PDGFB|PDGFA|SNCA|CASK|TGFB1|IL10|CITED1|APP|APOA2|APOE|SMARCD1|IL1B|RARA|INSR|SYK|EGFR|IRS2|RARG|RELA|RXRA|IRS1|MAPK1|EP300|HNF4A|JUN|VEGFA|DRD3|TADA3|ELK1|SOX6|ABCA1|CALR|POMC|NR2C2|NR1H2|TCF21|INS|NPM1|RNF10|TAF9|TRAF6|NR1H3|ESRRA|MLL|SMAD9|TGFBR1|GRIN1|ESRRG|SMAD4|SMAD2|HGF|SMAD1|BRCA1|HDAC4|CIRBP|E2F1|HNF1A|ELF4|PPARG|SPI1|TP63|SKAP1|SHC1|HSF4|NR2F2|FGF2|MYC|ATF7IP|CDK1|AR|HSP90AA1|…
42169	5.627e-14	1.2929e-12	17	27	1204	17702	SH2 domain binding	KHDRBS2|SIT1|HP|SKAP1|IRS1|SRC|SYP|LAT2|PTK2|LAX1|SQSTM1|MS4A2|JAK2|CRK|INSR|PAG1|GHR
43229	5.7318e-14	1.3125e-12	756	9294	1204	17702	intracellular organelle	JUB|HRAS|A2M|DBF4B|TUBB2A|ITSN1|PLEC1|XRCC1|CITED1|B2M|SSR1|MAP3K7|SYP|ACTG1|ACBD3|APP|GRIN2B|MED28|NAA10|RPLP1|PQBP1|LSM3|FAS|TLK2|CCNA1|GNG5|MAP2K5|RAB27A|SH3GL3|ROCK1|RXRB|RXRA|UGCG|PTBP1|F8|SERPING1|CYP2E1|HNF4G|PCM1|MARK4|HLA-DQA1|MED10|SARS2|MAPK1|HNF4A|SERPINF2|JUN|BACE1|ZNF384|TGIF1|RYR2|ADAMTS1|MAPK8|MST1R|MAPK7|ARL8B|EIF2AK4|HLA-DRA|RAD23B|GNAI3|ERBB4|GNAI2|ERBB3|ERBB2|RAD23A|HSPA1A|BCL…
6957	5.7897e-14	1.3212e-12	13	15	1204	17702	complement activation, alternative pathway	C9|C4A|C3|CFB|C5|C8G|C8A|CFP|C8B|CFH|C2|CFHR5|VSIG4
51093	5.9543e-14	1.3542e-12	58	289	1204	17702	negative regulation of developmental process	HIST4H4|CDX2|LMO2|CCDC85B|CRP|PPARG|FASLG|TP63|TGFB1|CITED1|CXCL10|TNFRSF11B|IL4R|SERPINE1|APOH|RARA|PTPRM|TP53|CST3|HN1|PCM1|MAPK1|ADRB2|F2|PLA2G2A|NGFR|RBP4|TNF|DRD3|ABCA1|ZBTB16|KIT|ITGB3|CALR|CD74|AHSG|EPHB2|NR1H2|PTK2|PTK2B|ITGAV|HK3|RNF10|SKIL|INPP5D|THBS1|SRGN|NR1H3|MAG|COL4A3|DTX1|KLK3|FLT3|TGFBR1|IGF1|HGF|HDAC4|SMURF1
7568	6.3313e-14	1.4351e-12	39	146	1204	17702	aging	TF|HRAS|GRB2|SLC6A3|TP63|ADRBK1|CHEK1|DCN|CCL5|CALR|CANX|TGFB1|ADA|GSN|SERPINE1|NPM1|IL1B|PRKACA|INPP5D|DNAJA3|PRKCA|CDK1|BGLAP|GNAO1|MAP2K1|HTT|TGFBR1|RXRA|RELA|TP53|FURIN|PRKCD|C1QB|CDKN1A|LRP1|TFRC|JUN|PEBP1|IGFBP2
7049	7.9221e-14	1.7897e-12	112	795	1204	17702	cell cycle	JUB|HRAS|DBF4B|MAEA|TUBB2A|TTK|CDC16|CD2AP|TGFB1|TGFB2|APP|CDKN2C|TLK2|CCNA1|EGFR|ANAPC2|CRYAA|SKP2|DCTN1|DCTN2|MAPK1|EP300|MAD2L1|MAPK7|ARL8B|PDCD6IP|STMN1|MAD2L2|EID1|NEK1|CHEK1|CDC34|CALR|CCNG1|PIN1|PSMB5|VDR|PSMB4|PSMB7|TUBB|PSMB1|MACF1|PSMB3|NPM1|SKIL|CLASP2|PARD6A|MAP2K1|NDC80|CDC20|HGF|CDC27|BRCA1|CDKN1A|HDAC3|CDKN1B|RGS2|PLK1|FBXO31|ABL1|E2F1|MAD1L1|TSG101|DAXX|RHOU|CDT1|GFI1B|PSMD4|MYC|K…
19901	8.0376e-14	1.8097e-12	43	175	1204	17702	protein kinase binding	PRKCZ|BCAR1|ITGB2|SKAP1|SQSTM1|PTK2B|CDKN2C|MAP3K2|MS4A2|CD4|PRKACA|PAK1|TRAF6|INSR|DNAJA3|GHR|ACTB|PTPRC|IRS2|PLD1|MAP2K1|RELA|SOCS1|PICK1|TP53|SMAD1|BAD|IRS1|STAT3|FLNA|PRKCB|DVL1|MAPK1|YWHAG|EP300|LAX1|PLK1|GSK3B|PEBP1|RYR2|C13ORF34|MAP3K12|FEZ1
43226	8.5088e-14	1.9094e-12	756	9307	1204	17702	organelle	JUB|HRAS|A2M|DBF4B|TUBB2A|ITSN1|PLEC1|XRCC1|CITED1|B2M|SSR1|MAP3K7|SYP|ACTG1|ACBD3|APP|GRIN2B|MED28|NAA10|RPLP1|PQBP1|LSM3|FAS|TLK2|CCNA1|GNG5|MAP2K5|RAB27A|SH3GL3|ROCK1|RXRB|RXRA|UGCG|PTBP1|F8|SERPING1|CYP2E1|HNF4G|PCM1|MARK4|HLA-DQA1|MED10|SARS2|MAPK1|HNF4A|SERPINF2|JUN|BACE1|ZNF384|TGIF1|RYR2|ADAMTS1|MAPK8|MST1R|MAPK7|ARL8B|EIF2AK4|HLA-DRA|RAD23B|GNAI3|ERBB4|GNAI2|ERBB3|ERBB2|RAD23A|HSPA1A|BCL…
31099	9.8225e-14	2.1968e-12	28	79	1204	17702	regeneration	PPARG|TGFB1|APOA2|GSN|APOE|SERPINE1|APOH|KLK6|CDK1|RXRA|TGFBR1|SOCS1|MAP1B|AXL|IGF1|HN1|NR0B2|F7|HGF|PTPRO|PLG|PLAUR|CDKN1A|IGF2R|VCAN|JAK2|IGFBP1|TM4SF4
51173	9.8911e-14	2.2049e-12	100	677	1204	17702	positive regulation of nitrogen compound metabolic process	HRAS|THRA|PDGFB|PDGFA|CASK|CITED1|TGFB1|IL10|APP|APOE|SMARCD1|IL1B|RARA|INSR|EGFR|RARG|RELA|RXRA|CD40|MAPK1|EP300|HNF4A|JUN|VEGFA|DRD3|TADA3|ELK1|ABCA1|SOX6|CALR|POMC|NR2C2|NR1H2|TCF21|INS|RNF168|TAF9|RNF10|TRAF6|NR1H3|ESRRA|MLL|SMAD9|MAP2K1|TGFBR1|GRIN1|ESRRG|SMAD4|SMAD2|HGF|SMAD1|BRCA1|HDAC4|E2F1|HNF1A|ELF4|PPARG|SPI1|TP63|HNRNPLL|SKAP1|HNRPLL|SHC1|HSF4|NR2F2|FGF2|MYC|ATF7IP|CDK1|AR|HSP90AA1|TP…
44422	1.1593e-13	2.5744e-12	444	4865	1204	17702	organelle part	JUB|HRAS|A2M|TUBB2A|XRCC1|B2M|SSR1|MAP3K7|SYP|ACBD3|APP|GRIN2B|RPLP1|LSM3|RAB27A|MAP2K5|SH3GL3|ROCK1|PTBP1|UGCG|F8|SERPING1|CYP2E1|PCM1|MARK4|HLA-DQA1|MED10|SARS2|MAPK1|SERPINF2|JUN|BACE1|RYR2|MAPK8|ARL8B|MAPK7|MST1R|HLA-DRA|RAD23B|ERBB4|HSPA1A|BCL2L1|XAB2|MYO15A|PABPC1|SFRS12|TAOK2|MAP2K1|NXF2|NDC80|NXF1|HGF|DVL1|KRTAP4-12|MAP2|PCNA|MAP4|HGS|MAP6|GNAZ|HNF1A|PDIA3|TSG101|ELF4|EZH2|DAXX|RTN1|YBX1|…
10562	1.1664e-13	2.5744e-12	37	135	1204	17702	positive regulation of phosphorus metabolic process	TNF|BMPR2|TTK|HP|VTN|ITGB3|TGFB1|CD74|INS|IL1B|CD4|PRKACA|THBS1|EGF|INSR|FGF2|AXIN1|GHR|SYK|EGFR|PRKCA|LYN|CRYAA|TGFBR1|SMAD4|IGF1|HGF|IRS1|RBPMS|EP300|HPX|LACRT|F2|VEGFA|ADAM17|JAK2|TNK2
45937	1.1664e-13	2.5744e-12	37	135	1204	17702	positive regulation of phosphate metabolic process	TNF|BMPR2|TTK|HP|VTN|ITGB3|TGFB1|CD74|INS|IL1B|CD4|PRKACA|THBS1|EGF|INSR|FGF2|AXIN1|GHR|SYK|EGFR|PRKCA|LYN|CRYAA|TGFBR1|SMAD4|IGF1|HGF|IRS1|RBPMS|EP300|HPX|LACRT|F2|VEGFA|ADAM17|JAK2|TNK2
44446	1.2157e-13	2.6746e-12	439	4799	1204	17702	intracellular organelle part	JUB|HRAS|A2M|TUBB2A|XRCC1|B2M|SSR1|MAP3K7|SYP|ACBD3|APP|GRIN2B|RPLP1|LSM3|RAB27A|MAP2K5|SH3GL3|ROCK1|PTBP1|UGCG|F8|SERPING1|CYP2E1|PCM1|MARK4|HLA-DQA1|MED10|SARS2|MAPK1|SERPINF2|JUN|BACE1|RYR2|MAPK8|ARL8B|MAPK7|MST1R|HLA-DRA|RAD23B|ERBB4|HSPA1A|BCL2L1|XAB2|MYO15A|PABPC1|SFRS12|TAOK2|MAP2K1|NXF2|NDC80|NXF1|HGF|DVL1|KRTAP4-12|MAP2|PCNA|MAP4|HGS|MAP6|GNAZ|HNF1A|PDIA3|TSG101|ELF4|EZH2|DAXX|RTN1|YBX1|…
9890	1.3059e-13	2.8637e-12	94	621	1204	17702	negative regulation of biosynthetic process	E2F1|PPARD|THRA|CDX2|HNF1A|PDGFB|CCDC85B|TSG101|PDGFA|PPARG|SPI1|TP63|DMAP1|RBM9|DAXX|CITED1|IL10|TGFB1|CDT1|GFI1B|WWP1|NR2F6|RARA|PRKACA|DDX20|HSF4|NR2F2|FGF2|KHDRBS1|ATF7IP|PRKCA|RARG|RXRA|RELA|ELANE|TP53|HN1|TLE1|UBE2I|NR0B2|RB1|PCM1|PTPRO|CFL1|TGIF1|MDM2|EIF2AK4|EID1|TNF|DRD3|DRD4|SOX6|ZBTB16|ITGB3|CALR|APLP1|NR1H2|VDR|TCF21|SUMO1|TSPYL2|DRAP1|INS|ITGAV|SFTPD|AATF|HRG|SKIL|INPP5D|TRAF6|MDFI|S…
7155	1.4506e-13	3.1706e-12	103	711	1204	17702	cell adhesion	PVR|JUB|MAEA|THRA|CASK|VTN|CD2AP|NRCAM|AZGP1|APP|DAB1|CSF3R|CIB1|SYK|EGFR|RET|PTPRM|ROCK1|F8|PTPRS|ACTN1|PTPRO|CCR8|LSAMP|CCR3|ITGA2B|OLFM4|ITGB4|DAG1|ITGB5|ITGB2|ITGB3|CD72|CCL5|ITGB1|ITGAM|ADA|PIN1|ITGAX|ITGB8|ITGAV|ITGB7|ITGB6|FN1|NPHP1|B4GALT1|TAOK2|CELSR1|COL14A1|ITGA6|ITGA8|ABL1|PPARD|PCDHA4|IGFBP7|BCAR1|HP|CXCR3|CD151|PCP|SDC3|WISP1|CNTNAP2|DPP4|CNTNAP4|NRXN2|SDK2|PCDH8|NRXN1|CDK5|AMBP|SIG…
32269	1.4779e-13	3.2198e-12	46	200	1204	17702	negative regulation of cellular protein metabolic process	PRKCZ|SNCA|GIPC1|CDC16|ITGB3|CALR|IL10|TGFB1|TIMP1|PSMB5|NR1H2|PSMB4|PSMB7|PSMB1|INS|PSMB3|SERPINA5|ITGAV|PSMD4|TAF9|PRKACA|INSR|PLAT|PRKCA|ANAPC2|SOCS1|YWHAB|CDC20|PRKCG|PARK2|CDC27|CDK5|FURIN|PRKCD|MAD2L1|PSMD11|JUN|F2|PEBP1|FBXO31|DNMT1|VPS28|IGFBP3|EIF2AK4|IGFBP5|HDAC6
22610	1.5878e-13	3.4482e-12	103	712	1204	17702	biological adhesion	PVR|JUB|MAEA|THRA|CASK|VTN|CD2AP|NRCAM|AZGP1|APP|DAB1|CSF3R|CIB1|SYK|EGFR|RET|PTPRM|ROCK1|F8|PTPRS|ACTN1|PTPRO|CCR8|LSAMP|CCR3|ITGA2B|OLFM4|ITGB4|DAG1|ITGB5|ITGB2|ITGB3|CD72|CCL5|ITGB1|ITGAM|ADA|PIN1|ITGAX|ITGB8|ITGAV|ITGB7|ITGB6|FN1|NPHP1|B4GALT1|TAOK2|CELSR1|COL14A1|ITGA6|ITGA8|ABL1|PPARD|PCDHA4|IGFBP7|BCAR1|HP|CXCR3|CD151|PCP|SDC3|WISP1|CNTNAP2|DPP4|CNTNAP4|NRXN2|SDK2|PCDH8|NRXN1|CDK5|AMBP|SIG…
9991	1.6777e-13	3.6317e-12	54	263	1204	17702	response to extracellular stimulus	A2M|THRA|STAR|PDGFA|IGFBP7|PPARG|SYNJ1|TGFB1|CXCL10|ASGR1|TNFRSF11B|GSN|IL1B|RARA|INSR|GHR|RARG|ACTA1|STC2|RELA|RXRA|TP53|F7|EP300|NBR1|JUN|IGF2R|CTSD|RYR2|COL1A1|EIF2AK4|RBP4|GNAI2|ALDOB|BMPR2|VDR|IGF1R|SQSTM1|ALB|SERPINC1|HSPA5|BGLAP|CUBN|MAP1B|AXL|STAT1|LEP|CDKN1A|TFRC|DUSP1|ITGA6|ALOX5|IGFBP2|HDAC6
10557	1.8838e-13	4.0647e-12	99	674	1204	17702	positive regulation of macromolecule biosynthetic process	HRAS|THRA|PDGFB|PDGFA|CASK|TGFB1|IL10|CITED1|TGFB2|APP|APOA2|SMARCD1|IL1B|RARA|INSR|SYK|IRS2|RARG|RELA|RXRA|IRS1|MAPK1|EP300|HNF4A|JUN|VEGFA|F2|DRD3|TADA3|ELK1|SOX6|CALR|POMC|NR2C2|NR1H2|TCF21|INS|TAF9|RNF10|TRAF6|NR1H3|ESRRA|MLL|SMAD9|TGFBR1|GRIN1|ESRRG|SMAD4|SMAD2|HGF|SMAD1|BRCA1|HDAC4|CIRBP|HDAC6|E2F1|HNF1A|ELF4|PPARG|SPI1|TP63|SKAP1|SHC1|HSF4|NR2F2|FGF2|MYC|ATF7IP|CDK1|AR|ELANE|TP53|SF1|HN1|E…
31960	2.1482e-13	4.6204e-12	32	105	1204	17702	response to corticosteroid stimulus	A2M|TNF|IGFBP7|ALDOB|CCL5|IL10|TGFB1|CPN1|APOA2|LCAT|SERPINE1|IL1B|PRKACA|CAP1|INSR|GHR|PLAT|PRKCA|BGLAP|MAP2K1|RXRA|HGF|PTPRO|C1QB|CDKN1A|EP300|DUSP1|PEBP1|COL1A1|IGFBP2|PDCD7|NGF
48646	2.3219e-13	4.9781e-12	67	375	1204	17702	anatomical structure formation involved in morphogenesis	CDX2|HNF1A|PDGFA|WASF2|TP63|HP|MMP2|TGFB2|MAP3K7|SHB|PRKACA|FGF2|FRS2|AR|RET|PTPRM|ACTA1|TP53|PCDH8|HN1|CDK5|VASP|EP300|JUN|VEGFA|CFL1|ADAMTS1|COL1A1|ADAM12|ADAM15|RBP4|FGFR1|GRB2|BMPR2|ITGB3|CCNG1|ADA|CD9|PTK2|MACF1|PTK2B|TGM2|PAFAH1B1|SKIL|THBS1|EGF|PLXND1|TRAF6|FN1|B4GALT1|FLT1|COL4A1|VAV3|HTT|SMAD4|SMAD2|SMAD1|CELSR1|VAV2|EPHA2|ANXA2|KDR|ATP7A|HDAC3|SP1|PRKAR1A|LRP8
5070	2.4245e-13	5.1814e-12	22	50	1204	17702	SH3/SH2 adaptor activity	KHDRBS1|IRS4|VAV3|TP53BP2|GRB2|SKAP1|SRC|LAT|SHB|SH2D1A|CRKL|EPS8|GAB2|GAB1|SH2B2|GRAP2|CRK|GRB7|PAG1|BLNK|CD28|SH3BP2
18212	2.615e-13	5.571e-12	20	41	1204	17702	peptidyl-tyrosine modification	TPST2|FLT1|LYN|ERBB4|ABI2|ABI1|KIT|STAT1|EPHB2|TYK2|PTK2B|FYN|F2|ZAP70|PDGFRB|JAK1|JAK2|ABL1|INSR|GHR
7010	2.6853e-13	5.7028e-12	75	448	1204	17702	cytoskeleton organization	HRAS|PDLIM7|PDGFB|CAPZA3|WASF1|BCAR1|WASF2|CAPZA1|TTK|HP|ARHGAP17|RHOU|DSTN|DYNLL1|GSN|APOE|MAPT|PAK1|NCKIPSD|CAP1|DISC1|ROCK1|CRYAA|ACTA1|VIL1|PRKCI|PCM1|CDK5|MARK4|WAS|VASP|FLNA|DCTN2|ARHGEF11|CFL1|SCIN|TMSB4X|WASL|STMN1|TMSB4Y|GADD45A|SPAST|FHOD1|ABLIM1|ALDOA|PRKCZ|CALD1|DAG1|ABI2|ABI1|CALR|TUBB|PFN2|PTK2|PTK2B|HK3|NPM1|SH2B2|PAFAH1B1|TEKT4|NPHP1|CAP2|TAOK2|MAP1B|NDC80|SMC3|HDAC3|EPS8|MAP1S|SV…
42327	2.9472e-13	6.2391e-12	36	132	1204	17702	positive regulation of phosphorylation	TNF|BMPR2|TTK|VTN|ITGB3|TGFB1|CD74|INS|IL1B|CD4|PRKACA|THBS1|EGF|INSR|FGF2|AXIN1|GHR|SYK|EGFR|PRKCA|LYN|CRYAA|TGFBR1|SMAD4|IGF1|HGF|IRS1|RBPMS|EP300|HPX|LACRT|VEGFA|F2|ADAM17|JAK2|TNK2
1775	3.1123e-13	6.5681e-12	55	275	1204	17702	cell activation	TOLLIP|ELF4|PDGFA|SNCA|TGFB1|IL10|SHB|MS4A2|DPP4|RAB27A|SYK|EGFR|TP53|MINK1|CD40|WAS|PRKCD|IFNAR1|PRKCB|LAT2|LAX1|PI4K2A|F2|UBD|ADAM17|YWHAZ|TNF|ITGB1|CD74|ADA|ITGAM|CD9|FGG|FGA|INS|FGB|CD2|ZAP70|NDRG1|CD4|TRAF6|DNAJA3|CD28|BLNK|PTPRC|FLT3|HGF|VAV1|ATP7A|PLSCR1|HDAC4|LAT|CBLB|FYN|NTRK1
50878	3.2409e-13	6.8179e-12	38	146	1204	17702	regulation of body fluid levels	TF|PLDN|C9|F13A1|PABPC4|ITGB3|CD9|FGG|FGA|FGB|SERPINC1|APOH|HRG|IFNGR2|RAB27A|KNG1|PLAT|F12|F10|KLK3|F8|SERPING1|F7|CD40|HGF|ANXA5|WAS|PLG|TP73|IFNAR1|ANXA2|PLAUR|IFNAR2|PLSCR1|HNF4A|CD59|LACRT|F2
4175	3.8032e-13	7.9761e-12	66	370	1204	17702	endopeptidase activity	MASP1|PDIA3|MASP2|UCHL1|MMP7|HP|MMP3|MMP2|PCP|CRADD|CASP3|LPA|DAB1|CASP9|HTRA2|PAPPA|LTF|CAP1|CFI|DPP4|F12|F10|CAPNS1|USP1|ELANE|F7|PROC|BLMH|CLPP|BACE1|F2|CTSE|CTSD|ADAM17|ADAMTS1|CTSB|ADAM19|ADAM12|CTSG|PMPCB|CTSF|ADAM15|ADAMTS4|USP7|USP8|C1R|C1S|PSMB5|PSMB4|PSMB7|PSMB1|PSMB3|HK3|C2|PLAT|KLK6|KLK2|KLK3|CFB|HGF|CELA1|FURIN|PLG|TMPRSS3|C1RL|PRSS23
48666	4.0152e-13	8.3945e-12	61	327	1204	17702	neuron development	RPE65|SDC2|TGFB2|NRCAM|APP|HTRA2|ATXN10|APOE|NR2F6|CNTNAP2|PRKACA|TUBB3|PRKCA|EGFR|RET|PTPRM|BAIAP2|RXRA|PICK1|PRKCI|HN1|NRXN1|CDK5|VASP|VEGFA|VCAN|NGFR|NGF|FGFR1|ERBB3|ERBB2|ABI2|EPHB1|EPHB2|IGF1R|PTK2|PTK2B|PAFAH1B1|ACTB|GNAO1|MAP2K1|HTT|PSAP|GRIN1|MAP1B|HGF|TP73|PTPN11|DVL1|LEP|ATP7A|LAMA1|GNGT1|NEDD4|MAP1S|MAP2|JAK2|BMPR1B|APBB1|FEZ2|FEZ1
71375	4.0601e-13	8.4622e-12	28	83	1204	17702	cellular response to peptide hormone stimulus	STAR|ERBB3|GRB2|BCAR1|PPARG|ALDOB|RPE65|HP|IGF1R|GAB1|SHC1|SH2B2|INSR|PIK3R1|GHR|IRS2|RXRA|BAIAP2|PTPRA|PRKCI|FBP1|SOCS7|IGF2|STAT1|IRS1|STAT3|JAK2|IGFBP1
6873	4.3291e-13	8.9672e-12	66	371	1204	17702	cellular ion homeostasis	PPARD|SNCA|FASLG|HP|CXCR3|TGFB1|APP|GRIN2B|FXN|APOE|CXCR4|TPT1|LTF|IL1B|QKI|PRKACA|GNG3|MYC|FTL|KNG1|PRKCA|ELANE|CDK5|CCR8|GNB1|JUN|CCR3|F2|CCR2|RYR2|PRNP|C3AR1|TF|PRKCZ|DRD3|TFR2|CCR1|ERBB2|DRD4|BCL2L1|CCL5|CALR|FTH1|CCL7|VDR|CD9|PTK2B|PTH|TGM2|KLK6|PTPRC|OPRL1|HTT|GRIN1|ZNF24|NLGN3|TMPRSS3|ATP7A|ATXN1|TFRC|HPX|MT2A|JAK2|EPOR|CHRND|CP
43005	4.3291e-13	8.9672e-12	66	371	1204	17702	neuron projection	SYT1|GABRB3|SNCA|TP63|CANX|TGFB1|IQGAP1|SDC3|TGFB2|NRCAM|APP|GRIN2B|APOE|ATXN10|MAPT|CNTNAP2|SYNJ2|RAB27A|AR|STMN2|RXRA|PICK1|ESR1|GAN|ESR2|CDK5|MARK4|GRM1|DCTN2|MAPK1|ADRB2|CHRM4|BACE1|RAB5A|PEBP1|CRIPT|CALD1|ABI2|GIPC1|ADRBK1|ABI1|CCNG1|ADA|STAU1|IGF1R|PTK2B|EXOC4|PAFAH1B1|ACTB|MAG|MAP2K1|HTT|GRIN1|MAP1B|DPYSL2|PARK2|STAT1|DVL1|ATP7A|LRP1|MAP1S|ITGA8|MAP2|ALOX5|APBB1|FEZ1
34097	5.1121e-13	1.0557e-11	32	108	1204	17702	response to cytokine stimulus	SNCA|ALDOB|SYNJ1|CALCOCO2|BCL2L1|MMP3|CCL5|SRC|CITED1|GCH1|VDR|CASP3|SERPINE1|PRKACA|TAF9|TRAF6|SELPLG|INSR|DNAJA3|GHR|PRKCA|GNAO1|RELA|SOCS1|PRKCI|STAT1|STAT3|HDAC4|JUN|UBD|CTSB|SELE
187	5.2399e-13	1.0755e-11	27	78	1204	17702	activation of MAPK activity	TNF|C5|DRD4|FPR1|MAP4K1|DAXX|CD74|CXCR4|MAP3K2|IL1B|SHC1|PAK1|GNG3|THBS1|FRS2|FGF2|INSR|GHR|SYK|MDFI|MAP2K1|HGF|GRM1|PDE6G|PTPN11|MAP4K5|MAP3K10
50730	5.2399e-13	1.0755e-11	27	78	1204	17702	regulation of peptidyl-tyrosine phosphorylation	PRKCZ|PDGFB|PDGFA|ITGB2|VTN|ITGB3|CD74|INS|PRKACA|CD4|EGF|GHR|SYK|PRKCA|EGFR|LYN|SOCS1|IGF1|HGF|PRKCE|PRKCD|HPX|LACRT|VEGFA|PDGFRB|JAK2|TNK2
7173	5.2844e-13	1.0813e-11	16	26	1204	17702	epidermal growth factor receptor signaling pathway	EGFR|AR|REPS2|GRB2|BCAR1|CBL|TGFB1|EPS15|EPS8|PTK2B|GAB1|ADAM17|SHC1|EGF|SHC3|GRB7
9607	6.9146e-13	1.4106e-11	74	447	1204	17702	response to biotic stimulus	SNCA|FASLG|TP63|IL10|TGFB1|CITED1|CXCL10|B2M|CFP|HSPH1|APOB|HSF1|CXCR4|SERPINE1|PCBP2|TPT1|LTF|IL1B|MX1|IFNGR2|CHUK|F12|PLD1|HSP90AA1|RELA|SOCS1|ELANE|TP53|LYZ|HBXIP|IFNAR1|IFNAR2|MAPK1|CCDC130|JUN|CFL1|PLA2G2A|ADAM17|WASL|STMN1|MST1R|CTSG|EIF2AK4|NGF|TG|TF|MBL2|TNF|HSPA1A|DCN|GNG12|CCL5|STUB1|GCH1|TNFRSF1A|VDR|DNAJA1|HSPE1|HSPA5|HSPA8|PTPRC|SELP|HCK|HGF|STAT1|TP73|CCL18|PLSCR1|CCT5|GTF2F1|GSK3B|…
52547	7.4109e-13	1.5073e-11	31	103	1204	17702	regulation of peptidase activity	TF|C9|TNF|SNCA|PPARG|FASLG|HP|VTN|SFN|CASP9|SERPINE1|DIABLO|HSPE1|HSPA5|THBS1|DNAJA3|COL4A3|CAP2|CRYAA|PSAP|CYCS|TP53|CST3|BIRC5|BAD|STAT1|HBXIP|FURIN|F2|CSTB|PDCD6
55066	7.4843e-13	1.5176e-11	50	240	1204	17702	di-, tri-valent inorganic cation homeostasis	HP|CXCR3|TGFB1|APP|FXN|APOE|CXCR4|TPT1|IL1B|LTF|PRKACA|GNG3|MYC|FTL|PRKCA|KNG1|ELANE|CCR8|GNB1|CCR3|CCR2|F2|RYR2|PRNP|C3AR1|TF|DRD3|TFR2|CCR1|DRD4|CALR|CCL5|CCL7|FTH1|VDR|PTK2B|PTH|TGM2|PTPRC|OPRL1|HTT|GRIN1|KDR|ATP7A|TFRC|HPX|MT2A|EPOR|JAK2|CP
14070	8.1035e-13	1.6382e-11	38	150	1204	17702	response to organic cyclic substance	STAR|PDGFB|DRD3|SLC6A3|IGFBP7|PPARG|ALDOB|DRD4|ADRBK1|BCL2L1|SDC2|TGFB1|PTK2B|IL1B|PRKACA|GHR|PRKCA|CDK1|SELP|BGLAP|GNAO1|RELA|RXRA|TGFBR1|DPYSL2|F7|STAT1|CDK5|BIRC2|STAT3|CDKN1A|EP300|JUN|PEBP1|RYR2|CTSB|MT-ND1|NGF
1944	8.1528e-13	1.6433e-11	54	273	1204	17702	vasculature development	CDX2|LMO2|PDGFA|WASF2|MMP2|CITED1|TGFB2|MAP3K7|SHB|APOB|APOE|QKI|NR2F2|FGF2|HN1|MAPK1|CRKL|JUN|VEGFA|COL1A2|COL1A1|ADAM15|FGFR1|ITGB3|CDH5|TCF21|PTK2|ITGB8|PTK2B|ITGAV|TGM2|THBS1|EGF|PLXND1|RASA1|FN1|PLAT|B4GALT1|SELP|VAV3|COL4A1|FLT1|MAP2K1|TGFBR1|IGF1|VAV2|EPHA2|COL5A1|PLG|KDR|ANXA2|ATP7A|HDAC3|LAMA4
50818	8.1837e-13	1.6445e-11	20	43	1204	17702	regulation of coagulation	KNG1|F12|SELP|TF|PDGFB|KLK3|PDGFA|VTN|F7|ANXA5|PLG|ANXA2|PROC|SERPINF2|APOE|SERPINE1|F2|APOH|HRG|THBS1
1568	8.433e-13	1.6888e-11	53	265	1204	17702	blood vessel development	CDX2|LMO2|PDGFA|WASF2|MMP2|CITED1|TGFB2|MAP3K7|SHB|APOB|APOE|QKI|NR2F2|FGF2|HN1|MAPK1|CRKL|JUN|VEGFA|COL1A2|COL1A1|ADAM15|FGFR1|ITGB3|CDH5|PTK2|ITGB8|PTK2B|ITGAV|TGM2|THBS1|EGF|PLXND1|RASA1|FN1|PLAT|B4GALT1|SELP|VAV3|COL4A1|FLT1|MAP2K1|TGFBR1|IGF1|VAV2|EPHA2|COL5A1|PLG|KDR|ANXA2|ATP7A|HDAC3|LAMA4
31327	8.454e-13	1.6888e-11	91	611	1204	17702	negative regulation of cellular biosynthetic process	E2F1|PPARD|THRA|CDX2|HNF1A|PDGFB|CCDC85B|TSG101|PDGFA|PPARG|SPI1|TP63|DMAP1|RBM9|DAXX|IL10|TGFB1|CITED1|CDT1|GFI1B|WWP1|NR2F6|RARA|PRKACA|DDX20|HSF4|NR2F2|FGF2|KHDRBS1|ATF7IP|PRKCA|RARG|RELA|RXRA|ELANE|TP53|HN1|TLE1|UBE2I|NR0B2|RB1|PCM1|PTPRO|CFL1|TGIF1|MDM2|EIF2AK4|EID1|TNF|DRD3|DRD4|SOX6|ZBTB16|CALR|APLP1|NR1H2|VDR|TCF21|SUMO1|TSPYL2|DRAP1|INS|SFTPD|AATF|HRG|SKIL|INPP5D|TRAF6|MDFI|SMAD4|ZNF24|T…
32868	8.8218e-13	1.757e-11	34	123	1204	17702	response to insulin stimulus	RBP4|STAR|PDGFB|GRB2|ERBB3|BCAR1|PPARG|ALDOB|RPE65|HP|CCL5|IL10|CITED1|IGF1R|GAB1|SH2B2|SHC1|INSR|PIK3R1|GHR|AR|IRS2|RELA|BAIAP2|RXRA|PTPRA|PRKCI|FBP1|SOCS7|IGF2|STAT1|IRS1|LEP|IGFBP1
55082	9.3026e-13	1.8473e-11	66	377	1204	17702	cellular chemical homeostasis	PPARD|SNCA|FASLG|HP|CXCR3|TGFB1|APP|GRIN2B|FXN|APOE|CXCR4|TPT1|LTF|IL1B|QKI|PRKACA|GNG3|MYC|FTL|KNG1|PRKCA|ELANE|CDK5|CCR8|GNB1|JUN|CCR3|F2|CCR2|RYR2|PRNP|C3AR1|TF|PRKCZ|DRD3|TFR2|CCR1|ERBB2|DRD4|BCL2L1|CCL5|CALR|FTH1|CCL7|VDR|CD9|PTK2B|PTH|TGM2|KLK6|PTPRC|OPRL1|HTT|GRIN1|ZNF24|NLGN3|TMPRSS3|ATP7A|ATXN1|TFRC|HPX|MT2A|JAK2|EPOR|CHRND|CP
10558	9.8586e-13	1.952e-11	89	593	1204	17702	negative regulation of macromolecule biosynthetic process	E2F1|PPARD|THRA|CDX2|HNF1A|CCDC85B|TSG101|PPARG|SPI1|TP63|DMAP1|RBM9|DAXX|IL10|TGFB1|CITED1|CDT1|GFI1B|WWP1|NR2F6|RARA|PRKACA|DDX20|HSF4|NR2F2|FGF2|KHDRBS1|ATF7IP|PRKCA|RARG|RELA|RXRA|ELANE|TP53|HN1|TLE1|UBE2I|NR0B2|RB1|PCM1|PTPRO|CFL1|TGIF1|MDM2|EIF2AK4|EID1|TNF|DRD3|SOX6|ZBTB16|ITGB3|CALR|NR1H2|VDR|TCF21|SUMO1|TSPYL2|DRAP1|ITGAV|SFTPD|AATF|HRG|SKIL|INPP5D|TRAF6|MDFI|SMAD4|ZNF24|TRIM27|YWHAB|ILF…
9897	9.9702e-13	1.9683e-11	36	137	1204	17702	external side of plasma membrane	TF|TNF|FASLG|KIT|ITGB3|CALR|CD74|ADA|ITGAM|NRCAM|FGG|FGA|SLC2A4|ITGAX|FGB|APOE|ITGAV|CD2|CD22|MS4A2|CD4|THBS1|CD28|B4GALT1|SELP|IL2RB|F10|CUBN|SELL|CD40|PLG|CD19|ITGA6|CD59|CTSB|ITGA2B
8092	1.0601e-12	2.0782e-11	80	507	1204	17702	cytoskeletal protein binding	MAEA|CAPZA3|WASF1|WASF2|SNCA|CAPZA1|HP|PLEC1|SDC2|SDC3|DSTN|NRCAM|MED28|GSN|APOE|CXCR4|MAPT|NCKIPSD|CAP1|RAB27A|EGFR|ACTA1|NCALD|BAIAP2|VIL1|ACTN1|MARK4|VASP|FLNA|KIF1B|CFL2|CFL1|SCIN|TMSB4X|WASL|ARL8B|STMN1|TMSB4Y|PRNP|SPAST|LRPPRC|FHOD1|ABLIM1|ALDOA|GC|CALD1|ALDOB|DAG1|ABI2|GIPC1|ABI1|PFN2|SYN1|MACF1|MYO15A|HK3|AATF|PAFAH1B1|CLASP2|ACTB|B4GALT1|MYO1A|CAP2|HTT|PTPN4|MAP1B|BIRC5|BRCA1|ANXA2|LSP1|…
22402	1.0618e-12	2.0782e-11	88	584	1204	17702	cell cycle process	E2F1|MAD1L1|HRAS|TSG101|TUBB2A|TTK|CDC16|CD2AP|RHOU|DAXX|TGFB1|TGFB2|APP|GFI1B|CDKN2C|PSMD4|CCNA1|MYC|KHDRBS1|CDC7|EGFR|CDK1|ANAPC2|MPP1|CRYAA|TP53|SKP2|MPP6|UBE2I|RB1|DCTN1|RAD51|DCTN2|EIF4G2|MAD2L1|FANCD2|ORF3|ADAM17|MDM2|STMN1|MAD2L2|PRNP|GADD45A|NEK1|CHEK1|CDC34|CEP55|CALR|CCNG1|PSMB5|PSMB4|VDR|PSMB7|TUBB|PSMB1|MACF1|PSMB3|NPM1|PAFAH1B1|SKIL|CLASP2|THBS1|MAP2K1|NAT1|ILF3|CDC20|NDC80|BIRC5|HGF…
51384	1.062e-12	2.0782e-11	30	98	1204	17702	response to glucocorticoid stimulus	A2M|TNF|IGFBP7|ALDOB|CCL5|IL10|TGFB1|CPN1|APOA2|LCAT|SERPINE1|IL1B|PRKACA|INSR|GHR|PLAT|PRKCA|BGLAP|MAP2K1|RXRA|HGF|PTPRO|C1QB|CDKN1A|EP300|DUSP1|PEBP1|IGFBP2|PDCD7|NGF
18108	1.07e-12	2.0818e-11	19	39	1204	17702	peptidyl-tyrosine phosphorylation	FLT1|LYN|ERBB4|ABI2|ABI1|KIT|STAT1|EPHB2|TYK2|FYN|PTK2B|F2|ZAP70|PDGFRB|JAK1|JAK2|ABL1|INSR|GHR
30193	1.07e-12	2.0818e-11	19	39	1204	17702	regulation of blood coagulation	KNG1|F12|SELP|TF|PDGFB|KLK3|PDGFA|VTN|F7|PLG|ANXA2|PROC|SERPINF2|APOE|SERPINE1|F2|APOH|HRG|THBS1
32869	1.3573e-12	2.6333e-11	26	75	1204	17702	cellular response to insulin stimulus	STAR|ERBB3|GRB2|BCAR1|PPARG|ALDOB|HP|RPE65|IGF1R|GAB1|SHC1|SH2B2|INSR|PIK3R1|GHR|IRS2|RXRA|BAIAP2|PTPRA|PRKCI|FBP1|SOCS7|IGF2|STAT1|IRS1|IGFBP1
45935	1.3887e-12	2.6865e-11	95	656	1204	17702	positive regulation of nucleobase, nucleoside, nucleotide and nucleic acid metabolic process	E2F1|HRAS|THRA|HNF1A|PDGFB|ELF4|PDGFA|PPARG|SPI1|TP63|CASK|HNRNPLL|SKAP1|HNRPLL|IL10|TGFB1|CITED1|APP|APOE|SMARCD1|IL1B|RARA|SHC1|HSF4|NR2F2|INSR|MYC|FGF2|ATF7IP|CDK1|AR|RARG|RXRA|RELA|SF1|TP53|HN1|PRKCG|RB1|ESR2|CD40|ARHGEF11|RAD51|UBE2N|MAPK1|ADRB2|ADRB1|EP300|HNF4A|JUN|VEGFA|TNF|TADA3|DRD3|ELK1|SOX6|ABCA1|POMC|CALR|NR2C2|NR1H2|TNFRSF1A|IGF1R|TCF21|REL|SQSTM1|INS|PTH|RNF10|AATF|TAF9|RNF168|TRAF…
46983	1.5284e-12	2.9482e-11	87	578	1204	17702	protein dimerization activity	RAB3GAP2|THRA|HNF1A|PDGFB|MASP1|PDGFA|DAXX|TGFB1|TGFB2|ASGR1|APOA2|APOB|GRIN2B|APOE|RARA|NR2F2|DPP4|WWOX|CHUK|GHR|EGFR|SHBG|AR|KHDRBS2|HSP90AA1|CAPNS1|BATF2|RXRA|TP53|NR0B2|FLNA|AMBP|C1QB|ADRB2|MAD2L1|ADRB1|GABRR1|HNF4A|JUN|VEGFA|CTSE|MAP3K10|MAP3K12|CAV2|ERBB3|ERBB2|CD247|CALCOCO2|GIPC1|SOX6|BCL2L1|ZBTB16|POLR2C|STUB1|ITGB1|ITGAM|GCH1|AMPH|TCF21|NPM1|CD2|PAFAH1B1|CD4|AXIN1|CSF1R|B4GALT1|PTPRE|CR…
30030	1.6989e-12	3.2678e-11	64	364	1204	17702	cell projection organization	JUB|PDGFB|PDGFA|WASF2|CD2AP|SDC2|NRCAM|APP|ATXN10|APOE|PRKACA|TUBB3|PRKCA|EGFR|PTPRM|ROCK1|BAIAP2|RXRA|HN1|NRXN1|PCM1|CDK5|VASP|VCAN|NGFR|NGF|FGFR1|ERBB3|ERBB2|ITGB4|ABI2|EPHB1|EPHB2|IGF1R|PTK2|PTK2B|PAFAH1B1|SH2B1|TEKT4|NPHP1|ACTB|MYO1A|RAB8A|GNAO1|VAV3|MAP2K1|GRIN1|MAP1B|HGF|VAV2|PTPN11|DVL1|ATP7A|LAMA1|ITGA6|NEDD4|MAP1S|ITGA8|MAP2|JAK2|BMPR1B|APBB1|FEZ2|FEZ1
60341	2.2116e-12	4.2417e-11	57	305	1204	17702	regulation of cellular localization	SYT1|THRA|SNCAIP|HNF1A|SNCA|SYT9|TGFB1|IL10|TGFB2|APOA2|GRIN2B|GAB2|MS4A2|IL1B|PRKACA|FGF2|SYK|KHDRBS1|PRKCA|EGFR|CDK1|IRS2|CRYAA|NR0B2|CD40|IRS1|CDK5|FLNA|RBPMS|EP300|LACRT|RYR2|NGF|RBP4|TNF|DRD3|C5|DRD4|ADRBK1|INS|EGF|TRAF6|SRGN|MDFI|B4GALT1|RAB8B|TGFBR1|SMAD4|PARK2|HGF|DPYSL2|PTPN11|LEP|NEDD4|GSK3B|JAK2|BARD1
19725	2.28e-12	4.3605e-11	75	467	1204	17702	cellular homeostasis	PPARD|PDIA3|SLC22A12|SNCA|FASLG|HP|CXCR3|TGFB1|APP|GRIN2B|FXN|APOE|CXCR4|TPT1|LTF|IL1B|QKI|PRKACA|GNG3|MYC|FTL|CLNS1A|KNG1|PRKCA|ELANE|TXNDC9|CDK5|CCR8|GNB1|JUN|CCR3|F2|CCR2|RYR2|PRNP|ALDOA|TMX2|C3AR1|TF|PRKCZ|DRD3|ERBB2|TFR2|CCR1|DRD4|BCL2L1|CCL5|CALR|FTH1|CCL7|VDR|CD9|PTK2B|PTH|NPM1|TGM2|KLK6|PTPRC|P4HB|OPRL1|HTT|GRIN1|ZNF24|NLGN3|TMPRSS3|PLG|ATP7A|ATXN1|TFRC|HPX|MT2A|JAK2|CHRND|EPOR|CP
46907	3.0969e-12	5.906e-11	95	665	1204	17702	intracellular transport	RAB3GAP2|CLTA|PDIA3|WASF2|TGFB1|SSR1|TGFB2|HOOK2|APP|APOE|ZFYVE9|ANP32A|NCKIPSD|FGF2|RAB27A|FTL|STX5|SCAMP3|HSP90AA1|NCF1|PICK1|PRKCI|TP53|VTI1B|AP4M1|TIMM23|CDK5|WAS|FLNA|BCAP31|MAPK1|ADRB2|KIF1B|JUN|F2|USO1|TOMM20|ZNF384|ATP5C1|RYR2|SPAST|LRPPRC|SH3GL2|PRKCZ|YWHAZ|PLDN|TNF|STAM2|GIPC1|ABCA1|BCL2L1|CALR|FTH1|CD74|MACF1|SQSTM1|HK3|DDX19B|NPM1|EXOC4|PAFAH1B1|HSPA8|FAM160A2|RAB8A|UPF1|MAP2K1|TAOK2|…
9628	3.1214e-12	5.9207e-11	68	405	1204	17702	response to abiotic stimulus	HRAS|THRA|IGFBP7|PPARG|TGFB1|CXCL10|CASP3|APP|GRIN2B|HSF1|SLC2A1|NR2F6|IL1B|PRKACA|PAK1|EGFR|PRKCA|CRYAA|ACTA1|USP1|RELA|ELANE|TP53|CDK5|ADRB2|ADRB1|FANCD2|MT-CO2|JUN|VEGFA|PEBP1|MAPK8|CTSB|COL1A1|NGFR|NGF|TG|RBP4|TF|TNF|DRD3|DCN|BCL2L1|KIT|TSC22D4|PTK2B|DNAJA1|RNF168|THBS1|DNAJA3|NPHP1|PTPRC|BGLAP|HTT|TGFBR1|GRIN1|MAP1B|NLGN3|STAT1|BRCA1|ATXN1|GNGT1|CDKN1A|DUSP1|FYN|NEDD4|CIRBP|IGFBP2
43227	3.1222e-12	5.9207e-11	682	8329	1204	17702	membrane-bounded organelle	JUB|HRAS|A2M|DBF4B|ITSN1|XRCC1|CITED1|B2M|SSR1|MAP3K7|SYP|ACBD3|APP|GRIN2B|MED28|NAA10|PQBP1|LSM3|FAS|TLK2|CCNA1|GNG5|RAB27A|MAP2K5|SH3GL3|ROCK1|RXRB|RXRA|PTBP1|UGCG|F8|SERPING1|HNF4G|CYP2E1|PCM1|HLA-DQA1|MED10|SARS2|MAPK1|HNF4A|SERPINF2|JUN|BACE1|ZNF384|RYR2|TGIF1|MAPK8|MAPK7|ARL8B|HLA-DRA|RAD23B|GNAI3|GNAI2|ERBB4|ERBB3|RAD23A|ERBB2|HSPA1A|BCL2L1|MYBL2|XAB2|SDHAF2|ARIH2|UBASH3B|DIABLO|UBASH3A|PA…
43498	3.3312e-12	6.2993e-11	19	41	1204	17702	cell surface binding	TF|MBL2|SELP|PDGFB|PDGFA|CRP|ELANE|DAG1|ANXA5|PLG|FGG|FGA|FGB|VEGFA|SFTPD|CD2|APOH|THBS1|SELPLG
4716	3.4943e-12	6.5892e-11	12	15	1204	17702	receptor signaling protein tyrosine kinase activity	EGFR|TYK2|ERBB4|LYN|ERBB3|ERBB2|JAK1|JAK2|KIT|INSR|SYK|KDR
50801	3.5086e-12	6.5977e-11	68	406	1204	17702	ion homeostasis	PPARD|SNCA|FASLG|HP|CXCR3|TGFB1|APP|GRIN2B|FXN|APOE|CXCR4|TPT1|LTF|IL1B|QKI|PRKACA|GNG3|MYC|FTL|KNG1|PRKCA|ELANE|CDK5|CCR8|LAT2|GNB1|JUN|CCR3|F2|CCR2|RYR2|PRNP|C3AR1|TF|PRKCZ|DRD3|TFR2|CCR1|ERBB2|DRD4|BCL2L1|CCL5|CALR|FTH1|CCL7|VDR|CD9|PTK2B|PTH|TGM2|KLK6|PTPRC|OPRL1|HTT|GRIN1|ZNF24|NLGN3|TMPRSS3|KDR|ATP7A|ATXN1|TFRC|HPX|MT2A|JAK2|EPOR|CHRND|CP
33043	3.8468e-12	7.1936e-11	49	242	1204	17702	regulation of organelle organization	PDGFA|CAPZA3|CAPZA1|SNCA|TTK|HP|CDC16|TGFB1|GSN|MAPT|IL1B|TLK2|MYC|INSR|MPP1|STMN2|VIL1|TP53|UBE2N|EP300|SCIN|CFL1|UBD|PEBP1|TMSB4X|TMSB4Y|MAD2L2|CAV2|TNF|DRD3|PIN1|PFN2|INS|NPM1|CLASP2|EGF|RASA1|CD28|MLL|MAP1B|IGF1|IGF2|PARK2|BRCA1|ANXA2|MAP2|DNMT1|MAP4|C13ORF34
31667	3.8468e-12	7.1936e-11	49	242	1204	17702	response to nutrient levels	A2M|THRA|STAR|PDGFA|IGFBP7|PPARG|SYNJ1|TGFB1|CXCL10|TNFRSF11B|GSN|IL1B|RARA|INSR|GHR|RARG|STC2|RELA|RXRA|TP53|F7|EP300|NBR1|JUN|IGF2R|RYR2|CTSD|COL1A1|EIF2AK4|RBP4|GNAI2|ALDOB|BMPR2|VDR|IGF1R|ALB|SQSTM1|SERPINC1|HSPA5|BGLAP|CUBN|MAP1B|STAT1|LEP|TFRC|DUSP1|ALOX5|IGFBP2|HDAC6
30005	3.9164e-12	7.3034e-11	47	226	1204	17702	cellular di-, tri-valent inorganic cation homeostasis	C3AR1|TF|DRD3|TFR2|CCR1|DRD4|HP|CXCR3|CCL5|CALR|FTH1|CCL7|TGFB1|VDR|APP|FXN|PTK2B|CXCR4|APOE|PTH|TPT1|TGM2|LTF|IL1B|PRKACA|GNG3|MYC|FTL|KNG1|PRKCA|PTPRC|OPRL1|ELANE|ATP7A|CCR8|TFRC|GNB1|HPX|CCR3|MT2A|F2|CCR2|RYR2|JAK2|EPOR|CP|PRNP
50727	5.2445e-12	9.7531e-11	28	91	1204	17702	regulation of inflammatory response	A2M|TNF|MASP1|C3|PPARG|CCL5|ADA|IL10|AHSG|TNFRSF1A|PSMB4|APOE|INS|SERPINE1|SERPINC1|TGM2|IL1B|PRKACA|PRKCA|F12|KLK3|ELANE|SERPING1|HGF|ADRB2|PLA2G2A|JAK2|SELE
43231	5.8976e-12	1.0937e-10	680	8322	1204	17702	intracellular membrane-bounded organelle	JUB|HRAS|A2M|DBF4B|ITSN1|XRCC1|CITED1|B2M|SSR1|MAP3K7|SYP|ACBD3|APP|GRIN2B|MED28|NAA10|PQBP1|LSM3|FAS|TLK2|CCNA1|GNG5|RAB27A|MAP2K5|SH3GL3|ROCK1|RXRB|RXRA|PTBP1|UGCG|F8|SERPING1|HNF4G|CYP2E1|PCM1|HLA-DQA1|MED10|SARS2|MAPK1|HNF4A|SERPINF2|JUN|BACE1|ZNF384|RYR2|TGIF1|MAPK8|MAPK7|ARL8B|HLA-DRA|RAD23B|GNAI3|GNAI2|ERBB4|ERBB3|RAD23A|ERBB2|HSPA1A|BCL2L1|MYBL2|XAB2|SDHAF2|ARIH2|UBASH3B|DIABLO|UBASH3A|PA…
52548	6.5148e-12	1.2049e-10	29	98	1204	17702	regulation of endopeptidase activity	TF|C9|TNF|PPARG|SNCA|FASLG|HP|VTN|SFN|CASP9|SERPINE1|DIABLO|HSPE1|HSPA5|THBS1|DNAJA3|COL4A3|CAP2|CRYAA|PSAP|CYCS|TP53|BIRC5|BAD|STAT1|HBXIP|FURIN|F2|PDCD6
51336	6.6101e-12	1.2192e-10	64	375	1204	17702	regulation of hydrolase activity	RAB3GAP2|JUB|SNCA|PPARG|FASLG|HP|VTN|TGFB2|SPRY2|SPRY1|APOA2|CASP9|SERPINE1|APOH|MS4A2|EGFR|CRYAA|CYCS|TP53|CST3|NEIL1|ARHGAP27|HBXIP|SGSM2|GNB1|F2|CSTB|TF|PRKCZ|C9|TNF|ALDOB|ASAP2|GNG13|ASAP1|SFN|AMPH|NR1H2|PTK2B|TGM2|DIABLO|PAFAH1B1|HSPE1|HSPA5|THBS1|DNAJA3|NR1H3|COL4A3|GNAO1|CAP2|VAV3|MAP2K1|PSAP|BIRC5|BAD|STAT1|VAV1|FURIN|USP6NL|TBC1D25|LRP1|JAK2|PDCD6|SELE
3	6.7045e-12	1.2332e-10	108	808	1204	17702	reproduction	THRA|CAPZA3|SLC6A3|TGFB1|TGFB2|APOB|APP|PAPPA|CD46|WWP1|IL1B|CCNA1|FRS2|INSR|DISC1|EGFR|RARG|RXRA|PICK1|HBXIP|BCAP31|VEGFA|BPY2C|BPY2|ADAMTS1|MST1R|XRN2|RBP4|RAD23B|ERBB2|CHEK1|FCGRT|BCL2L1|TCF21|VDR|HTATSF1|DNAJA1|AXIN1|NPHP1|B4GALT1|MAFF|SMAD9|HTT|TGFBR1|SMAD1|FURIN|KDR|PTPN11|RGS2|NEDD4|FBXO31|E2F1|PPARD|HNF1A|TSG101|IGFBP7|TP63|DYNLL1|HSF1|CXCR4|SERPINA5|SULT1E1|CHUK|SHBG|AR|ESR1|SF1|HN1|ESR2…
70201	7.3052e-12	1.34e-10	37	153	1204	17702	regulation of establishment of protein localization	RBP4|PRKCZ|THRA|TNF|DRD3|DRD4|C5|IL10|TGFB1|TGFB2|APOA2|INS|EXOC4|IL1B|PRKACA|TRAF6|EGF|SRGN|PIK3R1|MDFI|EGFR|CDK1|TGFBR1|SMAD4|YWHAB|PRKCI|CD40|HGF|CDK5|FLNA|PTPN11|RBPMS|EP300|GSK3B|LACRT|JAK2|BARD1
10467	9.3025e-12	1.7018e-10	149	1260	1204	17702	gene expression	RALY|EIF6|MRPL42|THRA|CDX2|THRB|MASP1|MASP2|U2AF2|RBM9|CFP|SFRS4|APP|CD46|RPLP1|CFH|U2AF1|APOH|SRRM1|LSM3|CFI|DDX20|RPS27A|CLNS1A|EGFR|F12|DARS|C4A|C4B|MAGOH|PTBP1|SERPING1|PCM1|SFRS3|SARS2|SFRS2|C1QA|C1QB|RBPMS|VSIG4|UBA52|XRN2|NGF|FUS|RBP4|STRAP|PABPC4|BMPR2|CALR|XAB2|EIF3A|HNRNPK|TCERG1|EIF3B|EIF3G|RPL6|EIF3F|HNRNPD|TAF9|EIF3I|HNRNPC|PABPC1|EIF3J|SRGN|NOVA1|SFRS12|MAFF|EEF1A1|CSTF2|MLL|NOC4L|T…
61041	9.559e-12	1.7439e-10	19	43	1204	17702	regulation of wound healing	KNG1|F12|SELP|TF|PDGFB|KLK3|PDGFA|VTN|F7|PLG|ANXA2|PROC|SERPINF2|APOE|SERPINE1|F2|APOH|HRG|THBS1
30182	9.8686e-12	1.7956e-10	71	443	1204	17702	neuron differentiation	TUBB2A|RPE65|RTN1|SDC2|TGFB2|NRCAM|APP|HTRA2|APOE|ATXN10|NR2F6|CNTNAP2|PRKACA|TUBB3|PRKCA|EGFR|RET|PTPRM|STMN2|BAIAP2|RXRA|PICK1|PRKCI|HN1|NRXN1|CDK5|VASP|VEGFA|VCAN|NGFR|NGF|FGFR1|ERBB3|ERBB2|ABI2|ITM2C|EPHB1|EPHB2|IGF1R|TUBB|PTK2|PTK2B|PAFAH1B1|ACTB|GNAO1|MAP2K1|PSAP|HTT|TGFBR1|GRIN1|MAP1B|SMAD4|HGF|STAT3|EPHA2|TP73|PTPN11|DVL1|LEP|ATP7A|LAMA1|GNGT1|NEDD4|MAP1S|NTRK1|MAP2|JAK2|BMPR1B|APBB1|FEZ2…
51051	1.0298e-11	1.8687e-10	38	162	1204	17702	negative regulation of transport	THRA|TNF|DRD3|GNAI2|ERBB3|SNCA|DRD4|ITGB3|CD74|ADA|IL10|TGFB1|NR1H2|APOA2|INS|ITGAV|IL1B|PRKACA|HRG|THBS1|EGF|INSR|SRGN|NR1H3|MDFI|PRKCA|IRS2|LRSAM1|GNAO1|CRYAA|YWHAB|CDK5|IRS1|FLNA|PTPN11|ADRB2|NEDD4|BARD1
45786	1.0363e-11	1.8754e-10	40	177	1204	17702	negative regulation of cell cycle	HRAS|TSG101|TTK|CALR|TGFB1|TGFB2|VDR|CASP3|TSPYL2|MACF1|CDKN2C|PRKACA|SKIL|THBS1|NR2F2|MYC|KHDRBS1|EGFR|MPP1|TAF6|MAP2K1|TP53BP2|NAT1|TP53|RB1|CDK5|TP73|EIF4G2|HDAC3|CDKN1A|CDKN1B|MAPK12|RASSF1|NGFR|MAD2L2|PRNP|GADD45A|APBB1|BARD1|NGF
22414	1.194e-11	2.155e-10	107	805	1204	17702	reproductive process	THRA|CAPZA3|SLC6A3|TGFB1|TGFB2|APOB|APP|PAPPA|CD46|WWP1|IL1B|CCNA1|FRS2|INSR|DISC1|EGFR|RARG|RXRA|PICK1|HBXIP|BCAP31|VEGFA|BPY2C|BPY2|ADAMTS1|MST1R|XRN2|RBP4|RAD23B|ERBB2|CHEK1|FCGRT|BCL2L1|TCF21|VDR|HTATSF1|DNAJA1|AXIN1|NPHP1|B4GALT1|MAFF|SMAD9|HTT|TGFBR1|SMAD1|FURIN|KDR|PTPN11|RGS2|NEDD4|FBXO31|E2F1|PPARD|HNF1A|TSG101|IGFBP7|TP63|DYNLL1|HSF1|CXCR4|SERPINA5|SULT1E1|CHUK|SHBG|AR|ESR1|SF1|HN1|ESR2…
51046	1.3839e-11	2.491e-10	48	242	1204	17702	regulation of secretion	SYT1|RBP4|HNF1A|SNCAIP|TNF|DRD3|ERBB3|SNCA|DRD4|C5|SYT9|ADRBK1|IL10|TGFB1|ADA|CD74|TGFB2|APOA2|GAB2|GRIN2B|INS|IL1B|MS4A2|PRKACA|HRG|TRAF6|EGF|FGF2|SRGN|SYK|B4GALT1|PRKCA|IRS2|RAB8B|NR0B2|DPYSL2|HGF|CD40|PARK2|CDK5|IRS1|PTPN11|LEP|EP300|LACRT|SCIN|JAK2|NGF
1934	1.5057e-11	2.6983e-10	32	121	1204	17702	positive regulation of protein amino acid phosphorylation	TNF|BMPR2|TTK|VTN|ITGB3|CD74|TGFB1|INS|IL1B|CD4|PRKACA|INSR|FGF2|AXIN1|GHR|SYK|PRKCA|LYN|CRYAA|TGFBR1|SMAD4|IGF1|HGF|RBPMS|EP300|HPX|LACRT|VEGFA|F2|ADAM17|JAK2|TNK2
2694	1.507e-11	2.6983e-10	40	179	1204	17702	regulation of leukocyte activation	PLDN|ERBB2|SNCA|PNP|IL10|TGFB1|ADA|CD74|MAP3K7|CASP3|GAB2|IL4R|SFTPD|CD2|ZAP70|IL1B|MS4A2|RARA|CD4|INPP5D|THBS1|TRAF6|PAG1|DNAJA3|DPP4|CD28|SYK|PTPRC|IRS2|PTPRE|SIT1|FLT3|CD40|BAD|HGF|LAT|CBLB|CDKN1A|LAX1|VSIG4
55080	1.6041e-11	2.8643e-10	53	285	1204	17702	cation homeostasis	FASLG|HP|CXCR3|TGFB1|APP|FXN|APOE|CXCR4|TPT1|LTF|IL1B|PRKACA|GNG3|MYC|FTL|PRKCA|KNG1|ELANE|CCR8|LAT2|GNB1|CCR3|CCR2|F2|RYR2|PRNP|C3AR1|TF|DRD3|TFR2|CCR1|DRD4|CALR|CCL5|CCL7|FTH1|VDR|PTK2B|PTH|TGM2|PTPRC|OPRL1|HTT|GRIN1|TMPRSS3|KDR|ATP7A|TFRC|HPX|MT2A|EPOR|JAK2|CP
32880	1.6841e-11	2.9993e-10	39	172	1204	17702	regulation of protein localization	RBP4|PRKCZ|THRA|TNF|DRD3|DRD4|C5|IL10|TGFB1|TGFB2|SUMO1|APOA2|INS|EXOC4|IL1B|PRKACA|TRAF6|EGF|SRGN|PIK3R1|MDFI|EGFR|CDK1|TGFBR1|SMAD4|YWHAB|PRKCI|CD40|HGF|CDK5|FLNA|PTPN11|RBPMS|EP300|GSK3B|LACRT|JAK2|C13ORF34|BARD1
50851	1.7945e-11	3.1835e-10	17	35	1204	17702	antigen receptor-mediated signaling pathway	PTPRC|BCAR1|CD247|SKAP1|PRKCB|MAP3K7|UBE2N|MAPK1|LAT2|CD19|LAX1|FYN|IKBKG|ZAP70|SH2B2|TRAF6|SYK
30003	1.797e-11	3.1835e-10	49	252	1204	17702	cellular cation homeostasis	FASLG|HP|CXCR3|TGFB1|APP|FXN|APOE|CXCR4|TPT1|IL1B|LTF|PRKACA|GNG3|MYC|FTL|PRKCA|KNG1|ELANE|CCR8|GNB1|CCR3|CCR2|F2|RYR2|PRNP|TF|C3AR1|DRD3|CCR1|TFR2|DRD4|CALR|CCL5|CCL7|FTH1|VDR|PTK2B|PTH|TGM2|PTPRC|OPRL1|TMPRSS3|ATP7A|TFRC|HPX|MT2A|EPOR|JAK2|CP
45471	1.921e-11	3.3943e-10	25	77	1204	17702	response to ethanol	RBP4|STAR|SLC6A3|DRD4|GOT2|TNFRSF1A|SLC2A4|GRIN2B|PTK2B|APOE|GSN|PRKACA|INSR|PRKCA|CDK1|BGLAP|GRIN1|CYP2E1|BIRC2|STAT3|EP300|EPS8|FYN|PEBP1|CTSB
7346	2.0344e-11	3.5852e-10	39	173	1204	17702	regulation of mitotic cell cycle	MAD1L1|CAV2|HRAS|MAEA|TNF|DRD3|TTK|CDC16|CCNG1|TGFB1|CDT1|PIN1|APP|INS|IL1B|AATF|EGF|INSR|CD28|EGFR|CDK1|MPP1|TP53|IGF1|IGF2|BIRC5|RB1|HDAC3|CDKN1A|MAD2L1|MAD2L1BP|PLK1|PEBP1|FBXO31|UBD|MDM2|MAD2L2|C13ORF34|APBB1
44057	2.0985e-11	3.6885e-10	56	313	1204	17702	regulation of system process	HRAS|THRA|SNCAIP|STAR|SNCA|IL10|TGFB2|SYP|APOA2|GRIN2B|APOE|GRIN2D|IL1B|PRKACA|PRKCA|EGFR|GRM1|CDK5|ADRB2|ADRB1|RAB5A|PEBP1|RYR2|NGF|PRKCZ|TNF|GNAI3|GNAI2|ERBB4|DRD3|DRD4|BMPR2|GIPC1|ADRBK1|KIT|ADA|EPHB2|ANXA6|INS|RNF10|PLAT|FLT1|GNAO1|MAP2K1|HTT|CUGBP2|MAP1B|NLGN3|PARK2|PTPN11|LEP|HDAC4|YWHAG|JAK2|ALOX5|FEZ1
7417	2.4273e-11	4.2554e-10	70	442	1204	17702	central nervous system development	E2F1|THRA|STAR|SLC6A3|PGD|SYNJ1|HP|CITED1|NRCAM|APP|DAB1|HTRA2|GSN|CDKN2C|WWP1|CNTNAP2|SYNJ2|PRKACA|NR2F2|SHC3|FRS2|SH3GL3|PRKCA|EGFR|IRS2|BCR|TP53|HN1|ESR2|PCM1|CDK5|C1QB|PEBP1|NGFR|SH3GL2|FGFR1|ERBB4|SOX6|ZBTB16|GNG12|CCNG1|EPHB1|EPHB2|APLP1|IGF1R|PTK2|HK3|EXOC4|PAFAH1B1|HSPA5|KLK6|SMAD9|GNAO1|HTT|MAP1B|SMAD1|DPYSL2|CELSR1|PARK2|TP73|LEP|ATP7A|MNAT1|DKK1|FYN|MAP1S|ITGA8|EPOR|LRP8|LRP2
2768	2.554e-11	4.4658e-10	19	45	1204	17702	immune response-regulating cell surface receptor signaling pathway	PTPRC|C3AR1|BCAR1|CD247|CD40|SKAP1|PRKCB|MAP3K7|UBE2N|MAPK1|LAT2|CD19|LAX1|FYN|IKBKG|ZAP70|SH2B2|TRAF6|SYK
33554	2.6499e-11	4.6216e-10	88	619	1204	17702	cellular response to stress	SNCA|FASLG|TP63|XRCC1|DAXX|CXCL10|CASP3|APOE|PAK1|TLK2|SYK|CIB1|CDK1|POLI|LYN|RXRA|NEIL1|TP53|MINK1|RAD51|RFC5|UBE2N|MAPK1|MAP4K5|CRKL|EP300|RIF1|FANCD2|JUN|NBR1|GADD45G|MAP3K10|CTSD|MAPK8|VCAN|GADD45A|EIF2AK4|MAP3K12|RAD23B|TF|XIAP|STRAP|RAD23A|BMPR2|MAP4K1|CHEK1|SFN|CCNG1|XAB2|STUB1|RPA2|SUMO1|POLE2|SQSTM1|ALB|MAP3K2|AATF|TAF9|RNF168|HSPA5|THBS1|TRAF6|MDFI|UPF1|MAP1B|SMC3|TP73|BRCA1|PTPN11|ATP7…
51223	2.8458e-11	4.9504e-10	35	145	1204	17702	regulation of protein transport	RBP4|PRKCZ|THRA|TNF|DRD3|DRD4|C5|IL10|TGFB1|TGFB2|APOA2|INS|EXOC4|IL1B|PRKACA|TRAF6|EGF|SRGN|MDFI|EGFR|CDK1|TGFBR1|SMAD4|YWHAB|CD40|HGF|CDK5|FLNA|PTPN11|RBPMS|EP300|GSK3B|LACRT|JAK2|BARD1
10564	2.9744e-11	5.1608e-10	34	138	1204	17702	regulation of cell cycle process	CAV2|TNF|DRD3|TTK|CDC16|CALR|TGFB1|CDT1|PIN1|INS|NPM1|IL1B|EGF|INSR|CD28|CDC7|PTPRC|MPP1|IGF1|BIRC5|IGF2|RB1|SMC3|BRCA1|CDKN1A|MAD2L1BP|RASSF1|PEBP1|UBD|FBXO31|MDM2|MAD2L2|C13ORF34|APBB1
51172	3.1701e-11	5.4862e-10	82	561	1204	17702	negative regulation of nitrogen compound metabolic process	E2F1|PPARD|THRA|CDX2|HNF1A|CCDC85B|TSG101|PPARG|SPI1|TP63|DMAP1|RBM9|DAXX|TGFB1|IL10|CITED1|CDT1|GFI1B|WWP1|NR2F6|RARA|DDX20|HSF4|NR2F2|FGF2|KHDRBS1|ATF7IP|RARG|RELA|RXRA|TP53|HN1|UBE2I|TLE1|NR0B2|RB1|PCM1|PTPRO|CFL1|MDM2|TGIF1|EID1|TNF|DRD3|DRD4|SOX6|ZBTB16|CALR|APLP1|NR1H2|VDR|TCF21|SUMO1|TSPYL2|DRAP1|NPM1|HRG|SKIL|TRAF6|MDFI|SMAD4|ZNF24|SFRS13A|TRIM27|YWHAB|ILF3|SMAD2|SNW1|STAT3|SMC3|BRCA1|ATX…
2683	3.2347e-11	5.5836e-10	27	91	1204	17702	negative regulation of immune system process	A2M|MASP1|ERBB2|C5|PTPN22|CD74|ADA|IL10|TGFB1|TGFB2|PSMB4|CASP3|INS|IL4R|PCBP2|SFTPD|UBASH3A|INPP5D|THBS1|PAG1|PTPRC|FLT3|SERPING1|AMBP|CBLB|LAX1|VSIG4
2429	3.8559e-11	6.6389e-10	18	41	1204	17702	immune response-activating cell surface receptor signaling pathway	PTPRC|C3AR1|BCAR1|CD247|SKAP1|PRKCB|MAP3K7|UBE2N|MAPK1|LAT2|CD19|LAX1|FYN|IKBKG|ZAP70|SH2B2|TRAF6|SYK
51129	4.2616e-11	7.3186e-10	39	177	1204	17702	negative regulation of cellular component organization	PRKCZ|THRA|CAPZA3|SNCA|CAPZA1|TTK|HP|HSPA1A|ITM2C|TGFB1|CITED1|EPHB2|NR1H2|APOA2|PTK2|GSN|MAPT|NPM1|CLASP2|THBS1|DPP4|NR1H3|MAG|LRSAM1|STMN2|VIL1|MAP1B|CST3|PARK2|BRCA1|SCIN|MAP2|DNMT1|MAP4|TMSB4X|TMSB4Y|NGFR|MAD2L2|HDAC6
45934	4.5366e-11	7.7712e-10	81	555	1204	17702	negative regulation of nucleobase, nucleoside, nucleotide and nucleic acid metabolic process	E2F1|PPARD|THRA|CDX2|HNF1A|CCDC85B|TSG101|PPARG|SPI1|TP63|DMAP1|RBM9|DAXX|TGFB1|CITED1|CDT1|GFI1B|WWP1|NR2F6|RARA|DDX20|HSF4|NR2F2|FGF2|KHDRBS1|ATF7IP|RARG|RELA|RXRA|TP53|UBE2I|TLE1|HN1|NR0B2|RB1|PCM1|PTPRO|CFL1|MDM2|TGIF1|EID1|TNF|DRD3|DRD4|SOX6|ZBTB16|CALR|APLP1|NR1H2|VDR|TCF21|SUMO1|TSPYL2|DRAP1|NPM1|HRG|SKIL|TRAF6|MDFI|SMAD4|ZNF24|SFRS13A|TRIM27|YWHAB|ILF3|SMAD2|SNW1|STAT3|SMC3|BRCA1|ATXN1|HD…
8104	4.7166e-11	8.059e-10	116	920	1204	17702	protein localization	RAB3GAP2|THRA|XPO5|PNP|TGFB1|IL10|CXCL10|TGFB2|SSR1|HOOK2|FAM125A|APOB|RABGEF1|MS4A2|RAB27A|EGFR|SCAMP3|NCF1|PICK1|VTI1B|AP4M1|PCM1|PTPRO|BCAP31|MAPK1|JUN|F2|USO1|PDCD6IP|COL1A1|STAM2|DAG1|GIPC1|ABCA1|CALR|CD74|MACF1|SNF8|NPM1|EGF|SRGN|MDFI|FAM160A2|RAB8A|RAB8B|CUBN|TAOK2|HTT|NDC80|DVL1|EPS15|GNGT1|CBLB|NEDD4|PCNA|HGS|SMURF1|HDAC6|CLTA|HNF1A|PDIA3|TSG101|PPARG|VPS37A|VPS37B|TIMM50|VPS37C|VPS37D|C…
7229	5.1581e-11	8.791e-10	21	57	1204	17702	integrin-mediated signaling pathway	VAV3|BCAR1|ITGB4|ITGB5|ITGB2|ITGB3|VAV1|ITGB1|ITGAM|LAT|PTK2|ITGAX|ITGA6|ITGB8|ITGA8|ITGAV|ITGB7|ITGB6|ADAMTS1|ITGA2B|SYK
30234	6.108e-11	1.0384e-09	110	859	1204	17702	enzyme regulator activity	RAB3GAP2|A2M|SNCA|ITSN1|IQGAP1|CXCL10|APP|APOA2|LPA|APOE|CDKN2C|SERPINE1|APOH|PRKACA|FRS2|RAPGEF1|BCR|C4A|C4B|SOCS1|CST3|SERPING1|CLPX|MAP4K5|SGSM2|SERPINF2|JUN|CSTB|EID1|RALGPS1|ERBB3|ASAP2|MAP4K1|ASAP1|BCL2L1|AHSG|TIMP1|EGF|DNAJA3|VAV3|HTT|HGF|VAV2|FURIN|PDE6G|VAV1|TBC1D25|HSPBP1|CDKN1A|CDKN1B|RGS2|GTF2F1|PRKAR1A|PCNA|TNK2|HP|ARHGAP17|SPINK7|CASP3|CASP9|SERPINA5|SERPINA4|FGF2|ALS2CL|KNG1|HSP90A…
31644	6.4483e-11	1.0934e-09	35	149	1204	17702	regulation of neurological system process	PRKCZ|HRAS|SNCAIP|TNF|GNAI3|STAR|DRD3|GNAI2|ERBB4|SNCA|DRD4|GIPC1|KIT|IL10|EPHB2|SYP|GRIN2B|APOE|GRIN2D|RNF10|PRKACA|PLAT|EGFR|HTT|MAP1B|NLGN3|PARK2|CDK5|GRM1|ADRB2|YWHAG|RAB5A|PEBP1|FEZ1|NGF
5626	6.6113e-11	1.1183e-09	107	828	1204	17702	insoluble fraction	HRAS|MAEA|SLC6A3|SNCA|CASK|ITSN1|PLEC1|SYP|APOB|APP|GRIN2B|SLC2A4|GRIN2D|SLC2A1|PRKACA|FRS2|INSR|PLD1|F10|STMN2|PICK1|UGCG|PDE4D|F7|CYP2E1|IRS1|MAPK1|PI4K2A|BACE1|USO1|RYR2|CAV2|FGFR1|TPST2|GNAI3|GNAI2|DRD3|ALDOB|DAG1|GIPC1|ABCA1|CALR|TRAF6|P4HB|CUBN|RAB8B|HTT|GRIN1|DVL1|EPS8|CD59|MAP2|PON1|PTPN1|IKBKB|PDCD6|BCAR1|SYNJ1|TP63|ARHGAP17|CD151|SDC3|DYNLL1|SYNJ2|CHUK|DPP4|PRKCA|MPP1|PIK3C2B|TP53|PRKCI…
8134	6.8886e-11	1.1623e-09	77	520	1204	17702	transcription factor binding	E2F1|E2F2|PPARD|THRA|CDX2|HNF1A|THRB|TSG101|PPARG|WWC1|DMAP1|RBM9|DAXX|CITED1|SMARCD1|PQBP1|RARA|PAK1|HSF4|NR2F2|ATF7IP|AR|RARG|RXRB|RELA|RXRA|SF1|ESR1|TP53|UBE2I|TLE1|NR0B2|RB1|ESR2|PCM1|FLNA|SFRS2|PRKCB|MAPK1|TAF10|RBPMS|EP300|JUN|TGIF1|USP7|EID1|YWHAZ|TADA3|NR2C2|NR1H2|VDR|TCERG1|DRAP1|SNF8|NPM1|TAF9|HRG|SKIL|DNAJA3|NR1H3|PARD6A|DTX1|TP53BP2|HTT|YWHAB|SMAD2|STAT3|TP73|BRCA1|HDAC4|NR1I3|HDAC3|L…
4857	7.4442e-11	1.2529e-09	51	279	1204	17702	enzyme inhibitor activity	A2M|SNCA|IQGAP1|SPINK7|CASP3|APP|APOA2|LPA|CDKN2C|SERPINA5|SERPINE1|SERPINA4|PRKACA|KNG1|C4A|C4B|SOCS1|CST3|SERPING1|AMBP|SERPINB9|SERPINF2|SERPINB2|CSTB|PEBP1|XIAP|C3|C5|AZIN1|BCL2L1|SFN|AHSG|TIMP1|COL7A1|SERPINC1|PTN|HRG|HSPA5|COL4A3|CAP2|BIRC6|BIRC5|ANXA5|FURIN|PDE6G|ANXA2|HSPBP1|CDKN1A|YWHAG|CDKN1B|TNK2
31175	7.5482e-11	1.2672e-09	47	245	1204	17702	neuron projection development	FGFR1|ERBB3|ERBB2|ABI2|EPHB1|SDC2|EPHB2|NRCAM|IGF1R|PTK2|APP|PTK2B|APOE|ATXN10|PAFAH1B1|PRKACA|TUBB3|ACTB|EGFR|PRKCA|GNAO1|PTPRM|MAP2K1|BAIAP2|RXRA|GRIN1|MAP1B|HN1|NRXN1|HGF|CDK5|VASP|PTPN11|DVL1|ATP7A|LAMA1|NEDD4|MAP1S|MAP2|JAK2|VCAN|NGFR|BMPR1B|APBB1|FEZ2|FEZ1|NGF
43623	9.587e-11	1.6055e-09	35	151	1204	17702	cellular protein complex assembly	TUBB2A|WASF1|ALDOB|CALR|SRC|TGFB1|NDUFS7|PTK2|FGG|TUBB|FGA|GSN|PTK2B|FGB|ZFYVE9|NDUFS8|HRG|TUBA1A|TUBB3|TCP1|HSP90AA1|APCS|CRYAA|PICK1|SMAD4|SMAD2|SMAD1|CDK5|WAS|FLNA|DVL1|EPS15|COG4|ADRB2|FBXO31
43560	1.1897e-10	1.9873e-09	10	12	1204	17702	insulin receptor substrate binding	IGF1R|PRKCZ|GRB2|IL4R|PIK3CA|JAK2|INSR|PRKCD|PIK3R1|PTPN11
70013	1.2117e-10	2.0192e-09	178	1643	1204	17702	intracellular organelle lumen	EIF6|MRPL42|MAEA|CDX2|CDC16|XRCC1|TGFB1|GOT2|SFRS4|APOA2|APOB|CSNK2A1|SMARCD1|DDX24|U2AF1|SRRM1|DDX20|SAP30L|RNF34|CIB1|ANAPC2|POLI|RARG|USP1|MAGOH|RELA|PTBP1|MTA1|ACTN1|PCM1|POR|SARS2|MED10|CLPX|SFRS2|RFC5|MAPK1|EP300|JUN|CLPP|ATP5C1|CSTB|NEU1|MAPK8|MAPK7|XRN2|LRPPRC|NGF|RAD23B|RBP4|TADA3|DAG1|CHEK1|HSPA1A|CALR|XAB2|COIL|CALU|EIF3A|HNRNPK|POLE2|SNF8|NPM1|TAF9|HSPE1|SKIL|DNAJA3|P4HB|ZMYM2|SMAD9|M…
48729	1.3929e-10	2.3153e-09	50	275	1204	17702	tissue morphogenesis	HNF1A|PDGFB|TP63|HP|TGFB1|IL10|CITED1|TGFB2|MAP3K7|PRKACA|FGF2|FRS2|MYC|CHUK|EGFR|AR|RET|RARG|RXRA|ESR1|PCDH8|HN1|ESR2|VASP|CFL1|VEGFA|COL1A2|NGFR|COL1A1|FGFR1|GRB2|BMPR2|DAG1|TCF21|VDR|IGF1R|MACF1|TGM2|PLXND1|TRAF6|HTT|SMAD4|IGF1|SMAD2|CELSR1|SMAD1|EPHA2|ATP7A|LAMA1|PRKAR1A
44428	1.448e-10	2.4009e-09	186	1742	1204	17702	nuclear part	EIF6|RALY|MAEA|CDX2|U2AF2|CDC16|XRCC1|SFRS4|CSNK2A1|SMARCD1|DDX24|U2AF1|SRRM1|LSM3|DDX20|SAP30L|RNF34|CIB1|ANAPC2|POLI|RARG|USP1|MAGOH|RELA|PTBP1|MTA1|ACTN1|PCM1|MED10|SFRS2|RFC5|MAPK1|EP300|JUN|CSTB|MAPK8|MAPK7|XRN2|LRPPRC|RAD23B|RBP4|TADA3|STRAP|DAG1|CHEK1|HSPA1A|BCL2L1|XAB2|COIL|VDR|EIF3A|HNRNPK|POLE2|SNF8|NPM1|HNRNPD|TAF9|SKIL|HNRNPC|PABPC1|SFRS12|ZMYM2|SMAD9|MLL|NOC4L|TAF6|HTT|MET|SMAD4|NXF2…
7264	1.4903e-10	2.465e-09	52	293	1204	17702	small GTPase mediated signal transduction	HRAS|WASF2|ITSN1|RHOU|DAB1|APOE|SHC1|SHC3|FGF2|SHC2|CHUK|RAB27A|PLD1|ROCK1|TP53|RB1|ARHGEF11|MAPK1|CRKL|GNB1|CFL1|RAB5A|COL1A2|ARL8B|GRAP2|NGF|RALGPS1|GRB2|ABCA1|SRC|SOS1|PTH|SOS2|DNAJA3|RAB8A|RAB8B|VAV3|MAP2K1|YWHAB|RGS19|RAF1|IGF1|HGF|VAV2|LAT|CDKN1A|MAPK12|NTRK1|RASSF1|MAPK14|YWHAQ|TNK2
45321	1.5166e-10	2.5023e-09	45	233	1204	17702	leukocyte activation	YWHAZ|ELF4|TOLLIP|SNCA|ITGB1|ITGAM|IL10|TGFB1|ADA|CD74|SHB|INS|CD2|ZAP70|MS4A2|NDRG1|CD4|TRAF6|DPP4|DNAJA3|SYK|RAB27A|BLNK|CD28|PTPRC|FLT3|TP53|MINK1|CD40|VAV1|PRKCD|WAS|IFNAR1|PRKCB|ATP7A|LAT|HDAC4|LAT2|CBLB|LAX1|FYN|NTRK1|PI4K2A|ADAM17|UBD
30029	1.5478e-10	2.5442e-09	47	250	1204	17702	actin filament-based process	ALDOA|PRKCZ|HRAS|PDLIM7|PDGFB|CAPZA3|CALD1|WASF1|BCAR1|WASF2|CAPZA1|ABI2|HP|ABI1|ARHGAP17|CALR|RHOU|DSTN|PFN2|DYNLL1|GSN|PTK2B|SH2B2|PAFAH1B1|CAP1|NPHP1|ACTA1|TAOK2|ROCK1|CRYAA|VIL1|PRKCI|CDK5|WAS|VASP|FLNA|ARHGEF11|EPS8|CFL1|SCIN|TMSB4X|TMSB4Y|WASL|ABL1|CRK|SELE|FHOD1
4866	1.5495e-10	2.5442e-09	34	146	1204	17702	endopeptidase inhibitor activity	A2M|XIAP|C3|SNCA|C5|BCL2L1|TIMP1|AHSG|SPINK7|APP|LPA|COL7A1|SERPINA5|SERPINA4|SERPINE1|SERPINC1|HRG|HSPA5|KNG1|COL4A3|CAP2|C4A|C4B|CST3|BIRC6|SERPING1|BIRC5|FURIN|AMBP|SERPINB9|SERPINF2|SERPINB2|CSTB|PEBP1
48661	1.6629e-10	2.7238e-09	15	30	1204	17702	positive regulation of smooth muscle cell proliferation	PRKCA|EGFR|FLT1|TNF|PDGFB|ELANE|IGF1|HGF|STAT1|MNAT1|JUN|VEGFA|TGM2|PRKACA|TRAF6
10629	1.7376e-10	2.8391e-09	79	550	1204	17702	negative regulation of gene expression	E2F1|PPARD|THRA|CDX2|HNF1A|CCDC85B|XPO5|TSG101|PPARG|SPI1|TP63|DMAP1|RBM9|DAXX|TGFB1|CITED1|GFI1B|WWP1|NR2F6|RARA|DDX20|HSF4|NR2F2|INSR|FGF2|KHDRBS1|ATF7IP|RARG|CRYAA|RELA|RXRA|TP53|UBE2I|TLE1|HN1|NR0B2|RB1|PCM1|PTPRO|ORF3|CFL1|MDM2|TGIF1|EID1|TNF|DRD3|SOX6|BCL2L1|ZBTB16|CALR|NR1H2|VDR|TCF21|SUMO1|DRAP1|HRG|SKIL|TRAF6|MDFI|SMAD4|TRIM27|YWHAB|ZNF24|ILF3|SMAD2|SNW1|SMAD1|STAT3|BRCA1|ATXN1|HDAC4|HDA…
46626	1.7467e-10	2.8472e-09	13	22	1204	17702	regulation of insulin receptor signaling pathway	PRKCA|PRKCZ|PTPRE|RELA|SOCS1|IGF2|PRKCD|IRS1|AHSG|INS|IL1B|PRKACA|PTPN1
6357	1.7871e-10	2.9061e-09	98	746	1204	17702	regulation of transcription from RNA polymerase II promoter	CDX2|THRA|CASK|CITED1|TGFB1|APP|SMARCD1|IL1B|RARA|DDX20|RARG|RXRA|RELA|HNF4G|NR0B2|MED10|EP300|HNF4A|JUN|VEGFA|TGIF1|EID1|DRD3|TADA3|ELK1|SOX6|CALR|POMC|NR2C2|NR1H2|VDR|DRAP1|HTATSF1|SNF8|TAF9|RNF10|SKIL|TRAF6|NR1H3|MDFI|ESRRA|MLL|MAP2K1|GRIN1|SMAD4|SNW1|SMAD2|HGF|SMAD1|BRCA1|HDAC4|HDAC3|NEDD4|PRKAR1A|DNMT1|ABL1|DNAJB5|E2F1|PPARD|HNF1A|ELF4|PPARG|SPI1|TP63|SKAP1|GFI1B|NR2F6|HSF4|PAK1|NR2F2|FGF2|M…
50819	1.8756e-10	3.0425e-09	14	26	1204	17702	negative regulation of coagulation	KNG1|F12|PDGFB|KLK3|PDGFA|VTN|ANXA5|PLG|PROC|ANXA2|APOE|SERPINE1|F2|APOH
61135	1.8863e-10	3.0525e-09	34	147	1204	17702	endopeptidase regulator activity	A2M|XIAP|C3|SNCA|C5|BCL2L1|TIMP1|AHSG|SPINK7|APP|LPA|COL7A1|SERPINA5|SERPINA4|SERPINE1|SERPINC1|HRG|HSPA5|KNG1|COL4A3|CAP2|C4A|C4B|CST3|BIRC6|SERPING1|BIRC5|FURIN|AMBP|SERPINB9|SERPINF2|SERPINB2|CSTB|PEBP1
30036	2.0331e-10	3.2822e-09	45	235	1204	17702	actin cytoskeleton organization	ALDOA|PRKCZ|HRAS|PDLIM7|PDGFB|CAPZA3|CALD1|WASF1|BCAR1|WASF2|CAPZA1|ABI2|HP|ABI1|ARHGAP17|CALR|RHOU|DSTN|PFN2|DYNLL1|GSN|PTK2B|SH2B2|PAFAH1B1|CAP1|NPHP1|ACTA1|TAOK2|ROCK1|CRYAA|PRKCI|CDK5|WAS|VASP|FLNA|ARHGEF11|EPS8|CFL1|SCIN|TMSB4X|TMSB4Y|WASL|ABL1|CRK|FHOD1
166	2.1768e-10	3.5058e-09	227	2251	1204	17702	nucleotide binding	HRAS|STAR|TUBB2A|U2AF2|PGD|CCT3|MAP3K7|ACTG1|SFRS4|MAT1A|U2AF1|PIK3CA|TLK2|RAB27A|MAP2K5|SYK|PIK3CG|BCR|ROCK1|NCF1|PTBP1|PCM1|MARK4|SARS2|SFRS3|SFRS2|RFC5|MAPK1|PDGFRB|MAPK8|ARL8B|MAPK7|MST1R|EIF2AK4|RBP4|GNAI3|GNAI2|ERBB4|ERBB3|GNAI1|NEK1|ERBB2|PABPC4|ADRBK1|CHEK1|HSPA1A|CDC34|EPHB1|EPHB2|TK1|EPHB6|HTATSF1|MYO15A|ZAP70|C4ORF14|PABPC1|SFRS12|TAOK2|MAP2K1|TGFBR1|CUGBP2|NXF2|SMAD1|NXF1|EPHA2|KDR|CB…
16481	2.1858e-10	3.5118e-09	73	493	1204	17702	negative regulation of transcription	E2F1|PPARD|THRA|CDX2|HNF1A|CCDC85B|TSG101|PPARG|SPI1|TP63|DMAP1|RBM9|DAXX|TGFB1|CITED1|GFI1B|WWP1|NR2F6|RARA|HSF4|DDX20|NR2F2|FGF2|KHDRBS1|ATF7IP|RARG|RELA|RXRA|TP53|UBE2I|TLE1|HN1|NR0B2|RB1|PCM1|PTPRO|CFL1|MDM2|TGIF1|EID1|TNF|DRD3|SOX6|ZBTB16|CALR|NR1H2|VDR|TCF21|SUMO1|DRAP1|HRG|SKIL|TRAF6|MDFI|SMAD4|TRIM27|YWHAB|ZNF24|ILF3|SMAD2|SNW1|STAT3|BRCA1|ATXN1|HDAC4|HDAC3|CDKN1B|LRP1|NEDD4|YWHAQ|DNMT1|S…
7267	2.4083e-10	3.8601e-09	82	584	1204	17702	cell-cell signaling	SYT1|HNF1A|GABRB3|TOLLIP|PDGFA|SNCA|FASLG|TP63|IL10|CXCL10|TGFB2|SPRY2|SH2D1A|SPRY1|APP|WISP1|GRIN2B|APOE|GRIN2D|IL1B|PRKACA|SHC3|FRS2|FGF2|SYK|PRKCA|AR|NRXN2|STC2|SF1|PCDH8|ESR2|CDK5|GRM1|GABRR2|C1QA|MAPK1|GABRR1|KIF1B|SH3KBP1|PEBP1|GRAP2|FGFR1|CAV2|YWHAZ|PLDN|DRD3|GRB2|CCR1|DRD4|GIPC1|ITGB2|POMC|CCL5|CCL7|EPHB1|AMPH|PTK2|SYN1|CCL21|INS|PTH|TEK|EXOC4|PAFAH1B1|MLLT4|NOVA1|PLAT|HTT|NAT1|GRIN1|SMAD…
31252	2.6588e-10	4.2515e-09	36	164	1204	17702	cell leading edge	JUB|PDLIM7|WASF1|BCAR1|WASF2|DAG1|WWC1|ABI2|ITGB5|ABI1|ITSN1|CD2AP|ITGB1|IQGAP1|CTTN|SPRY1|PTK2|GSN|CXCR4|CNTNAP2|PIK3CA|SYNJ2|SH2B2|DPP4|RASA1|PARD6A|PLD1|PTPRM|BAIAP2|CDK5|VASP|ITGA8|RAB5A|WASL|APBB1|HDAC6
51249	3.0072e-10	4.7972e-09	35	157	1204	17702	regulation of lymphocyte activation	PLDN|ERBB2|PNP|IL10|TGFB1|ADA|CD74|MAP3K7|CASP3|IL4R|SFTPD|CD2|ZAP70|IL1B|RARA|CD4|INPP5D|TRAF6|PAG1|DNAJA3|DPP4|CD28|SYK|PTPRC|IRS2|SIT1|FLT3|CD40|BAD|HGF|LAT|CBLB|CDKN1A|LAX1|VSIG4
8305	3.6516e-10	5.8115e-09	14	27	1204	17702	integrin complex	ITGB4|ITGB5|ITGB2|ITGB3|ITGB1|ITGAM|ITGAX|ITGA6|ITGB8|ITGAV|ITGB7|ITGA8|ITGB6|ITGA2B
5654	3.7006e-10	5.8755e-09	114	929	1204	17702	nucleoplasm	CDX2|CDC16|XRCC1|SFRS4|CSNK2A1|SMARCD1|U2AF1|SRRM1|DDX20|RNF34|CIB1|ANAPC2|RARG|POLI|USP1|MAGOH|RELA|PTBP1|MTA1|PCM1|MED10|SFRS2|RFC5|MAPK1|EP300|JUN|MAPK8|MAPK7|LRPPRC|RBP4|RAD23B|TADA3|DAG1|HSPA1A|CHEK1|COIL|XAB2|HNRNPK|POLE2|NPM1|SNF8|TAF9|SKIL|ZMYM2|MLL|SMAD9|TAF6|MET|NXF2|SMAD4|CDC20|SMAD2|NXF1|SMAD1|CDC27|BRCA1|HDAC4|LAT|HDAC3|CDKN1A|PLK1|GTF2F1|PCNA|CIRBP|FBXO31|HDAC6|E2F1|E2F2|HIST4H4|HNF…
51897	3.7669e-10	5.9668e-09	13	23	1204	17702	positive regulation of protein kinase B signaling cascade	EGFR|TF|F10|TGFBR1|IGF2|F7|ITSN1|TGFB1|IGF1R|INS|TEK|THBS1|INSR
8286	3.7909e-10	5.9907e-09	16	36	1204	17702	insulin receptor signaling pathway	IRS2|GRB2|BAIAP2|BCAR1|PTPRA|SOCS7|RPE65|IGF2|IRS1|IGF1R|GAB1|SHC1|SH2B2|IGFBP1|INSR|PIK3R1
50804	4.3122e-10	6.7986e-09	31	129	1204	17702	regulation of synaptic transmission	PRKCZ|HRAS|SNCAIP|TNF|GNAI3|STAR|GNAI2|ERBB4|DRD3|SNCA|DRD4|GIPC1|KIT|EPHB2|SYP|GRIN2B|APOE|PRKACA|PLAT|EGFR|HTT|MAP1B|NLGN3|PARK2|CDK5|GRM1|YWHAG|RAB5A|PEBP1|FEZ1|NGF
31981	4.3466e-10	6.8368e-09	148	1316	1204	17702	nuclear lumen	EIF6|MAEA|CDX2|CDC16|XRCC1|SFRS4|CSNK2A1|DDX24|SMARCD1|U2AF1|SRRM1|SAP30L|DDX20|RNF34|CIB1|ANAPC2|POLI|RARG|USP1|MAGOH|RELA|PTBP1|ACTN1|MTA1|PCM1|MED10|SFRS2|RFC5|MAPK1|EP300|JUN|CSTB|MAPK8|MAPK7|LRPPRC|XRN2|RBP4|RAD23B|TADA3|DAG1|CHEK1|HSPA1A|COIL|XAB2|EIF3A|HNRNPK|POLE2|SNF8|NPM1|TAF9|SKIL|ZMYM2|SMAD9|MLL|NOC4L|TAF6|HTT|MET|SMAD4|NXF2|SMAD2|CDC20|SMAD1|NXF1|CDC27|BRCA1|HDAC4|LAT|CCT5|HDAC3|CDKN…
4697	4.3847e-10	6.8806e-09	11	16	1204	17702	protein kinase C activity	PRKD1|PRKCA|PRKCZ|PAK2|PRKCI|PRKCG|PRKACA|PAK1|PRKCE|PRKCD|PRKCB
60284	4.4261e-10	6.9294e-09	46	249	1204	17702	regulation of cell development	THRA|STAR|DRD3|SYNJ1|PPARG|KIT|CALR|ITM2C|TGFB1|CITED1|TGFB2|EPHB2|NRCAM|VDR|PTK2|APOE|INS|HK3|MAPT|RNF10|SKIL|FGF2|DISC1|B4GALT1|MAG|ANAPC2|DTX1|STMN2|RELA|MAP1B|SMAD4|TP53|SMAD2|CDC20|HN1|SMAD1|DPYSL2|PCM1|HDAC4|YWHAG|EP300|F2|NGFR|IGFBP3|FEZ1|NGF
50900	4.5038e-10	7.0347e-09	21	63	1204	17702	leukocyte migration	B4GALT1|PRKCA|SELP|TNF|ROCK1|PDGFB|ELANE|ITGB2|HGF|CCL5|IL10|ITGAM|TGFB2|ITGA6|VEGFA|SFTPD|IL1B|PRKACA|SELE|SELPLG|SYK
51896	5.327e-10	8.3013e-09	15	32	1204	17702	regulation of protein kinase B signaling cascade	EGFR|TF|F10|DRD3|TGFBR1|DAG1|IGF2|F7|ITSN1|TGFB1|IGF1R|INS|TEK|THBS1|INSR
51240	5.6779e-10	8.8277e-09	49	277	1204	17702	positive regulation of multicellular organismal process	SLC6A3|SNCA|TGFB1|TGFB2|MAP3K7|HSF1|SERPINE1|APOH|IL1B|RARA|FGF2|MYC|GHR|EGFR|CDK1|F12|CD40|F7|IFNAR1|ADRB2|EP300|ADRB1|SERPINF2|VEGFA|F2|ADAM17|PRKCZ|FGFR1|TF|C3AR1|TNF|ERBB4|C3|C5|BMPR2|CCL5|ADA|VDR|INS|HRG|RNF10|TRAF6|THBS1|B4GALT1|HGF|PLG|JAK2|ALOX5|BMPR1B
51346	5.8777e-10	9.1172e-09	20	58	1204	17702	negative regulation of hydrolase activity	PRKCZ|CAP2|CRYAA|SNCA|NEIL1|TP53|CST3|BIRC5|VTN|SFN|HBXIP|TGFB2|SPRY2|APOA2|SPRY1|SERPINE1|CSTB|HSPA5|THBS1|DNAJA3
43112	6.2586e-10	9.6857e-09	16	37	1204	17702	receptor metabolic process	TNF|DRD3|GRB2|SNCA|PPARG|PICK1|CDK5|TGFB1|IL10|FLNA|DVL1|NEDD4|RAB5A|SMURF1|GHR|DNM2
48732	6.4446e-10	9.9336e-09	39	193	1204	17702	gland development	FGFR1|THRA|TNF|PDGFB|ERBB4|ERBB3|SLC6A3|ERBB2|DAG1|TP63|TGFB1|TGFB2|IGF1R|VDR|TCF21|TGM2|HRG|EGF|PLXND1|FRS2|FGF2|CHUK|B4GALT1|EGFR|IRS2|AR|RARG|RXRA|TGFBR1|SF1|ESR1|IGF1|HN1|ESR2|IRS1|LAMA1|CRKL|MT-CO2|VEGFA
70727	6.4483e-10	9.9336e-09	66	436	1204	17702	cellular macromolecule localization	RAB3GAP2|CLTA|PDIA3|TGFB1|TGFB2|SSR1|ZFYVE9|CNTNAP2|NCKIPSD|FGF2|RAB27A|EGFR|CDK1|STX5|NCF1|PICK1|SF1|TP53|PRKCI|VTI1B|AP4M1|TIMM23|PCM1|CDK5|PTPRO|FLNA|BCAP31|MAPK1|JUN|LACRT|F2|USO1|TOMM20|MDM2|YWHAZ|TNF|STAM2|GIPC1|ZBTB16|CALR|CD74|STAU1|MACF1|HK3|NPM1|EXOC4|EGF|SRGN|TAOK2|HTT|YWHAB|LMNA|DVL1|COG3|CBLB|YWHAG|TOM1L1|NEDD4|YWHAQ|PCNA|HGS|JAK2|SMURF1|GGA1|GGA3|HDAC6
2020	6.8462e-10	1.0522e-08	14	28	1204	17702	protease binding	TF|TP53|CST3|FURIN|CRADD|SERPINB9|LRP1|SERPINF2|SERPINA5|SERPINE1|SERPINC1|CSTB|DPP4|ADAMTS4
51969	7.2963e-10	1.1178e-08	32	139	1204	17702	regulation of transmission of nerve impulse	PRKCZ|HRAS|SNCAIP|TNF|GNAI3|STAR|GNAI2|ERBB4|DRD3|SNCA|DRD4|GIPC1|KIT|EPHB2|SYP|GRIN2B|APOE|RNF10|PRKACA|PLAT|EGFR|HTT|MAP1B|NLGN3|PARK2|CDK5|GRM1|YWHAG|RAB5A|PEBP1|FEZ1|NGF
8624	7.306e-10	1.1178e-08	28	110	1204	17702	induction of apoptosis by extracellular signals	TNF|FASLG|ITSN1|DAXX|CRADD|VDR|CASP3|SQSTM1|SOS1|PTH|SOS2|DIABLO|AATF|PRKACA|FAS|TRAF6|PRKCA|VAV3|BAD|HGF|VAV2|VAV1|ARHGEF11|RYR2|MAPK8|NGFR|PDCD6|NGF
6935	7.6257e-10	1.1615e-08	36	170	1204	17702	chemotaxis	C3AR1|HRAS|PDGFB|PDGFA|CCR1|C5|FPR1|ITGB2|CXCR3|CCL5|CCL7|IL10|ITGAM|TGFB2|CXCL10|CCL21|SFTPD|IL1B|PRKACA|FGF2|SYK|PRKCA|PLD1|MAP2K1|CMKLR1|GPR77|HGF|CCL18|PLAUR|MAPK1|CCR8|MAPK14|CCR3|VEGFA|CCR2|PDGFRB
42330	7.6257e-10	1.1615e-08	36	170	1204	17702	taxis	C3AR1|HRAS|PDGFB|PDGFA|CCR1|C5|FPR1|ITGB2|CXCR3|CCL5|CCL7|IL10|ITGAM|TGFB2|CXCL10|CCL21|SFTPD|IL1B|PRKACA|FGF2|SYK|PRKCA|PLD1|MAP2K1|CMKLR1|GPR77|HGF|CCL18|PLAUR|MAPK1|CCR8|MAPK14|CCR3|VEGFA|CCR2|PDGFRB
30195	7.7065e-10	1.1711e-08	13	24	1204	17702	negative regulation of blood coagulation	KNG1|F12|PDGFB|KLK3|PDGFA|VTN|PLG|PROC|ANXA2|APOE|SERPINE1|F2|APOH
30414	8.4784e-10	1.2855e-08	34	155	1204	17702	peptidase inhibitor activity	A2M|XIAP|C3|SNCA|C5|BCL2L1|TIMP1|AHSG|SPINK7|APP|LPA|COL7A1|SERPINA5|SERPINA4|SERPINE1|SERPINC1|HRG|HSPA5|KNG1|COL4A3|CAP2|C4A|C4B|CST3|BIRC6|SERPING1|BIRC5|FURIN|AMBP|SERPINB9|SERPINF2|SERPINB2|CSTB|PEBP1
8201	9.1453e-10	1.3835e-08	28	111	1204	17702	heparin binding	FGFR1|VTN|CCL7|ITGAM|APLP1|APOB|APP|APOE|SERPINA5|APOH|SERPINC1|PTN|LTF|HRG|PAFAH1B1|THBS1|FGF2|FN1|KNG1|SELP|SELL|ELANE|COL5A1|RPL29|VEGFA|MPO|ADAMTS1|CTSG
30155	9.5901e-10	1.4475e-08	33	148	1204	17702	regulation of cell adhesion	PRKCZ|TNF|ERBB3|ERBB2|VTN|ADA|TGFB1|TGFB2|DAB1|GSN|TGFBI|SERPINE1|TGM2|IL1B|HRG|THBS1|DPP4|RASA1|KNG1|SELP|VAV3|MAP2K1|HN1|NID1|CD63|VAV1|PLG|KDR|LAMA1|LAMA4|ITGA6|JAK2|COL1A1
9790	9.7895e-10	1.4743e-08	82	601	1204	17702	embryonic development	THRA|CDX2|HNF1A|LMO2|PDGFA|TP63|HP|TGFB1|IL10|CITED1|TGFB2|MAP3K7|SPRY2|DAB2|APOB|PRMT1|HSF1|GRIN2B|FXN|PRKACA|FRS2|FGF2|EGFR|RET|AR|RARG|CRYAA|PICK1|TP53|HN1|PCDH8|CDK5|VASP|MAPK1|EP300|VEGFA|CFL1|PDGFRB|COL1A1|RBP4|FGFR1|GRB2|C5|BMPR2|SOX6|BCL2L1|ZBTB16|XAB2|ADA|TCF21|RPA2|MACF1|MYO15A|SH2B3|AATF|HRG|SKIL|TRAF6|RASA1|DNAJA3|MDFI|MAFF|CUBN|MLL|MAP2K1|HTT|TGFBR1|MAP1B|SMAD4|BIRC6|SMAD2|SMAD1|CELS…
2764	1.1698e-09	1.7579e-08	20	60	1204	17702	immune response-regulating signaling pathway	PTPRC|C3AR1|BCAR1|RELA|CD247|CD40|SKAP1|PRKCB|MAP3K7|UBE2N|MAPK1|LAT2|CD19|LAX1|FYN|IKBKG|ZAP70|SH2B2|TRAF6|SYK
30162	1.1926e-09	1.7881e-08	21	66	1204	17702	regulation of proteolysis	PLAT|TNF|GIPC1|FURIN|STUB1|IL10|TIMP1|PLAUR|HSPBP1|NR1H2|SUMO1|EP300|PLK1|INS|APOE|SERPINA5|F2|IL1B|MDM2|TAF9|HDAC6
34613	1.2344e-09	1.8467e-08	65	433	1204	17702	cellular protein localization	RAB3GAP2|CLTA|PDIA3|TGFB1|TGFB2|SSR1|ZFYVE9|CNTNAP2|NCKIPSD|FGF2|RAB27A|EGFR|CDK1|STX5|NCF1|PICK1|SF1|TP53|PRKCI|VTI1B|AP4M1|TIMM23|PCM1|CDK5|PTPRO|FLNA|BCAP31|MAPK1|JUN|LACRT|F2|USO1|TOMM20|MDM2|YWHAZ|TNF|STAM2|GIPC1|ZBTB16|CALR|CD74|MACF1|HK3|NPM1|EXOC4|EGF|SRGN|TAOK2|HTT|YWHAB|LMNA|DVL1|COG3|CBLB|YWHAG|TOM1L1|NEDD4|YWHAQ|PCNA|HGS|JAK2|SMURF1|GGA1|GGA3|HDAC6
2237	1.2804e-09	1.9113e-08	30	127	1204	17702	response to molecule of bacterial origin	TG|TF|SNCA|FASLG|GNG12|DCN|CCL5|IL10|CITED1|CXCL10|B2M|GCH1|TNFRSF1A|VDR|HSF1|SERPINE1|IL1B|CHUK|SELP|RELA|SOCS1|ELANE|HGF|STAT1|MAPK1|JUN|ADAM17|SELE|CTSG|NGF
51707	1.3018e-09	1.9388e-08	57	357	1204	17702	response to other organism	SNCA|FASLG|TGFB1|IL10|CITED1|B2M|CXCL10|CFP|APOB|HSF1|CXCR4|PCBP2|SERPINE1|TPT1|LTF|IL1B|MX1|IFNGR2|CHUK|PLD1|RELA|ELANE|SOCS1|LYZ|HBXIP|IFNAR1|IFNAR2|MAPK1|CCDC130|JUN|CFL1|PLA2G2A|ADAM17|WASL|STMN1|MST1R|CTSG|NGF|TG|TF|MBL2|TNF|GNG12|DCN|CCL5|GCH1|TNFRSF1A|VDR|PTPRC|SELP|HCK|HGF|STAT1|PLSCR1|CCT5|GTF2F1|SELE
5625	1.3204e-09	1.9623e-08	53	320	1204	17702	soluble fraction	RAB3GAP2|HRAS|WARS|CTTN|WISP1|SLC2A4|SERPINE1|PRKACA|FAS|NSMAF|INSR|DPP4|DARS|STMN2|NCF1|PRKCI|FBP1|PDE4D|MAPK1|BLMH|CCR2|F2|PEBP1|CTSB|YWHAZ|CALCOCO2|ABI1|ADRBK1|GIPC1|CCL5|POMC|TAC3|FGB|PAFAH1B1|INPP5D|EGF|ACTB|SELP|RAB8B|MAP2K1|HTT|MAP1B|DPYSL2|SMAD1|PTPN12|ANXA2|PTPN11|FBLN1|DUSP1|MAPK12|ALOX5|MERTK|PDCD6
9057	1.3327e-09	1.9762e-08	72	503	1204	17702	macromolecule catabolic process	TSG101|UCHL1|CDC16|CD2AP|TGFB1|APOB|CASP3|APOE|PCBP2|PSMD4|ANAPC2|CDK1|UFD1L|USP1|MAGOH|RELA|EXOSC4|CYCS|ELANE|UBE2I|CDK5|CLPX|UBE2N|MAD2L1|BACE1|ADAM17|UBD|MDM2|NGFR|XRN2|USP7|RAD23B|USP8|RAD23A|PABPC4|HSPA1A|CDC34|STUB1|PSMB5|PSMB4|RPA2|PSMB7|ARIH2|PSMB1|SQSTM1|PSMB3|HNRNPD|RNF11|HSPA5|TRAF6|AXIN1|AGA|LRSAM1|NPLOC4|UPF1|GUSB|CDC20|PARK2|CDC27|BIRC2|PLG|CBLC|DNASE1|MNAT1|TOM1L1|PSMD11|DCP2|NEDD4…
43281	1.352e-09	2.0004e-08	25	92	1204	17702	regulation of caspase activity	TF|C9|TNF|PPARG|SNCA|FASLG|HP|SFN|CASP9|DIABLO|HSPE1|HSPA5|THBS1|DNAJA3|COL4A3|CRYAA|PSAP|CYCS|TP53|BIRC5|BAD|HBXIP|STAT1|F2|PDCD6
2757	1.5265e-09	2.2487e-08	19	55	1204	17702	immune response-activating signal transduction	PTPRC|C3AR1|BCAR1|RELA|CD247|SKAP1|PRKCB|MAP3K7|UBE2N|MAPK1|LAT2|CD19|LAX1|FYN|IKBKG|ZAP70|SH2B2|TRAF6|SYK
6898	1.5265e-09	2.2487e-08	19	55	1204	17702	receptor-mediated endocytosis	CUBN|PDLIM7|DRD3|GRB2|SNCA|ARHGAP27|ASGR1|ADRB2|LRP1|APOE|NEDD4|IGF2R|SFTPD|RAB5A|CAP1|LRP2|DNM1|GHR|DNM2
30194	1.59e-09	2.3371e-08	10	14	1204	17702	positive regulation of blood coagulation	F12|TF|SERPINF2|F2|SERPINE1|APOH|HRG|F7|THBS1|PLG
50863	1.678e-09	2.4504e-08	29	121	1204	17702	regulation of T cell activation	ERBB2|PNP|CD74|ADA|IL10|TGFB1|MAP3K7|CASP3|IL4R|SFTPD|CD2|ZAP70|IL1B|CD4|RARA|TRAF6|PAG1|DNAJA3|DPP4|CD28|SYK|PTPRC|SIT1|BAD|HGF|LAT|CBLB|LAX1|VSIG4
50867	1.678e-09	2.4504e-08	29	121	1204	17702	positive regulation of cell activation	PLDN|PNP|CD74|ADA|TGFB1|MAP3K7|GAB2|IL4R|CD2|ZAP70|IL1B|MS4A2|RARA|CD4|INPP5D|THBS1|TRAF6|DNAJA3|DPP4|CD28|SYK|PTPRC|SELP|IRS2|CD40|BAD|HGF|CDKN1A|JAK2
31396	1.678e-09	2.4504e-08	29	121	1204	17702	regulation of protein ubiquitination	CDC16|STUB1|DAXX|PIN1|PSMB5|PSMB4|PSMB7|PSMB1|PSMB3|PSMD4|HSPA5|DNAJA3|AXIN1|ANAPC2|CDK1|PRKCG|CDC20|CDK5|CDC27|BRCA1|HSPBP1|UBE2N|MAD2L1|PLK1|PSMD11|RASSF1|FBXO31|SMURF1|VPS28
7584	1.7529e-09	2.5543e-08	35	167	1204	17702	response to nutrient	RBP4|A2M|STAR|GNAI2|PDGFA|IGFBP7|PPARG|SYNJ1|TGFB1|CXCL10|IGF1R|VDR|TNFRSF11B|GSN|SERPINC1|IL1B|RARA|INSR|BGLAP|RARG|CUBN|STC2|RELA|RXRA|MAP1B|F7|STAT1|EP300|DUSP1|TFRC|IGF2R|RYR2|ALOX5|COL1A1|IGFBP2
7611	1.7621e-09	2.5621e-08	28	114	1204	17702	learning or memory	PRKCZ|HRAS|THRA|DRD3|ABI2|KIT|EPHB2|AMPH|APP|GRIN2B|PTN|IL1B|PAFAH1B1|PRKACA|SHC3|PRKCA|HTT|GRIN1|NLGN3|PRKCG|PARK2|ESR2|CDK5|ATXN1|FYN|JUN|ITGA8|NGF
15631	1.7989e-09	2.61e-08	26	100	1204	17702	tubulin binding	ALDOA|SNCA|DAG1|MACF1|MAPT|HK3|PAFAH1B1|CLASP2|B4GALT1|HTT|NCALD|MAP1B|BIRC5|MARK4|BRCA1|MAP1S|FYN|MAP6|STMN1|ARL8B|PRNP|SPAST|LRPPRC|HDAC6|DNM2|FEZ1
43228	1.8666e-09	2.6966e-08	237	2430	1204	17702	non-membrane-bounded organelle	JUB|MRPL42|CDX2|PDLIM7|TUBB2A|SNCA|CCT3|CDC16|PLEC1|CD2AP|ACTG1|FAM125A|HOOK2|APP|GRIN2B|RPLP1|SAP30L|CCNA1|MAP2K5|CLNS1A|F10|ROCK1|PTBP1|PCM1|MARK4|DCTN1|DCTN2|RFC5|MAPK1|MAD2L1|KRT15|JUN|RYR2|ARL8B|MST1R|EIF2AK4|ALDOA|ERBB4|ALDOB|DAG1|CHEK1|COIL|PFN2|MACF1|MYO15A|NOC4L|TAOK2|MAP2K1|NXF2|CDC20|NDC80|CDC27|DVL1|CCT5|EPS8|KRTAP4-12|RAPSN|MAP2|PCNA|MAP4|MAP6|UTP14A|GYPC|TSG101|WASF1|WASF2|DMAP1|CAN…
43232	1.8666e-09	2.6966e-08	237	2430	1204	17702	intracellular non-membrane-bounded organelle	JUB|MRPL42|CDX2|PDLIM7|TUBB2A|SNCA|CCT3|CDC16|PLEC1|CD2AP|ACTG1|FAM125A|HOOK2|APP|GRIN2B|RPLP1|SAP30L|CCNA1|MAP2K5|CLNS1A|F10|ROCK1|PTBP1|PCM1|MARK4|DCTN1|DCTN2|RFC5|MAPK1|MAD2L1|KRT15|JUN|RYR2|ARL8B|MST1R|EIF2AK4|ALDOA|ERBB4|ALDOB|DAG1|CHEK1|COIL|PFN2|MACF1|MYO15A|NOC4L|TAOK2|MAP2K1|NXF2|CDC20|NDC80|CDC27|DVL1|CCT5|EPS8|KRTAP4-12|RAPSN|MAP2|PCNA|MAP4|MAP6|UTP14A|GYPC|TSG101|WASF1|WASF2|DMAP1|CAN…
51254	1.889e-09	2.7231e-08	72	507	1204	17702	positive regulation of RNA metabolic process	E2F1|THRA|HNF1A|ELF4|PPARG|SPI1|TP63|CASK|HNRNPLL|SKAP1|IL10|TGFB1|HNRPLL|APP|SMARCD1|IL1B|RARA|HSF4|NR2F2|FGF2|ATF7IP|AR|RARG|RELA|RXRA|SF1|TP53|HN1|RB1|ESR2|ARHGEF11|ADRB2|EP300|HNF4A|JUN|VEGFA|TNF|DRD3|ELK1|SOX6|POMC|NR2C2|NR1H2|TNFRSF1A|TCF21|REL|SQSTM1|PTH|RNF10|AATF|TAF9|TRAF6|NR1H3|ESRRA|MLL|MAP2K1|GRIN1|SMAD4|ESRRG|IGF1|ILF3|SMAD2|SMAD1|HGF|STAT3|TP73|BRCA1|ATXN1|HDAC4|MNAT1|SP1|NR5A2
4252	1.9799e-09	2.848e-08	33	152	1204	17702	serine-type endopeptidase activity	MASP1|MASP2|HP|C1R|C1S|LPA|HTRA2|HK3|LTF|CFI|CAP1|C2|DPP4|PLAT|KLK6|F12|F10|KLK2|CFB|KLK3|ELANE|F7|HGF|CELA1|FURIN|PLG|TMPRSS3|PROC|CLPP|F2|C1RL|PRSS23|CTSG
43062	2.0441e-09	2.934e-08	34	160	1204	17702	extracellular structure organization	TNF|ERBB4|ERBB2|VTN|DCN|APLP1|TGFB2|NRCAM|TNFRSF11B|PTK2|APP|TGFBI|DNAJA3|DPT|COL4A4|B4GALT1|COL4A3|NRXN2|TGFBR1|MAP1B|CST3|NLGN3|NID1|COL4A6|COL5A1|PLG|ANXA2|DVL1|ATP7A|COL14A1|ITGA8|COL1A2|COL1A1|SNTA1
42176	2.0527e-09	2.9402e-08	22	74	1204	17702	regulation of protein catabolic process	TNF|RELA|SMAD4|GIPC1|PRKCG|FURIN|STUB1|IL10|FLNA|TIMP1|HSPBP1|SUMO1|CBLB|PLK1|INS|APOE|NEDD4|IL1B|MDM2|HGS|TAF9|BARD1
60627	2.0603e-09	2.9448e-08	29	122	1204	17702	regulation of vesicle-mediated transport	MBL2|SYT1|C3|SYNJ1|SNCA|SYT9|VTN|CALR|CD2AP|TGFB1|AHSG|NR1H2|GAB2|SERPINE1|SFTPD|MS4A2|PRKACA|FGF2|NR1H3|SYK|PRKCA|B4GALT1|TUB|LRSAM1|CBL|CD63|CDK5|ANXA2|SELE
43627	2.1802e-09	3.1095e-08	28	115	1204	17702	response to estrogen stimulus	TF|PDGFB|PDGFA|PPARG|TGFB1|CITED1|VDR|TNFRSF11B|APOA2|IL1B|PRKACA|RARA|INSR|GHR|PRKCA|BGLAP|TGFBR1|SOCS1|MAP1B|ESR1|F7|STAT3|BRCA1|SERPINB9|MAPK1|EP300|DUSP1|IGFBP2
278	2.2065e-09	3.1404e-08	59	381	1204	17702	mitotic cell cycle	E2F1|MAD1L1|TUBB2A|TTK|CDC16|RHOU|CD2AP|APP|GFI1B|CDKN2C|PSMD4|CCNA1|KHDRBS1|CDC7|EGFR|ANAPC2|CDK1|MPP1|SKP2|MPP6|UBE2I|RB1|DCTN1|DCTN2|MAD2L1|MDM2|ADAM17|STMN1|MAD2L2|GADD45A|NEK1|CEP55|CDC34|CCNG1|PSMB5|PSMB4|PSMB7|TUBB|PSMB1|PSMB3|PAFAH1B1|CLASP2|MAP2K1|BIRC5|NDC80|CDC20|HGF|CDC27|SMC3|CDC25A|MNAT1|CDKN1A|CDKN1B|PLK1|PSMD11|FBXO31|ABL1|MPHOSPH6|DNM2
48660	2.2722e-09	3.2271e-08	17	45	1204	17702	regulation of smooth muscle cell proliferation	EGFR|PRKCA|FLT1|TNF|PDGFB|ELANE|IGF1|HGF|STAT1|MNAT1|JUN|VEGFA|TGM2|PRKACA|TRAF6|IGFBP3|IGFBP5
6979	2.3781e-09	3.3704e-08	37	185	1204	17702	response to oxidative stress	TF|MBL2|HNF1A|STAR|ERBB4|SNCA|ADRBK1|BCL2L1|CCL5|ADA|APOE|PTK2B|NDUFS8|SERPINE1|PRKACA|CHUK|PRKCA|EGFR|CDK1|SELP|GNAO1|CRYAA|MAP2K1|RELA|NEIL1|STAT1|ATP7A|EP300|DUSP1|JUN|PEBP1|MPO|JAK2|COL1A1|PRNP|MT-ND1|HDAC6
44265	2.626e-09	3.7139e-08	65	441	1204	17702	cellular macromolecule catabolic process	TSG101|UCHL1|CDC16|CD2AP|APOB|CASP3|APOE|PCBP2|PSMD4|ANAPC2|CDK1|UFD1L|USP1|MAGOH|RELA|EXOSC4|CYCS|UBE2I|CLPX|UBE2N|MAD2L1|BACE1|ADAM17|UBD|MDM2|NGFR|XRN2|USP7|RAD23B|USP8|RAD23A|PABPC4|HSPA1A|CDC34|STUB1|PSMB5|PSMB4|RPA2|PSMB7|ARIH2|PSMB1|SQSTM1|PSMB3|HNRNPD|RNF11|HSPA5|TRAF6|NPLOC4|UPF1|CDC20|PARK2|BIRC2|CDC27|PLG|CBLC|DNASE1|MNAT1|TOM1L1|PSMD11|DCP2|NEDD4|FBXO31|SMURF2|SMURF1|HDAC6
32496	2.69e-09	3.7965e-08	28	116	1204	17702	response to lipopolysaccharide	TG|TF|SNCA|FASLG|GNG12|DCN|CCL5|CITED1|IL10|CXCL10|GCH1|TNFRSF1A|VDR|HSF1|SERPINE1|IL1B|CHUK|SELP|RELA|ELANE|SOCS1|STAT1|MAPK1|JUN|ADAM17|SELE|CTSG|NGF
46649	2.7779e-09	3.9123e-08	37	186	1204	17702	lymphocyte activation	ELF4|ITGB1|IL10|TGFB1|ADA|CD74|ITGAM|SHB|INS|CD2|ZAP70|MS4A2|CD4|DPP4|DNAJA3|SYK|RAB27A|BLNK|CD28|PTPRC|FLT3|TP53|MINK1|CD40|VAV1|WAS|PRKCD|IFNAR1|PRKCB|ATP7A|HDAC4|LAT2|CBLB|LAX1|FYN|NTRK1|ADAM17
7050	2.8049e-09	3.9421e-08	27	109	1204	17702	cell cycle arrest	HRAS|TSG101|CALR|TGFB1|TGFB2|VDR|MACF1|CDKN2C|SKIL|THBS1|MYC|KHDRBS1|MPP1|MAP2K1|NAT1|TP53|RB1|TP73|EIF4G2|CDKN1A|CDKN1B|MAPK12|RASSF1|PRNP|APBB1|GADD45A|BARD1
46627	2.8127e-09	3.9442e-08	11	18	1204	17702	negative regulation of insulin receptor signaling pathway	PRKCA|PRKCZ|PTPRE|RELA|SOCS1|IL1B|PRKACA|PTPN1|IRS1|PRKCD|AHSG
9894	2.8181e-09	3.9442e-08	48	281	1204	17702	regulation of catabolic process	JUB|RAB3GAP2|THRA|TNF|ALDOB|ASAP2|ASAP1|GIPC1|STUB1|IL10|TIMP1|AMPH|SPRY2|SUMO1|APOA2|SPRY1|PTK2B|INS|APOE|IL1B|PAFAH1B1|TAF9|INSR|IRS2|GNAO1|VAV3|MAP2K1|RELA|SMAD4|CST3|IGF1|ARHGAP27|PRKCG|VAV1|IRS1|FURIN|FLNA|USP6NL|TBC1D25|HSPBP1|HDAC4|CBLB|SGSM2|PLK1|NEDD4|MDM2|HGS|BARD1
31347	2.8721e-09	4.0115e-08	34	162	1204	17702	regulation of defense response	PVR|A2M|TNF|MASP1|C3|PPARG|CCL5|IL10|ADA|AHSG|TNFRSF1A|PSMB4|SH2D1A|APOE|INS|SERPINE1|PCBP2|SERPINC1|TGM2|IL1B|PRKACA|CD28|PRKCA|F12|KLK3|RELA|ELANE|SERPING1|HGF|ADRB2|HPX|PLA2G2A|JAK2|SELE
46822	3.1297e-09	4.3622e-08	23	82	1204	17702	regulation of nucleocytoplasmic transport	KHDRBS1|EGFR|MDFI|CDK1|THRA|TNF|TGFBR1|SMAD4|CDK5|TGFB1|IL10|FLNA|PTPN11|RBPMS|EP300|NEDD4|GSK3B|LACRT|IL1B|JAK2|PRKACA|EGF|BARD1
5575	3.4497e-09	4.7982e-08	1157	16296	1204	17702	cellular_component	JUB|HRAS|PLEC1|ITSN1|B2M|SHKBP1|MAP3K7|APP|MED28|GRIN2B|GRIN2D|BTBD2|RPLP1|SERPINE1|PQBP1|PIK3CA|RAB27A|PIK3CG|SH3GL3|C4A|C4B|PTBP1|UGCG|F8|EXD3|BTBD6|SERPING1|F7|MARK4|HLA-DQA1|MED10|SARS2|MAPK1|SERPINF2|JUN|BACE1|F2|ZNF384|RYR2|MAPK8|ARL8B|MAPK7|EIF2AK4|SH3GL2|HLA-DRA|GC|RAD23B|RALGPS1|RAD23A|PABPC4|GAST|BCL2L1|MYBL2|XAB2|PFN2|ARIH2|INS|UBASH3B|ZAP70|UBASH3A|PABPC1|SFRS12|ESRRA|TAOK2|CUGBP2|NXF…
15630	3.8792e-09	5.3845e-08	78	577	1204	17702	microtubule cytoskeleton	JUB|MAD1L1|MAEA|CCDC85B|TUBB2A|TTK|CDC16|HOOK2|FAM125A|SPRY2|APP|DYNLL1|MAPT|SYNJ2|TUBA1A|CCNA1|MYC|DISC1|TUBB3|MAP2K5|CDK1|F10|MPP1|ROCK1|PDE4D|RB1|PCM1|MARK4|DCTN1|DCTN2|MAPK1|MAD2L1BP|KIF1B|RIF1|TBCD|ARL8B|PDCD6IP|STMN1|SPAST|ALDOB|CHEK1|CEP55|STAU1|PSMB4|TUBB|DNALI1|MACF1|HK3|NPM1|NDRG1|PAFAH1B1|CLASP2|TEKT4|TCP1|MAP2K1|MAP1A|MAP1B|SMEK2|CDC20|BIRC5|DPYSL2|CDC27|SMC3|BRCA1|DVL1|CCT5|HDAC3|PLK…
50920	3.967e-09	5.4865e-08	18	52	1204	17702	regulation of chemotaxis	PRKCA|C3AR1|TF|MPP1|PDGFB|ELANE|C5|HGF|F7|TGFB1|CXCL10|KDR|CXCR4|SERPINE1|VEGFA|ADAM17|PRKACA|THBS1
50795	3.969e-09	5.4865e-08	21	70	1204	17702	regulation of behavior	PRKCA|C3AR1|TF|MPP1|DRD3|PDGFB|ELANE|C5|ESR2|HGF|F7|TGFB1|ADA|CXCL10|KDR|CXCR4|SERPINE1|VEGFA|ADAM17|PRKACA|THBS1
32386	4.4779e-09	6.1773e-08	25	97	1204	17702	regulation of intracellular transport	TNF|THRA|IL10|TGFB1|IL1B|PRKACA|EGF|MDFI|EGFR|KHDRBS1|CDK1|CRYAA|TGFBR1|SMAD4|CDK5|FLNA|PTPN11|RBPMS|EP300|NEDD4|GSK3B|LACRT|RYR2|JAK2|BARD1
45926	4.5678e-09	6.2884e-08	29	126	1204	17702	negative regulation of growth	MBL2|CCDC85B|PPARG|BMPR2|TP63|HSPA1A|TGFB1|TGFB2|VDR|PTK2|DAB2|TSPYL2|FXN|CDKN2C|GNG4|FGF2|ELANE|SMAD4|TP53|ESR2|RB1|TP73|CDKN1A|ADRB2|CDKN1B|ADRB1|HNF4A|APBB1|CTSG
48534	5.1129e-09	7.0245e-08	45	259	1204	17702	hemopoietic or lymphoid organ development	MAEA|THRA|LMO2|PPARG|SOX6|ZBTB16|KIT|ITGB1|IL10|TGFB1|ADA|CD74|TIMP1|TGFB2|TCF21|ARIH2|GAB2|ZAP70|SH2B3|CD4|TRAF6|CHUK|DNAJA3|SYK|CD28|BLNK|PTPRC|MLL|LYN|FLT3|TGFBR1|TP53|MINK1|RB1|OSTM1|KDR|ATP7A|HDAC4|CRKL|SP1|NTRK1|VEGFA|ADAM17|UBD|JAK2
30097	5.4097e-09	7.4171e-08	42	233	1204	17702	hemopoiesis	MAEA|THRA|LMO2|PPARG|SOX6|ZBTB16|KIT|ITGB1|IL10|TGFB1|ADA|CD74|TIMP1|TGFB2|ARIH2|GAB2|ZAP70|SH2B3|CD4|TRAF6|CHUK|DNAJA3|SYK|BLNK|CD28|PTPRC|MLL|LYN|FLT3|TP53|MINK1|RB1|OSTM1|KDR|ATP7A|HDAC4|SP1|NTRK1|VEGFA|ADAM17|UBD|JAK2
8236	5.4749e-09	7.4912e-08	35	174	1204	17702	serine-type peptidase activity	MASP1|MASP2|HP|C1R|C1S|PCP|LPA|HTRA2|ZFYVE9|HK3|LTF|CFI|CAP1|C2|DPP4|PLAT|KLK6|F12|F10|KLK2|CFB|KLK3|ELANE|F7|HGF|CELA1|FURIN|PLG|TMPRSS3|PROC|CLPP|F2|C1RL|PRSS23|CTSG
2697	5.5407e-09	7.5659e-08	26	105	1204	17702	regulation of immune effector process	PVR|RBP4|A2M|TNF|MASP1|C3|IL10|TGFB1|B2M|MAP3K7|APOA2|SH2D1A|GAB2|INS|PCBP2|MS4A2|IL1B|TRAF6|DPP4|CD28|SYK|PTPRC|SERPING1|CD40|HGF|HPX
10628	5.7843e-09	7.8825e-08	80	603	1204	17702	positive regulation of gene expression	E2F1|THRA|HNF1A|ELF4|PPARG|SPI1|TP63|CASK|SKAP1|IL10|TGFB1|CITED1|APP|SMARCD1|IL1B|RARA|HSF4|NR2F2|FGF2|MYC|ATF7IP|CDK1|AR|RARG|RELA|RXRA|SF1|ESR1|TP53|HN1|RB1|ESR2|ARHGEF11|MAPK1|ADRB2|EP300|HNF4A|JUN|VEGFA|TNF|TADA3|DRD3|ELK1|SOX6|KIT|POMC|NR2C2|NR1H2|TNFRSF1A|TCF21|REL|SQSTM1|PTH|RNF10|AATF|TAF9|TRAF6|NR1H3|ESRRA|IL2RB|SMAD9|MLL|TGFBR1|GRIN1|SMAD4|ESRRG|IGF1|ILF3|SMAD2|SMAD1|HGF|STAT3|TP73|BRC…
45596	6.1691e-09	8.39e-08	42	234	1204	17702	negative regulation of cell differentiation	HIST4H4|CDX2|TNF|DRD3|LMO2|CCDC85B|CRP|PPARG|TP63|ABCA1|ZBTB16|KIT|ITGB3|CALR|CITED1|TGFB1|CD74|EPHB2|NR1H2|PTK2|HK3|IL4R|ITGAV|RNF10|RARA|SKIL|INPP5D|NR1H3|MAG|DTX1|FLT3|TGFBR1|TP53|IGF1|HN1|HGF|PCM1|HDAC4|MAPK1|F2|PLA2G2A|NGFR
51219	6.2139e-09	8.4339e-08	14	32	1204	17702	phosphoprotein binding	CAV2|GRB2|GRIN1|YWHAB|RB1|PIN1|MAPK1|CBLC|NEDD4|IGF2R|ZAP70|MS4A2|PAFAH1B1|CRK
8289	6.2394e-09	8.4514e-08	61	411	1204	17702	lipid binding	SYT1|PPARD|STAR|SNCA|PPARG|SYP|AZGP1|ACBD3|APOB|APOA2|GAB2|APOE|APOH|RARA|SHC1|SULT1E1|NR2F2|SHBG|SH3GL3|PLD1|AR|F10|NCF1|RXRB|PIK3C2B|RXRA|SF1|PRKCI|ESR1|ESR2|C8G|HNF4A|IGF2R|SCIN|PLA2G2A|PEBP1|SH3GL2|GC|TF|RBP4|C9|ALDOB|NR3C2|ABCA1|NR3C1|CPN1|ANXA6|PFN2|ALB|THBS1|VPS36|PIK3R1|SELP|SELL|PSAP|MAP1B|ANXA5|ANXA2|LAMA1|PON1|NR5A2
35295	6.3129e-09	8.5338e-08	49	297	1204	17702	tube development	THRA|PDGFA|TP63|HP|TGFB1|CITED1|MAP3K7|SPRY2|SPRY1|APOE|FGF2|MYC|KNG1|AR|RET|ESR1|HN1|VASP|ADRB2|EP300|ADRB1|CFL1|VEGFA|FGFR1|RBP4|BMPR2|DAG1|ITGB3|ADA|TCF21|VDR|TGM2|SFTPD|PLXND1|EGF|TRAF6|HBB|B4GALT1|SMAD9|TGFBR1|SMAD4|IGF1|SMAD2|CELSR1|SMAD1|KDR|ATP7A|LAMA1|SP1
34621	7.616e-09	1.0275e-07	55	355	1204	17702	cellular macromolecular complex subunit organization	EIF6|HIST4H4|TUBB2A|WASF1|TGFB1|DSTN|NDUFS7|GSN|ZFYVE9|NDUFS8|DDX20|TUBA1A|HIST3H2BB|TUBB3|CLNS1A|HSP90AA1|APCS|CRYAA|PICK1|SF1|WAS|CDK5|FLNA|ADRB2|EP300|STMN1|WASL|XRN2|TSPY1|ALDOB|ABI2|ABI1|CALR|SRC|EIF3A|PTK2|FGG|TUBB|TSPYL2|FGA|PTK2B|FGB|NPM1|HRG|TCP1|SFRS13A|SMAD4|SMAD2|SMAD1|DVL1|EPS15|COG4|H2AFY2|CIRBP|FBXO31
9636	7.6579e-09	1.0311e-07	20	66	1204	17702	response to toxin	PRKCA|CDK1|CES1|C9|STAR|HTT|TGFBR1|MAP1B|ATP7A|MAPK1|LAT2|CDKN1A|BLMH|MT2A|PON1|PEBP1|PRKACA|IKBKB|CHUK|HDAC6
8233	7.6881e-09	1.0331e-07	76	565	1204	17702	peptidase activity	DPP3|MASP1|PDIA3|MASP2|UCHL1|MMP7|HP|MMP3|MMP2|PCP|CRADD|CASP3|LPA|DAB1|CASP9|HTRA2|PAPPA|ZFYVE9|LTF|CAP1|CFI|DPP4|F12|CAPNS1|F10|UFD1L|USP1|ELANE|F7|PROC|BLMH|CLPP|BACE1|F2|CTSE|CTSD|ADAM17|ADAMTS1|CTSB|ADAM19|ADAM12|CTSG|PMPCB|CTSF|ADAM15|ADAMTS4|USP7|USP8|TFR2|C1R|C1S|CPN1|PSMB5|PSMB4|PSMB7|PSMB1|PSMB3|HK3|C2|PLAT|KLK6|STAMBP|ACY1|KLK2|CFB|KLK3|HGF|CELA1|FURIN|PLG|TMPRSS3|ATXN3|TFRC|MAP2|C1RL|…
22612	7.9543e-09	1.0667e-07	22	79	1204	17702	gland morphogenesis	EGFR|FGFR1|AR|RARG|TNF|PDGFB|ERBB3|ERBB2|DAG1|ESR1|TP63|IGF1|HN1|ESR2|TGFB1|TGFB2|LAMA1|IGF1R|VDR|TGM2|PLXND1|FRS2
17171	8.7264e-09	1.1679e-07	35	177	1204	17702	serine hydrolase activity	MASP1|MASP2|HP|C1R|C1S|PCP|LPA|HTRA2|ZFYVE9|HK3|LTF|CFI|CAP1|C2|DPP4|PLAT|KLK6|F12|F10|KLK2|CFB|KLK3|ELANE|F7|HGF|CELA1|FURIN|PLG|TMPRSS3|PROC|CLPP|F2|C1RL|PRSS23|CTSG
70011	8.7967e-09	1.175e-07	74	546	1204	17702	peptidase activity, acting on L-amino acid peptides	DPP3|MASP1|PDIA3|MASP2|UCHL1|MMP7|HP|MMP3|MMP2|PCP|CRADD|CASP3|LPA|DAB1|CASP9|HTRA2|PAPPA|ZFYVE9|LTF|CAP1|CFI|DPP4|F12|CAPNS1|F10|UFD1L|USP1|ELANE|F7|PROC|BLMH|CLPP|BACE1|F2|CTSE|CTSD|ADAM17|ADAMTS1|CTSB|ADAM19|ADAM12|CTSG|PMPCB|CTSF|ADAM15|ADAMTS4|USP7|USP8|C1R|C1S|CPN1|PSMB5|PSMB4|PSMB7|PSMB1|PSMB3|HK3|C2|PLAT|KLK6|STAMBP|ACY1|KLK2|CFB|KLK3|HGF|CELA1|FURIN|PLG|TMPRSS3|ATXN3|MAP2|C1RL|PRSS23
19717	8.8438e-09	1.1789e-07	24	93	1204	17702	synaptosome	PRKCA|GNAO1|SLC6A3|SNCA|SYNJ1|GRIN1|PICK1|CASK|ABI1|PRKCG|DPYSL2|ITSN1|DVL1|SDC3|SYP|PPP1R9A|APP|EPS8|GRIN2B|GRIN2D|SH3KBP1|PEBP1|RYR2|PRKACA
10466	8.938e-09	1.1891e-07	13	28	1204	17702	negative regulation of peptidase activity	CAP2|CRYAA|SNCA|CST3|BIRC5|VTN|SFN|HBXIP|SERPINE1|CSTB|HSPA5|THBS1|DNAJA3
32147	8.9818e-09	1.1926e-07	28	122	1204	17702	activation of protein kinase activity	PRKCZ|GNAI2|MAP4K1|ITGB3|TGFB2|MAP3K7|INS|PTK2B|MS4A2|PRKACA|HRG|EGF|TRAF6|FGF2|INSR|GHR|EGFR|FLT1|TAOK2|TGFBR1|PICK1|GRM1|ADRB2|LRP1|GADD45G|IKBKG|PRKAR1A|JAK2
48514	9.6776e-09	1.2825e-07	40	220	1204	17702	blood vessel morphogenesis	FGFR1|PDGFA|WASF2|ITGB3|MMP2|CITED1|TGFB2|MAP3K7|SHB|APOB|PTK2|PTK2B|APOE|TGM2|QKI|THBS1|NR2F2|EGF|PLXND1|FGF2|RASA1|FN1|B4GALT1|PLAT|SELP|FLT1|COL4A1|VAV3|TGFBR1|IGF1|HN1|VAV2|EPHA2|ANXA2|KDR|ATP7A|HDAC3|JUN|VEGFA|ADAM15
6953	9.8756e-09	1.3061e-07	15	38	1204	17702	acute-phase response	MBL2|A2M|APCS|CRP|F8|HGF|STAT3|AHSG|CD163|ORM1|TFRC|SERPINF2|INS|F2|FN1
61134	1.0165e-08	1.3418e-07	35	178	1204	17702	peptidase regulator activity	A2M|XIAP|C3|SNCA|C5|BCL2L1|TIMP1|AHSG|SPINK7|APP|LPA|COL7A1|SERPINA5|SERPINA4|SERPINE1|SERPINC1|HRG|HSPA5|KNG1|COL4A3|CAP2|C4A|C4B|CST3|BIRC6|SERPING1|BIRC5|FURIN|CLPX|AMBP|SERPINB9|SERPINF2|SERPINB2|CSTB|PEBP1
31400	1.0308e-08	1.358e-07	30	138	1204	17702	negative regulation of protein modification process	PRKCZ|SNCA|CDC16|TGFB1|PSMB5|PSMB4|PSMB7|PSMB1|PSMB3|PSMD4|PRKACA|INSR|PRKCA|ANAPC2|SOCS1|YWHAB|PRKCG|CDC20|PARK2|PRKCD|CDK5|CDC27|MAD2L1|PSMD11|JUN|PEBP1|DNMT1|FBXO31|VPS28|IGFBP3
30163	1.0397e-08	1.3671e-07	53	339	1204	17702	protein catabolic process	TSG101|UCHL1|CDC16|CD2AP|PCBP2|PSMD4|ANAPC2|CDK1|UFD1L|RELA|USP1|ELANE|UBE2I|CLPX|UBE2N|MAD2L1|BACE1|MDM2|UBD|ADAM17|NGFR|USP7|RAD23B|USP8|RAD23A|CDC34|STUB1|PSMB5|PSMB4|ARIH2|PSMB7|PSMB1|SQSTM1|PSMB3|RNF11|HSPA5|TRAF6|AXIN1|LRSAM1|NPLOC4|CDC20|PARK2|BIRC2|CDC27|PLG|CBLC|TOM1L1|NEDD4|PSMD11|FBXO31|SMURF2|SMURF1|HDAC6
51603	1.0673e-08	1.4006e-07	50	311	1204	17702	proteolysis involved in cellular protein catabolic process	TSG101|UCHL1|CDC16|CD2AP|PCBP2|PSMD4|ANAPC2|CDK1|UFD1L|RELA|USP1|UBE2I|CLPX|UBE2N|MAD2L1|BACE1|MDM2|UBD|ADAM17|NGFR|USP7|RAD23B|USP8|RAD23A|CDC34|STUB1|PSMB5|PSMB4|ARIH2|PSMB7|PSMB1|SQSTM1|PSMB3|RNF11|HSPA5|TRAF6|NPLOC4|CDC20|PARK2|BIRC2|CDC27|PLG|CBLC|TOM1L1|NEDD4|PSMD11|FBXO31|SMURF2|SMURF1|HDAC6
9612	1.0912e-08	1.4268e-07	19	61	1204	17702	response to mechanical stimulus	PRKCA|TF|BGLAP|TNF|ACTA1|RELA|MAP1B|DCN|STAT1|CXCL10|GRIN2B|FYN|PTK2B|JUN|PRKACA|CTSB|COL1A1|IGFBP2|NGF
302	1.0915e-08	1.4268e-07	23	87	1204	17702	response to reactive oxygen species	PRKCA|CDK1|TF|GNAO1|STAR|ERBB4|CRYAA|RELA|ADRBK1|BCL2L1|STAT1|ADA|ATP7A|EP300|DUSP1|PTK2B|APOE|JUN|SERPINE1|MPO|PRKACA|COL1A1|HDAC6
33273	1.0947e-08	1.4282e-07	25	101	1204	17702	response to vitamin	RBP4|PDGFA|IGFBP7|PPARG|SYNJ1|TGFB1|CXCL10|VDR|IGF1R|GSN|IL1B|RARA|INSR|BGLAP|RARG|RELA|RXRA|MAP1B|F7|EP300|DUSP1|TFRC|IGF2R|COL1A1|IGFBP2
45793	1.1012e-08	1.4339e-07	18	55	1204	17702	positive regulation of cell size	ANAPC2|CRYAA|TGFBR1|MAP1B|SFN|TP73|TGFB2|EP300|FXN|PTK2B|INS|MAPT|ADAM17|TAF9|HRG|IGFBP1|NGF|MAP2K5
45944	1.134e-08	1.4737e-07	58	388	1204	17702	positive regulation of transcription from RNA polymerase II promoter	E2F1|THRA|HNF1A|ELF4|PPARG|CASK|TP63|SKAP1|TGFB1|APP|IL1B|RARA|HSF4|FGF2|AR|RARG|RELA|RXRA|TP53|SF1|HN1|ESR2|RB1|ADRB2|EP300|HNF4A|JUN|VEGFA|TNF|DRD3|ELK1|SOX6|POMC|NR2C2|NR1H2|TNFRSF1A|SQSTM1|PTH|RNF10|AATF|TAF9|TRAF6|NR1H3|ESRRA|MLL|GRIN1|SMAD4|IGF1|SMAD2|HGF|SMAD1|STAT3|BRCA1|ATXN1|HDAC4|MNAT1|SP1|NR5A2
2696	1.1954e-08	1.5506e-07	27	116	1204	17702	positive regulation of leukocyte activation	PLDN|PNP|CD74|ADA|TGFB1|MAP3K7|GAB2|IL4R|CD2|ZAP70|IL1B|MS4A2|CD4|RARA|INPP5D|TRAF6|THBS1|DNAJA3|DPP4|CD28|SYK|PTPRC|IRS2|CD40|BAD|HGF|CDKN1A
5624	1.2578e-08	1.6284e-07	97	797	1204	17702	membrane fraction	HRAS|MAEA|SLC6A3|SNCA|CASK|ITSN1|SYP|APOB|APP|GRIN2B|SLC2A4|GRIN2D|SLC2A1|PRKACA|FRS2|INSR|PLD1|F10|STMN2|PICK1|UGCG|F7|CYP2E1|IRS1|BACE1|PI4K2A|USO1|RYR2|CAV2|FGFR1|TPST2|GNAI3|GNAI2|DRD3|ALDOB|DAG1|GIPC1|ABCA1|CALR|TRAF6|P4HB|CUBN|HTT|GRIN1|DVL1|EPS8|CD59|MAP2|PON1|IKBKB|PDCD6|BCAR1|SYNJ1|TP63|CD151|SDC3|DYNLL1|CHUK|DPP4|PRKCA|MPP1|PIK3C2B|PRKCI|PRKCG|GRM1|AMBP|ADRB2|ADRB1|CHRM4|IGF2R|SH3KBP1|P…
19932	1.303e-08	1.6836e-07	41	231	1204	17702	second-messenger-mediated signaling	GNAZ|HIST4H4|TNF|DRD3|GNAI2|GNAI1|CCR1|ERBB2|WASF2|DRD4|FPR1|GNG13|APLP1|IGF1R|GAB2|GSN|APOE|PTH|TGM2|PIK3CA|PIK3CG|EGFR|OPRL1|PIK3C2B|IGF1|NDC80|FSHR|GRM1|FLNA|LAT|LAT2|ADRB2|CHRM4|ADRB1|GNB1|CCR3|LACRT|CKS2|MTNR1B|PCNA|SELE
31625	1.3566e-08	1.7476e-07	20	68	1204	17702	ubiquitin protein ligase binding	USP7|ANAPC2|TF|DTX1|TSG101|RELA|ERBB2|TGFBR1|TP53|SMAD2|HSPA1A|RB1|CALR|DAXX|BRCA1|POLR2A|SUMO1|CXCR4|PCBP2|HSPA5
45893	1.3577e-08	1.7476e-07	69	500	1204	17702	positive regulation of transcription, DNA-dependent	E2F1|THRA|HNF1A|ELF4|PPARG|SPI1|TP63|CASK|SKAP1|IL10|TGFB1|APP|SMARCD1|IL1B|RARA|HSF4|NR2F2|FGF2|ATF7IP|AR|RARG|RELA|RXRA|SF1|TP53|HN1|ESR2|RB1|ARHGEF11|ADRB2|EP300|HNF4A|JUN|VEGFA|TNF|DRD3|ELK1|SOX6|POMC|NR2C2|NR1H2|TNFRSF1A|TCF21|REL|SQSTM1|PTH|RNF10|AATF|TAF9|TRAF6|NR1H3|ESRRA|MLL|GRIN1|SMAD4|ESRRG|IGF1|ILF3|SMAD2|SMAD1|HGF|STAT3|TP73|BRCA1|ATXN1|HDAC4|MNAT1|SP1|NR5A2
45765	1.3837e-08	1.7742e-07	23	88	1204	17702	regulation of angiogenesis	COL4A3|TF|C3AR1|PTPRM|C3|KLK3|ERBB2|C5|FASLG|HGF|EPHA2|CXCL10|TNFRSF1A|WARS|HK3|CCR3|SERPINE1|VEGFA|APOH|IL1B|MAPK7|THBS1|FGF2
32103	1.3837e-08	1.7742e-07	23	88	1204	17702	positive regulation of response to external stimulus	PRKCA|C3AR1|TF|TNF|PDGFB|C3|HGF|F7|CCL5|TGFB1|CXCL10|KDR|TNFRSF1A|VDR|SERPINE1|VEGFA|TGM2|PLA2G2A|ADAM17|IL1B|JAK2|PRKACA|THBS1
31398	1.3929e-08	1.7828e-07	24	95	1204	17702	positive regulation of protein ubiquitination	ANAPC2|CDK1|CDC20|CDC16|CDC27|STUB1|BRCA1|PIN1|PSMB5|UBE2N|HSPBP1|PSMB4|PSMB7|PSMB1|PSMD11|PLK1|PSMB3|RASSF1|FBXO31|PSMD4|SMURF1|HSPA5|DNAJA3|AXIN1
30307	1.4647e-08	1.871e-07	17	50	1204	17702	positive regulation of cell growth	ANAPC2|CRYAA|TGFBR1|MAP1B|SFN|TGFB2|EP300|FXN|INS|PTK2B|MAPT|ADAM17|TAF9|HRG|IGFBP1|NGF|MAP2K5
44257	1.4737e-08	1.879e-07	50	314	1204	17702	cellular protein catabolic process	TSG101|UCHL1|CDC16|CD2AP|PCBP2|PSMD4|ANAPC2|CDK1|UFD1L|RELA|USP1|UBE2I|CLPX|UBE2N|MAD2L1|BACE1|MDM2|UBD|ADAM17|NGFR|USP7|RAD23B|USP8|RAD23A|CDC34|STUB1|PSMB5|PSMB4|ARIH2|PSMB7|PSMB1|SQSTM1|PSMB3|RNF11|HSPA5|TRAF6|NPLOC4|CDC20|PARK2|BIRC2|CDC27|PLG|CBLC|TOM1L1|NEDD4|PSMD11|FBXO31|SMURF2|SMURF1|HDAC6
48609	1.5647e-08	1.9874e-07	70	512	1204	17702	reproductive process in a multicellular organism	E2F1|THRA|CAPZA3|SLC6A3|TP63|TGFB1|TGFB2|APOB|DYNLL1|HSF1|SERPINA5|IL1B|CCNA1|DISC1|CHUK|SHBG|EGFR|AR|PICK1|SF1|ESR1|HN1|ESR2|FSHR|BCAP31|FANCD2|IGF2R|MT-CO2|ORF3|VEGFA|BPY2C|PEBP1|BPY2|ADAMTS1|XRN2|RBP4|RAD23B|TSPY1|ERBB2|CHEK1|KIT|ZBTB16|BCL2L1|VDR|PTK2B|PAFAH1B3|DNAJA1|PAFAH1B1|DAZL|PAFAH1B2|AXIN1|NPHP1|B4GALT1|BRD2|DAZ1|HTT|TGFBR1|LMNA|TRIM27|SMAD1|PTPN11|KDR|LEP|GMCL1|SP1|RGS2|FBXO31|BMPR1B|…
32504	1.5647e-08	1.9874e-07	70	512	1204	17702	multicellular organism reproduction	E2F1|THRA|CAPZA3|SLC6A3|TP63|TGFB1|TGFB2|APOB|DYNLL1|HSF1|SERPINA5|IL1B|CCNA1|DISC1|CHUK|SHBG|EGFR|AR|PICK1|SF1|ESR1|HN1|ESR2|FSHR|BCAP31|FANCD2|IGF2R|MT-CO2|ORF3|VEGFA|BPY2C|PEBP1|BPY2|ADAMTS1|XRN2|RBP4|RAD23B|TSPY1|ERBB2|CHEK1|KIT|ZBTB16|BCL2L1|VDR|PTK2B|PAFAH1B3|DNAJA1|PAFAH1B1|DAZL|PAFAH1B2|AXIN1|NPHP1|B4GALT1|BRD2|DAZ1|HTT|TGFBR1|LMNA|TRIM27|SMAD1|PTPN11|KDR|LEP|GMCL1|SP1|RGS2|FBXO31|BMPR1B|…
30198	1.6784e-08	2.1279e-07	25	103	1204	17702	extracellular matrix organization	TNF|VTN|DCN|APLP1|TGFB2|PTK2|APP|TNFRSF11B|TGFBI|DPT|B4GALT1|COL4A4|COL4A3|TGFBR1|CST3|NID1|COL5A1|PLG|COL4A6|ANXA2|ATP7A|COL14A1|ITGA8|COL1A2|COL1A1
51917	1.6857e-08	2.1331e-07	9	13	1204	17702	regulation of fibrinolysis	F12|KLK3|SERPINF2|F2|SERPINE1|APOH|HRG|THBS1|PLG
70613	1.7816e-08	2.246e-07	8	10	1204	17702	regulation of protein processing	F12|A2M|MASP1|KLK3|C3|SERPINE1|SERPING1|THBS1
10953	1.7816e-08	2.246e-07	8	10	1204	17702	regulation of protein maturation by peptide bond cleavage	F12|A2M|MASP1|KLK3|C3|SERPINE1|SERPING1|THBS1
44433	1.9066e-08	2.3991e-07	45	270	1204	17702	cytoplasmic vesicle part	SYT1|A2M|CLTA|GPRC5C|PDGFB|PDGFA|SYT9|ITGB3|TGFB1|TGFB2|AMPH|SYP|CD9|FGG|DAB2|APP|APOB|SYN1|FGA|FGB|ALB|CD46|HRG|THBS1|EGF|RAB27A|FN1|SELP|TAOK2|NCALD|PICK1|F8|IGF1|SERPING1|HGF|CD63|AGTRAP|KIF1B|SERPINF2|PI4K2A|VEGFA|SH3KBP1|RAB5A|MDM2|ITGA2B
4674	2.0339e-08	2.5545e-07	60	414	1204	17702	protein serine/threonine kinase activity	TTK|CASK|TGFB2|MAP3K7|CSNK2A2|CSNK2A1|PAK2|PAK4|PRKACA|PAK1|TLK2|CHUK|MAP2K5|PRKCA|CDC7|EGFR|CDK1|BCR|ROCK1|PRKCI|MINK1|PRKCG|PRKCE|MARK4|PRKCD|CDK5|GAK|PRKCB|PRKD1|MAPK1|MAP4K5|MAP3K10|MAPK8|MAPK7|MAP3K14|MAP3K12|EIF2AK4|PRKCZ|NEK1|BMPR2|MAP4K1|ADRBK1|CHEK1|MAP3K3|MAP3K2|TTBK1|BRD2|TAOK2|MAP2K1|TGFBR1|RAF1|CDKN1A|MAPK12|RPS6KA1|PLK1|MAPK14|GSK3B|IKBKB|BMPR1B|TSSK6
51960	2.4094e-08	3.0205e-07	40	227	1204	17702	regulation of nervous system development	STAR|DRD3|PPARG|SYNJ1|KIT|CALR|ITM2C|TGFB1|EPHB2|NRCAM|PTK2|APOE|HK3|MAPT|RNF10|PRKACA|SKIL|EGF|FGF2|DISC1|PRKCA|ANAPC2|MAG|DTX1|STMN2|RELA|MAP1B|TP53|IGF1|CDC20|HN1|SMAD1|DPYSL2|PCM1|YWHAG|EP300|F2|NGFR|FEZ1|NGF
44087	2.419e-08	3.0269e-07	32	159	1204	17702	regulation of cellular component biogenesis	PRKCZ|THRA|SNCAIP|CAPZA3|CAPZA1|HP|HSPA1A|KIT|STUB1|SRC|NR1H2|SUMO1|PTK2|GSN|MAPT|PRKACA|THBS1|RASA1|ATF7IP|PRKCA|STMN2|TGFBR1|VIL1|MAP1B|PARK2|KDR|EP300|GSK3B|SCIN|TMSB4X|TMSB4Y|HDAC6
45202	2.4845e-08	3.1032e-07	55	367	1204	17702	synapse	SYT1|SNCAIP|GABRB3|CASK|SYT9|ITSN1|SDC2|SYP|APP|GRIN2B|GRIN2D|PRKACA|INSR|SHC4|PICK1|GRM1|CDK5|GABRR2|GABRR1|CHRM4|PI4K2A|SH3KBP1|RAB5A|PEBP1|YWHAZ|ERBB4|CRIPT|ERBB3|CALD1|ERBB2|GIPC1|ABI1|ADRBK1|ITGB1|AMPH|SYN1|PTK2B|EXOC4|PLAT|GRIN1|MAP1B|NLGN3|DVL1|HDAC4|PPP1R9A|EPS8|MAP1S|RAPSN|ITGA8|PRKAR1A|CHRND|APBB1|SNTA1|DNM2|FEZ1
50820	2.556e-08	3.1865e-07	10	17	1204	17702	positive regulation of coagulation	F12|TF|SERPINF2|F2|SERPINE1|APOH|HRG|F7|THBS1|PLG
10243	2.6001e-08	3.2355e-07	21	77	1204	17702	response to organic nitrogen	CDK1|GNAO1|DRD3|RELA|DRD4|ALDOB|SMAD1|DPYSL2|BCL2L1|CYP2E1|CCNG1|MMP3|BIRC2|CDKN1A|PTK2B|TRDMT1|CFL1|PEBP1|IL1B|CTSB|CHUK
51054	2.6335e-08	3.2709e-07	19	64	1204	17702	positive regulation of DNA metabolic process	CDK1|HRAS|AR|PDGFB|PDGFA|IGF1|PRKCG|CD40|CALR|TGFB1|BRCA1|RAD51|UBE2N|IGF1R|INS|JUN|SHC1|RNF168|INSR
21700	2.6825e-08	3.3236e-07	24	98	1204	17702	developmental maturation	FGFR1|RET|PPARD|MAEA|ERBB4|PSAP|PPARG|PICK1|MAP1B|HN1|ESR2|MMP2|CDH5|TIMP1|TGFB2|KDR|NRCAM|SYP|APP|PTK2B|VEGFA|CNTNAP2|FBXO31|AXIN1
32388	2.6857e-08	3.3236e-07	16	46	1204	17702	positive regulation of intracellular transport	EGFR|CDK1|TNF|TGFBR1|SMAD4|TGFB1|FLNA|RBPMS|EP300|NEDD4|GSK3B|LACRT|IL1B|JAK2|PRKACA|EGF
5524	2.706e-08	3.3425e-07	154	1471	1204	17702	ATP binding	STAR|CASK|TTK|CCT3|MAP3K7|CSNK2A2|ACTG1|CSNK2A1|MAT1A|DDX24|PIK3CA|PRKACA|DDX20|TLK2|INSR|MAP2K5|SYK|EGFR|PIK3CG|RET|BCR|DARS|ROCK1|MARK4|SARS2|CLPX|RFC5|MAPK1|MAP4K5|ATP9B|PI4K2A|CLPP|PDGFRB|MAPK8|MAPK7|MST1R|EIF2AK4|FGFR1|FGFR3|ERBB4|ERBB3|NEK1|ERBB2|BMPR2|MAP4K1|ADRBK1|CHEK1|HSPA1A|CDC34|ABCA1|SRC|EPHB1|EPHB2|TK1|EPHB6|PTK2|TTBK1|MYO15A|TEK|DNAJA1|ZAP70|TAF9|HSPE1|DNAJA3|CSF1R|ITK|MYO1A|TAOK2|…
7420	2.7279e-08	3.3634e-07	48	301	1204	17702	brain development	E2F1|FGFR1|THRA|STAR|ERBB4|SLC6A3|PGD|SYNJ1|HP|GNG12|CCNG1|CITED1|APLP1|IGF1R|APP|DAB1|HTRA2|HK3|CNTNAP2|SYNJ2|PAFAH1B1|HSPA5|NR2F2|FRS2|EGFR|IRS2|SMAD9|GNAO1|BCR|HTT|HN1|SMAD1|DPYSL2|ESR2|PCM1|CDK5|TP73|ATP7A|MNAT1|C1QB|DKK1|FYN|MAP1S|ITGA8|PEBP1|EPOR|LRP8|LRP2
43523	2.7536e-08	3.3889e-07	23	91	1204	17702	regulation of neuron apoptosis	HRAS|TNF|ROCK1|ERBB3|HTT|SNCA|ESR1|TP53|FASLG|ESR2|BCL2L1|ITSN1|CDK5|FURIN|TP73|TGFB2|ATP7A|JUN|NTRK1|JAK2|RASA1|NGF|GHR
45184	2.8687e-08	3.5241e-07	93	766	1204	17702	establishment of protein localization	RAB3GAP2|CLTA|PDIA3|XPO5|TSG101|PPARG|VPS37A|VPS37B|TIMM50|VPS37C|VPS37D|PNP|CANX|TGFB1|SSR1|TGFB2|CXCL10|HOOK2|FAM125A|APOB|ZFYVE9|RABGEF1|MS4A2|NCKIPSD|FGF2|RAB27A|STX5|SCAMP3|NCF1|PICK1|PRKCI|TP53|VTI1B|AP4M1|TIMM23|CDK5|FLNA|PRKCB|BCAP31|MAPK1|LAX1|JUN|F2|USO1|TOMM20|RAB5A|MDM2|COL1A1|PDCD6IP|YWHAZ|PLDN|NACA|TNF|STAM2|GIPC1|ABCA1|CALR|CD74|MACF1|HK3|DDX19B|NPM1|SNF8|EXOC4|EXOC3|VPS36|FAM160A2…
30425	3.2855e-08	4.0288e-07	35	186	1204	17702	dendrite	CRIPT|CALD1|ABI2|TP63|GIPC1|ADRBK1|CCNG1|CANX|ADA|APP|GRIN2B|APOE|ATXN10|EXOC4|CNTNAP2|RAB27A|AR|MAP2K1|GRIN1|PICK1|MAP1B|DPYSL2|STAT1|CDK5|GRM1|DVL1|MAPK1|ADRB2|LRP1|MAP1S|ITGA8|MAP2|RAB5A|ALOX5|FEZ1
5634	3.3144e-08	4.0506e-07	436	5171	1204	17702	nucleus	JUB|DBF4B|XRCC1|CITED1|MED28|NAA10|PQBP1|LSM3|TLK2|CCNA1|MAP2K5|RXRB|RXRA|PTBP1|HNF4G|PCM1|MED10|MAPK1|HNF4A|JUN|ZNF384|TGIF1|MAPK8|MAPK7|RAD23B|GNAI2|ERBB4|ERBB3|RAD23A|ERBB2|HSPA1A|BCL2L1|MYBL2|XAB2|ARIH2|UBASH3B|UBASH3A|PABPC1|SFRS12|ESRRA|NPLOC4|TAOK2|CUGBP2|ESRRG|NXF2|NDC80|NXF1|C1ORF61|PCNA|SMURF2|GNAZ|HNF1A|TSG101|ELF4|EZH2|SPI1|TP63|DAXX|YBX1|DYNLL1|HSF1|ANP32A|QKI|HSF4|FGF2|MYC|GHR|ATF7I…
31589	3.3154e-08	4.0506e-07	24	99	1204	17702	cell-substrate adhesion	JUB|PPARD|TAOK2|DAG1|ITGB4|ACTN1|ITGB5|NID1|HP|VTN|ITGB2|ITGB3|CDK5|ITGB1|ITGA6|PTK2B|ITGB8|ITGA8|ITGAV|ITGB7|ITGB6|ADAM15|ITGA2B|FN1
1948	3.3345e-08	4.0666e-07	15	41	1204	17702	glycoprotein binding	SELP|ERBB2|ITGB2|F7|COL5A1|ITGAM|FLNA|FYN|IGF2R|LACRT|MAP2|APOH|CD4|THBS1|RASA1
32583	3.3558e-08	4.0852e-07	38	212	1204	17702	regulation of gene-specific transcription	THRA|TNF|HNF1A|PPARG|SPI1|TP63|POMC|IL10|TGFB1|NR1H2|VDR|INS|IL1B|RARA|TAF9|PAK1|SKIL|NR2F2|INSR|NR1H3|AR|RELA|RXRA|TP53|IGF1|SMAD2|HN1|IGF2|ESR2|HGF|TP73|BRCA1|PRKCB|HDAC4|HDAC3|CDKN1B|HNF4A|NR5A2
2520	3.3656e-08	4.0897e-07	45	275	1204	17702	immune system development	MAEA|THRA|LMO2|PPARG|SOX6|ZBTB16|KIT|ITGB1|IL10|TGFB1|ADA|CD74|TIMP1|TGFB2|TCF21|ARIH2|GAB2|ZAP70|SH2B3|CD4|TRAF6|CHUK|DNAJA3|SYK|CD28|BLNK|PTPRC|MLL|LYN|FLT3|TGFBR1|TP53|MINK1|RB1|OSTM1|KDR|ATP7A|HDAC4|CRKL|SP1|NTRK1|VEGFA|ADAM17|UBD|JAK2
51222	3.4524e-08	4.1727e-07	22	85	1204	17702	positive regulation of protein transport	EGFR|CDK1|RBP4|PRKCZ|TNF|TGFBR1|C5|SMAD4|HGF|FLNA|TGFB1|IL10|TGFB2|RBPMS|EP300|INS|GSK3B|LACRT|IL1B|JAK2|PRKACA|EGF
7160	3.4524e-08	4.1727e-07	22	85	1204	17702	cell-matrix adhesion	JUB|TAOK2|DAG1|ITGB4|ACTN1|ITGB5|NID1|HP|VTN|ITGB2|ITGB3|CDK5|ITGB1|ITGA6|PTK2B|ITGB8|ITGA8|ITGAV|ITGB7|ITGB6|ADAM15|ITGA2B
45927	3.4524e-08	4.1727e-07	22	85	1204	17702	positive regulation of growth	ANAPC2|CRYAA|SLC6A3|TGFBR1|MAP1B|SFN|TGFB2|ADRB2|EP300|FXN|HSF1|PTK2B|INS|MAPT|ADAM17|TAF9|HRG|IGFBP1|INSR|NGF|GHR|MAP2K5
30424	3.5024e-08	4.2255e-07	34	178	1204	17702	axon	GABRB3|SNCA|ADRBK1|CANX|TGFB1|SDC3|TGFB2|APP|PTK2B|MAPT|CNTNAP2|SYNJ2|ACTB|MAG|AR|MAP2K1|STMN2|HTT|RXRA|MAP1B|ESR1|GAN|DPYSL2|STAT1|GRM1|CDK5|DVL1|MAPK1|ADRB2|CHRM4|BACE1|RAB5A|PEBP1|FEZ1
45941	3.6057e-08	4.3423e-07	75	575	1204	17702	positive regulation of transcription	E2F1|THRA|HNF1A|ELF4|PPARG|SPI1|TP63|CASK|SKAP1|IL10|TGFB1|CITED1|APP|SMARCD1|IL1B|RARA|HSF4|NR2F2|FGF2|MYC|ATF7IP|AR|RARG|RELA|RXRA|SF1|TP53|HN1|RB1|ESR2|ARHGEF11|MAPK1|ADRB2|EP300|HNF4A|JUN|VEGFA|TNF|TADA3|DRD3|ELK1|SOX6|POMC|NR2C2|NR1H2|TNFRSF1A|TCF21|REL|SQSTM1|PTH|RNF10|AATF|TAF9|TRAF6|NR1H3|ESRRA|SMAD9|MLL|TGFBR1|GRIN1|SMAD4|ESRRG|IGF1|ILF3|SMAD2|SMAD1|HGF|STAT3|TP73|BRCA1|ATXN1|HDAC4|MNAT1…
51783	3.8126e-08	4.567e-07	18	59	1204	17702	regulation of nuclear division	CAV2|TNF|MPP1|DRD3|IGF1|TTK|IGF2|CDC16|PIN1|INS|PEBP1|IL1B|UBD|MAD2L2|EGF|C13ORF34|INSR|CD28
4702	3.8126e-08	4.567e-07	18	59	1204	17702	receptor signaling protein serine/threonine kinase activity	EGFR|TGFBR1|BMPR2|MAP4K1|TGFB2|MAP3K7|MAPK1|MAPK12|MAP3K3|PLK1|MAP3K2|MAPK14|MAP3K10|MAPK8|MAPK7|MAP3K14|BMPR1B|MAP3K12
7088	3.8126e-08	4.567e-07	18	59	1204	17702	regulation of mitosis	CAV2|TNF|MPP1|DRD3|IGF1|TTK|IGF2|CDC16|PIN1|INS|PEBP1|IL1B|UBD|MAD2L2|EGF|C13ORF34|INSR|CD28
31100	3.8659e-08	4.6227e-07	14	36	1204	17702	organ regeneration	CDK1|TGFBR1|PPARG|SOCS1|AXL|NR0B2|F7|HGF|PTPRO|TGFB1|CDKN1A|APOA2|IGF2R|APOH
80135	3.9212e-08	4.6804e-07	28	130	1204	17702	regulation of cellular response to stress	TNF|MAP4K1|DAXX|CD74|TGFB2|MAP3K7|MAP3K2|PTK2B|NPM1|IL1B|RNF168|PAK1|TRAF6|AXIN1|SYK|MDFI|LYN|TAOK2|USP1|PRKCG|TP73|BRCA1|AMBP|UBE2N|HDAC3|MAP4K5|MAP3K10|MDM2
5158	4.0606e-08	4.8383e-07	13	31	1204	17702	insulin receptor binding	IRS4|IRS2|IGF1|IGF2|IRS1|PTPN11|IGF1R|INS|FRS3|SHC1|PTPN1|FRS2|PIK3R1
44430	4.1356e-08	4.9189e-07	110	963	1204	17702	cytoskeletal part	EIF6|JUB|MAEA|PDLIM7|CCDC85B|TUBB2A|CAPZA3|CAPZA1|TTK|CDC16|CD2AP|IQGAP1|FAM125A|HOOK2|APP|GRIN2B|DISC1|MAP2K5|F10|ROCK1|PICK1|PDE4D|PCM1|MARK4|DCTN1|DCTN2|MAD2L1BP|KRT15|STMN1|PDCD6IP|ARL8B|MST1R|ERBB4|ALDOB|CHEK1|PSMB4|EIF3A|TUBB|MYO15A|NPM1|CLASP2|MYO1A|MAP2K1|GRIN1|SMEK2|CDC20|CDC27|BRCA1|DVL1|HDAC4|CCT5|HDAC3|EPS8|KRTAP4-12|PLK1|ITGA8|MAP2|FBXO31|MAP4|MAP6|HDAC6|MAD1L1|HP|RHOU|SPRY2|DYNLL1|M…
55065	4.2076e-08	4.9957e-07	37	205	1204	17702	metal ion homeostasis	C3AR1|DRD3|CCR1|DRD4|CXCR3|CCL5|CALR|CCL7|TGFB1|VDR|APP|PTK2B|APOE|CXCR4|PTH|TPT1|TGM2|IL1B|PRKACA|GNG3|KNG1|PRKCA|PTPRC|OPRL1|GRIN1|ELANE|TMPRSS3|KDR|CCR8|LAT2|GNB1|CCR3|F2|CCR2|RYR2|JAK2|EPOR
33157	4.2507e-08	5.0291e-07	21	79	1204	17702	regulation of intracellular protein transport	MDFI|EGFR|CDK1|THRA|TNF|TGFBR1|SMAD4|CDK5|TGFB1|IL10|FLNA|PTPN11|RBPMS|EP300|GSK3B|LACRT|IL1B|JAK2|PRKACA|EGF|BARD1
46777	4.2507e-08	5.0291e-07	21	79	1204	17702	protein amino acid autophosphorylation	EGFR|FLT3|ERBB2|TGFBR1|KIT|CDK5|IGF1R|PTK2|PAK2|MAP3K3|FYN|ZAP70|MAP3K10|PDGFRB|JAK2|PRKACA|PAK1|MAPK7|INSR|MAP3K12|SYK
1890	4.3444e-08	5.131e-07	22	86	1204	17702	placenta development	EGFR|MDFI|PPARD|CDX2|HNF1A|MAP2K1|GRB2|RXRA|PPARG|BIRC6|DCN|BIRC2|PLG|IL10|ADA|CITED1|VDR|MAPK1|SP1|HSF1|ITGB8|EPOR
34622	4.3907e-08	5.1693e-07	49	315	1204	17702	cellular macromolecular complex assembly	EIF6|HIST4H4|TUBB2A|WASF1|TGFB1|NDUFS7|GSN|ZFYVE9|NDUFS8|DDX20|TUBA1A|HIST3H2BB|TUBB3|CLNS1A|APCS|HSP90AA1|CRYAA|PICK1|SF1|WAS|CDK5|FLNA|ADRB2|EP300|TSPY1|ALDOB|CALR|SRC|EIF3A|PTK2|FGG|TUBB|TSPYL2|FGA|PTK2B|FGB|NPM1|HRG|TCP1|SFRS13A|SMAD4|SMAD2|SMAD1|DVL1|EPS15|COG4|H2AFY2|CIRBP|FBXO31
32559	4.3922e-08	5.1693e-07	155	1494	1204	17702	adenyl ribonucleotide binding	STAR|CASK|TTK|CCT3|MAP3K7|CSNK2A2|ACTG1|CSNK2A1|MAT1A|DDX24|PIK3CA|PRKACA|DDX20|TLK2|INSR|MAP2K5|SYK|EGFR|PIK3CG|RET|BCR|DARS|ROCK1|MARK4|SARS2|CLPX|RFC5|MAPK1|MAP4K5|ATP9B|PI4K2A|CLPP|PDGFRB|MAPK8|MAPK7|MST1R|EIF2AK4|FGFR1|FGFR3|ERBB4|ERBB3|NEK1|ERBB2|BMPR2|MAP4K1|ADRBK1|CHEK1|HSPA1A|CDC34|ABCA1|SRC|EPHB1|EPHB2|TK1|EPHB6|PTK2|TTBK1|MYO15A|TEK|DNAJA1|ZAP70|TAF9|HSPE1|DNAJA3|CSF1R|ITK|MYO1A|TAOK2|…
5159	4.4336e-08	5.1999e-07	9	14	1204	17702	insulin-like growth factor receptor binding	YWHAG|INS|SOCS1|IGF1|SHC1|IGF2|IRS1|INSR|PIK3R1
10888	4.4336e-08	5.1999e-07	9	14	1204	17702	negative regulation of lipid storage	NR1H2|TNF|ITGAV|CRP|PPARG|HGF|ITGB3|ABCA1|NR1H3
51253	4.498e-08	5.2662e-07	58	403	1204	17702	negative regulation of RNA metabolic process	E2F1|PPARD|THRA|CDX2|TSG101|PPARG|SPI1|TP63|DMAP1|DAXX|TGFB1|GFI1B|NR2F6|RARA|HSF4|DDX20|NR2F2|FGF2|ATF7IP|RARG|RELA|RXRA|TP53|UBE2I|HN1|NR0B2|RB1|CFL1|MDM2|TGIF1|EID1|TNF|DRD3|SOX6|ZBTB16|CALR|NR1H2|TCF21|VDR|DRAP1|NPM1|SKIL|TRAF6|MDFI|SFRS13A|TRIM27|SMAD4|ILF3|SMAD2|STAT3|HDAC4|HDAC3|CDKN1B|NEDD4|YWHAQ|DNMT1|DNAJB5|BARD1
46982	4.9434e-08	5.7776e-07	38	215	1204	17702	protein heterodimerization activity	RAB3GAP2|THRA|HNF1A|PDGFB|PDGFA|ERBB3|ERBB2|SOX6|BCL2L1|ITGB1|TGFB1|ITGAM|TGFB2|AMPH|APOA2|APOB|GRIN2B|APOE|NPM1|RARA|CHUK|EGFR|KHDRBS2|CAPNS1|TGFBR1|RXRA|TP53|BIRC5|HGF|SMC3|CYBB|ADRB1|GABRR1|JUN|IKBKG|VEGFA|IKBKB|BARD1
30100	5.1186e-08	5.9719e-07	20	73	1204	17702	regulation of endocytosis	PRKCA|MBL2|TUB|LRSAM1|C3|SNCA|SYNJ1|CBL|VTN|CALR|CD63|CD2AP|TGFB1|AHSG|NR1H2|SERPINE1|SFTPD|PRKACA|SELE|NR1H3
5901	5.3646e-08	6.2482e-07	16	48	1204	17702	caveola	CAV2|ERBB4|HCK|FASLG|HP|ADRBK1|IRS1|SRC|IGF1R|SLC2A1|LRP8|JAK2|CTSB|SELE|INSR|HDAC6
5539	5.5586e-08	6.463e-07	30	148	1204	17702	glycosaminoglycan binding	FGFR1|VTN|DCN|CCL7|ITGAM|APLP1|APOB|APP|APOE|SERPINA5|APOH|SERPINC1|PTN|LTF|PAFAH1B1|HRG|THBS1|FGF2|FN1|KNG1|SELP|SELL|ELANE|COL5A1|RPL29|VEGFA|MPO|VCAN|ADAMTS1|CTSG
10608	5.7098e-08	6.6273e-07	41	243	1204	17702	posttranscriptional regulation of gene expression	TNF|GIPC1|CALR|YBX1|APLP1|ASGR2|APOA2|APP|EIF3B|PTK2B|HNRNPD|QKI|DAZL|PRKACA|PABPC1|THBS1|DNAJA3|CD28|PRKCA|DAZ1|UPF1|MAGOH|NAT1|SMAD2|SMAD1|HGF|PRKCD|FLNA|EIF4G1|COG3|EIF4B|EIF4G2|MAPK1|EP300|RASSF1|EIF4A2|VEGFA|CIRBP|MDM2|EIF2AK4|IGFBP5
15031	5.729e-08	6.6381e-07	91	755	1204	17702	protein transport	RAB3GAP2|CLTA|PDIA3|XPO5|TSG101|PPARG|VPS37A|VPS37B|TIMM50|VPS37C|VPS37D|PNP|CANX|TGFB1|SSR1|TGFB2|CXCL10|HOOK2|FAM125A|APOB|ZFYVE9|RABGEF1|MS4A2|NCKIPSD|FGF2|RAB27A|STX5|SCAMP3|NCF1|PICK1|PRKCI|TP53|VTI1B|AP4M1|TIMM23|CDK5|PRKCB|BCAP31|MAPK1|LAX1|JUN|F2|USO1|TOMM20|RAB5A|COL1A1|PDCD6IP|YWHAZ|PLDN|NACA|TNF|STAM2|GIPC1|ABCA1|CALR|CD74|MACF1|HK3|DDX19B|NPM1|SNF8|EXOC4|EXOC3|VPS36|FAM160A2|RAB8A|LRS…
2673	6.1926e-08	7.1629e-07	12	27	1204	17702	regulation of acute inflammatory response	F12|A2M|TNF|MASP1|KLK3|C3|INS|PPARG|IL1B|SERPING1|HGF|CCL5
55074	6.5672e-08	7.5812e-07	35	191	1204	17702	calcium ion homeostasis	C3AR1|DRD3|CCR1|DRD4|CXCR3|CCL5|CALR|CCL7|TGFB1|VDR|APP|PTK2B|APOE|CXCR4|PTH|TPT1|TGM2|IL1B|PRKACA|GNG3|KNG1|PRKCA|PTPRC|OPRL1|GRIN1|ELANE|KDR|CCR8|GNB1|CCR3|F2|CCR2|RYR2|JAK2|EPOR
5938	6.5767e-08	7.5812e-07	28	133	1204	17702	cell cortex	PRKCZ|GYPC|MAEA|CAPZA3|CALD1|SNCA|GIPC1|DAXX|CTTN|PTK2B|FGB|EXOC4|PAFAH1B1|CAP1|CLASP2|TRAF6|ACTB|PARD6A|MYO1A|MPP1|MAP2K1|PRKCI|RAI14|FLNA|NEDD4|SCIN|CFL1|SELE
48812	6.863e-08	7.8977e-07	36	200	1204	17702	neuron projection morphogenesis	ERBB3|ERBB2|EPHB1|SDC2|EPHB2|NRCAM|IGF1R|PTK2|APP|APOE|PAFAH1B1|PRKACA|TUBB3|ACTB|EGFR|PRKCA|PTPRM|MAP2K1|BAIAP2|RXRA|MAP1B|HN1|NRXN1|CDK5|VASP|PTPN11|DVL1|ATP7A|MAP1S|JAK2|VCAN|NGFR|BMPR1B|APBB1|FEZ2|FEZ1
16563	6.8795e-08	7.9032e-07	60	428	1204	17702	transcription activator activity	E2F1|PPARD|THRA|HNF1A|ELF4|TSG101|PPARG|WWC1|TP63|SKAP1|TGFB1|CITED1|SMARCD1|PQBP1|RARA|PAK1|NR2F2|MYC|AR|RXRB|RELA|RXRA|SF1|TP53|HN1|HNF4G|ESR2|RB1|PRKCB|TAF10|RBPMS|EP300|JUN|ZNF384|TNF|TADA3|ELK1|NR2C2|NR1H2|TCERG1|NPM1|HNRNPD|TAF9|NR1H3|NFATC1|DTX1|SMAD4|ESRRG|ILF3|SMAD2|STAT3|TP73|BRCA1|HDAC4|NR1I3|SP1|GTF2F1|IKBKB|NR5A2|DNM2
90316	6.9992e-08	8.027e-07	15	43	1204	17702	positive regulation of intracellular protein transport	EGFR|CDK1|TNF|TGFBR1|SMAD4|TGFB1|FLNA|RBPMS|EP300|GSK3B|LACRT|IL1B|PRKACA|JAK2|EGF
5770	7.4982e-08	8.5847e-07	24	103	1204	17702	late endosome	TF|PLD1|TSG101|VPS37A|VPS37B|VPS37C|VPS37D|HLA-DMB|CD63|CD74|ATP7A|FAM125A|SLC2A4|SQSTM1|APOE|NBR1|SNF8|TPT1|HGS|MCOLN1|ARL8B|VPS28|VPS36|RAB27A
1817	8.9099e-08	1.0184e-06	36	202	1204	17702	regulation of cytokine production	C3AR1|TNF|C3|C5|PPARG|POMC|IL10|TGFB1|TGFB2|MAP3K7|APOA2|HSF1|REL|INS|SERPINE1|SFTPD|IL1B|RARA|UBASH3A|CD4|INPP5D|THBS1|TRAF6|SRGN|CD28|SYK|RELA|ELANE|SMAD4|CD40|HGF|FURIN|IFNAR1|ADAM17|JAK2|VSIG4
1501	9.1493e-08	1.044e-06	50	332	1204	17702	skeletal system development	THRA|PDLIM7|TP63|MMP2|PCP|TGFB1|TNFRSF11B|PRKACA|FGF2|WWOX|GHR|PRKCA|EGFR|RARG|UFD1L|CMKLR1|ESR1|COL1A2|PDGFRB|MAPK8|COL1A1|ADAMTS4|FGFR1|RBP4|FGFR3|ZBTB16|SOX6|AHSG|VDR|COL9A2|PTH|PTN|PAPSS1|TRAF6|MDFI|ESRRA|BGLAP|TGFBR1|FBN1|IGF1|IGF2|SMAD2|SMAD1|EPHA2|ANXA2|ATP7A|HDAC4|SP1|BMPR1B|IGFBP4
51047	9.1919e-08	1.047e-06	28	135	1204	17702	positive regulation of secretion	RBP4|TNF|C5|SNCA|ADRBK1|IL10|TGFB1|TGFB2|GRIN2B|GAB2|INS|MS4A2|IL1B|PRKACA|SYK|PRKCA|IRS2|RAB8B|NR0B2|HGF|DPYSL2|IRS1|CDK5|PTPN11|EP300|LACRT|SCIN|JAK2
31994	9.7853e-08	1.1127e-06	6	6	1204	17702	insulin-like growth factor I binding	IGF1R|IGFBP6|IGFBP2|INSR|IGFBP3|IGFBP5
51348	9.9378e-08	1.1282e-06	25	112	1204	17702	negative regulation of transferase activity	PPARG|UCHL1|SFN|SPRY2|CASP3|SPRY1|PAK2|APOE|IL1B|PRKACA|NR2F2|DNAJA3|PRKCA|PTPRC|IRS2|RB1|TP73|DVL1|CBLC|YWHAG|CDKN1A|CDKN1B|LAX1|GADD45G|GADD45A
33160	1.0412e-07	1.1781e-06	9	15	1204	17702	positive regulation of protein import into nucleus, translocation	EGFR|CDK1|RBPMS|EP300|TGFBR1|SMAD4|JAK2|EGF|TGFB1
43499	1.0412e-07	1.1781e-06	9	15	1204	17702	eukaryotic cell surface binding	SELP|MBL2|FGG|FGA|FGB|APOH|CD2|THBS1|ANXA5
43410	1.0774e-07	1.2169e-06	21	83	1204	17702	positive regulation of MAPKKK cascade	FGFR1|HRAS|AR|TNF|TAOK2|ERBB2|WWC1|IGF2|HGF|CD74|TGFB2|LEP|MAP3K7|IGF1R|ADRB2|INS|TEK|IL1B|INSR|FGF2|AXIN1
16564	1.1084e-07	1.2499e-06	50	334	1204	17702	transcription repressor activity	E2F1|PPARD|HNF1A|CDX2|THRA|THRB|TSG101|PPARG|EZH2|TP63|DMAP1|RBM9|DAXX|YBX1|CITED1|RARA|HSF4|DDX20|NR2F2|KHDRBS1|ATF7IP|RELA|SF1|UBE2I|RB1|NR0B2|PCM1|SFRS2|JUN|MDM2|TGIF1|EID1|TNF|ZBTB16|CALR|TSC22D4|DRAP1|SKIL|TRAF6|HTT|YWHAB|ZNF24|SNW1|ILF3|ATXN1|HDAC4|HDAC3|LRP1|DNMT1|HDAC6
9617	1.1764e-07	1.3243e-06	39	231	1204	17702	response to bacterium	TG|TF|MBL2|TNF|SNCA|FASLG|DCN|GNG12|CCL5|IL10|CITED1|GCH1|CXCL10|B2M|CFP|TNFRSF1A|VDR|HSF1|SERPINE1|LTF|IL1B|CHUK|SELP|PLD1|HCK|RELA|SOCS1|ELANE|LYZ|HGF|STAT1|MAPK1|JUN|PLA2G2A|ADAM17|WASL|SELE|CTSG|NGF
10843	1.1948e-07	1.3428e-06	25	113	1204	17702	promoter binding	HNF1A|TNF|THRA|PPARG|SOX6|CITED1|TAF9|RARA|RNF10|NR2F2|MYC|NR1H3|NFATC1|AR|RELA|TP53|ESR1|SMAD4|SMAD2|TP73|EP300|HNF4A|SP1|JUN|NR5A2
1763	1.2503e-07	1.4014e-06	26	121	1204	17702	morphogenesis of a branching structure	FGFR1|PDGFB|GRB2|DAG1|TP63|IL10|TGFB1|CITED1|TCF21|SPRY2|VDR|TGM2|EGF|PLXND1|FRS2|FGF2|MYC|B4GALT1|AR|ESR1|SMAD4|IGF1|HN1|KDR|LAMA1|VEGFA
6913	1.2511e-07	1.4014e-06	29	145	1204	17702	nucleocytoplasmic transport	TNF|PDIA3|CALR|TGFB1|TGFB2|ZFYVE9|DDX19B|NPM1|ANP32A|NCKIPSD|FGF2|UPF1|HTT|LMNA|TP53|NXF2|SFRS13A|NXF1|CDK5|ATXN1|MAPK1|CBLB|JUN|FYTTD1|RSRC1|F2|ZNF384|JAK2|SMURF1
32368	1.2661e-07	1.4159e-06	14	39	1204	17702	regulation of lipid transport	IRS2|PPARG|ABCA1|ITGB3|NR1H2|LEP|APOA2|LRP1|APOE|ITGAV|PON1|IL1B|THBS1|NR1H3
19221	1.2957e-07	1.4441e-06	19	70	1204	17702	cytokine-mediated signaling pathway	IL2RB|TNF|RELA|CCR1|SOCS1|BAD|KIT|HGF|STAT1|STAT3|LEP|TNFRSF1A|CCR2|JAK1|IL1B|JAK2|LRP8|SH2B2|TRAF6
45787	1.2957e-07	1.4441e-06	19	70	1204	17702	positive regulation of cell cycle	EGFR|CDK1|TNF|DRD3|IGF1|IGF2|BIRC5|CALR|TGFB2|APP|INS|PEBP1|ADAM17|IL1B|MDM2|RARA|EGF|INSR|CD28
22403	1.3344e-07	1.4848e-06	60	436	1204	17702	cell cycle phase	E2F1|MAD1L1|TUBB2A|TTK|CDC16|RHOU|CD2AP|APP|GFI1B|CDKN2C|CCNA1|KHDRBS1|CDC7|EGFR|ANAPC2|CDK1|MPP1|CRYAA|SKP2|MPP6|UBE2I|RB1|DCTN1|RAD51|DCTN2|MAD2L1|FANCD2|ORF3|ADAM17|MDM2|STMN1|MAD2L2|GADD45A|NEK1|CHEK1|CEP55|CDC34|CCNG1|TUBB|PAFAH1B1|CLASP2|MAP2K1|ILF3|BIRC5|NDC80|CDC20|HGF|CDC27|SMC3|CDC25A|MNAT1|CDKN1A|HDAC3|CDKN1B|PLK1|CKS2|FBXO31|ABL1|MPHOSPH6|DNM2
33673	1.3409e-07	1.4896e-06	24	106	1204	17702	negative regulation of kinase activity	PRKCA|PTPRC|IRS2|UCHL1|SFN|RB1|TP73|DVL1|CBLC|SPRY2|CDKN1A|SPRY1|CASP3|YWHAG|CDKN1B|PAK2|LAX1|APOE|GADD45G|IL1B|PRKACA|NR2F2|GADD45A|DNAJA3
17015	1.4052e-07	1.5584e-06	16	51	1204	17702	regulation of transforming growth factor beta receptor signaling pathway	TP53|SMAD4|GIPC1|SMAD2|FURIN|TGFB1|CITED1|PIN1|SP1|ITGA8|ADAM17|SMURF2|SKIL|SMURF1|HSPA5|THBS1
51169	1.4614e-07	1.6181e-06	29	146	1204	17702	nuclear transport	TNF|PDIA3|CALR|TGFB1|TGFB2|ZFYVE9|DDX19B|NPM1|ANP32A|NCKIPSD|FGF2|UPF1|HTT|LMNA|TP53|NXF2|SFRS13A|NXF1|CDK5|ATXN1|MAPK1|CBLB|JUN|FYTTD1|RSRC1|F2|ZNF384|JAK2|SMURF1
2009	1.4828e-07	1.6391e-06	36	206	1204	17702	morphogenesis of an epithelium	FGFR1|PDGFB|GRB2|DAG1|TP63|HP|IL10|TGFB1|CITED1|MAP3K7|IGF1R|VDR|TCF21|TGM2|TRAF6|PLXND1|FRS2|FGF2|MYC|CHUK|EGFR|RET|AR|RARG|HTT|SMAD4|ESR1|IGF1|PCDH8|HN1|ESR2|CELSR1|VASP|LAMA1|VEGFA|CFL1
50852	1.5068e-07	1.6584e-06	11	24	1204	17702	T cell receptor signaling pathway	UBE2N|MAP3K7|PTPRC|MAPK1|FYN|BCAR1|CD247|IKBKG|ZAP70|TRAF6|SKAP1
5520	1.5068e-07	1.6584e-06	11	24	1204	17702	insulin-like growth factor binding	IGF1R|WISP1|IGF2R|IGFBP7|IGFBP6|IGFBP1|IGFBP2|INSR|IGFBP3|IGFBP4|IGFBP5
51052	1.5077e-07	1.6584e-06	27	130	1204	17702	regulation of DNA metabolic process	HRAS|PDGFB|PDGFA|CALR|IL10|TGFB1|CDT1|IGF1R|TSPYL2|INS|RNF168|SHC1|MYC|INSR|CDK1|AR|USP1|TP53|IGF1|PRKCG|CD40|BRCA1|SMC3|RAD51|UBE2N|JUN|PCNA
1882	1.5121e-07	1.6606e-06	163	1621	1204	17702	nucleoside binding	STAR|CASK|TTK|CCT3|PNP|MAP3K7|CSNK2A2|ACTG1|CSNK2A1|MAT1A|DDX24|PIK3CA|PRKACA|DDX20|TLK2|INSR|MAP2K5|SYK|EGFR|PIK3CG|RET|BCR|DARS|ROCK1|MARK4|SARS2|CLPX|RFC5|MAPK1|MAP4K5|ATP9B|PI4K2A|CLPP|PDGFRB|MAPK8|MAPK7|ARL8B|MST1R|EIF2AK4|FGFR1|FGFR3|ERBB4|ERBB3|NEK1|ERBB2|BMPR2|MAP4K1|ADRBK1|CHEK1|HSPA1A|CDC34|ABCA1|SRC|EPHB1|ADA|EPHB2|TK1|EPHB6|PTK2|TTBK1|MYO15A|TEK|DNAJA1|ZAP70|TAF9|HSPE1|DNAJA3|CSF1R|IT…
4872	1.5996e-07	1.7538e-06	168	1684	1204	17702	receptor activity	PVR|THRA|THRB|STAR|GABRB3|VTN|GRIN2B|CD46|GRIN2D|CSF3R|MS4A2|RARA|CFI|FAS|INSR|EGFR|RET|RARG|PTPRM|RXRB|RXRA|HLA-A|PTPRS|NR0B2|CD40|HNF4G|IRS1|PTPRO|HLA-DQA1|PLAUR|GABRR2|CCR8|GABRR1|HNF4A|LRP12|CCR3|CCR2|F2|PDGFRB|RYR2|MST1R|ITGA2B|HLA-DRA|C3AR1|FGFR1|FGFR3|DRD3|ERBB4|ERBB3|ERBB2|DRD4|BMPR2|ITGB4|ITGB5|FCGRT|ITGB2|ABCA1|ITGB3|CD72|ITGB1|EPHB1|CD74|NR2C2|ITGAM|EPHB2|NR1H2|VDR|EPHB6|ITGAX|ITGB8|IT…
70555	1.6271e-07	1.781e-06	12	29	1204	17702	response to interleukin-1	PRKCA|HDAC4|RELA|SNCA|PRKCI|TAF9|PRKACA|TRAF6|SELE|SRC|CITED1|GHR
23036	1.6573e-07	1.8053e-06	19	71	1204	17702	initiation of signal transduction	IL2RB|TNF|RELA|CCR1|SOCS1|BAD|KIT|HGF|STAT1|STAT3|LEP|TNFRSF1A|CCR2|JAK1|IL1B|JAK2|LRP8|SH2B2|TRAF6
23038	1.6573e-07	1.8053e-06	19	71	1204	17702	signal initiation by diffusible mediator	IL2RB|TNF|RELA|CCR1|SOCS1|BAD|KIT|HGF|STAT1|STAT3|LEP|TNFRSF1A|CCR2|JAK1|IL1B|JAK2|LRP8|SH2B2|TRAF6
23049	1.6573e-07	1.8053e-06	19	71	1204	17702	signal initiation by protein/peptide mediator	IL2RB|TNF|RELA|CCR1|SOCS1|BAD|KIT|HGF|STAT1|STAT3|LEP|TNFRSF1A|CCR2|JAK1|IL1B|JAK2|LRP8|SH2B2|TRAF6
4715	1.8264e-07	1.9864e-06	14	40	1204	17702	non-membrane spanning protein tyrosine kinase activity	ITK|LYN|HCK|SRC|TYK2|PTK2|FYN|PTK2B|ZAP70|JAK1|JAK2|TNK2|ABL1|SYK
50670	1.9551e-07	2.1228e-06	22	93	1204	17702	regulation of lymphocyte proliferation	PTPRC|IRS2|ERBB2|HGF|CD40|PNP|TGFB1|IL10|ADA|CD74|CBLB|CDKN1A|CASP3|SFTPD|ZAP70|IL1B|INPP5D|VSIG4|TRAF6|DNAJA3|CD28|SYK
42542	1.9838e-07	2.1505e-06	18	65	1204	17702	response to hydrogen peroxide	CDK1|TF|GNAO1|STAR|CRYAA|ERBB4|RELA|ADRBK1|BCL2L1|STAT1|ADA|EP300|DUSP1|PTK2B|JUN|MPO|COL1A1|HDAC6
51235	2.0739e-07	2.2446e-06	21	86	1204	17702	maintenance of location	MDFI|THRA|TNF|PDIA3|SF1|DAG1|YWHAB|NDC80|CALR|PCM1|FTH1|IL10|FLNA|APOE|ALB|HK3|IL1B|TMSB4X|CD4|TMSB4Y|SRGN
51098	2.125e-07	2.2962e-06	35	200	1204	17702	regulation of binding	USP7|THRA|TNF|CALD1|PPARG|VTN|IL10|TGFB1|SUMO1|INS|NPM1|IL1B|RARA|HRG|TRAF6|DNAJA3|MDFI|TAF6|RELA|SMAD4|SMAD2|HGF|RB1|PRKCD|FLNA|UBE2N|HDAC4|ADRB2|EP300|GSK3B|JUN|IKBKG|PON1|JAK2|IKBKB
7259	2.2488e-07	2.4222e-06	13	35	1204	17702	JAK-STAT cascade	STAMBP|FGFR3|SOCS1|STAT1|CDK5|STAT3|IFNAR1|IFNAR2|PTK2B|F2|CCR2|JAK2|GHR
10827	2.2488e-07	2.4222e-06	13	35	1204	17702	regulation of glucose transport	PRKCA|PRKCZ|IRS2|TNF|ERBB4|ERBB3|PRKCI|IRS1|INS|IL1B|PRKACA|INSR|PIK3R1
6919	2.299e-07	2.4644e-06	17	59	1204	17702	activation of caspase activity	COL4A3|TF|C9|TNF|PSAP|CYCS|PPARG|TP53|FASLG|HP|STAT1|CASP9|F2|DIABLO|HSPE1|PDCD6|DNAJA3
10563	2.299e-07	2.4644e-06	17	59	1204	17702	negative regulation of phosphorus metabolic process	PRKCA|PRKCZ|SOCS1|YWHAB|PARK2|PRKCD|TGFB1|ATXN1|CDKN1A|CDKN1B|DYNLL1|CDKN2C|JUN|PEBP1|PRKACA|INSR|IGFBP3
45936	2.299e-07	2.4644e-06	17	59	1204	17702	negative regulation of phosphate metabolic process	PRKCA|PRKCZ|SOCS1|YWHAB|PARK2|PRKCD|TGFB1|ATXN1|CDKN1A|CDKN1B|DYNLL1|CDKN2C|JUN|PEBP1|PRKACA|INSR|IGFBP3
22604	2.3061e-07	2.4682e-06	29	149	1204	17702	regulation of cell morphogenesis	ALDOA|HP|ITGB2|RHOU|TGFB1|CITED1|EPHB2|TGFB2|NRCAM|PTK2|APOE|MAPT|SKIL|RASA1|FN1|ANAPC2|MAG|TAOK2|MAP1B|SMAD4|SMAD2|SMAD1|KDR|EP300|FYN|VEGFA|NGFR|NGF|FEZ1
32555	2.3369e-07	2.4932e-06	180	1843	1204	17702	purine ribonucleotide binding	HRAS|STAR|TUBB2A|CASK|TTK|CCT3|MAP3K7|CSNK2A2|ACTG1|CSNK2A1|MAT1A|DDX24|PIK3CA|PRKACA|DDX20|TLK2|MX1|INSR|SYK|MAP2K5|RAB27A|EGFR|PIK3CG|RET|BCR|DARS|ROCK1|NCF1|MARK4|SARS2|CLPX|RFC5|MAPK1|MAP4K5|ATP9B|PI4K2A|CLPP|PDGFRB|MAPK8|MST1R|MAPK7|ARL8B|EIF2AK4|FGFR1|GNAI3|FGFR3|ERBB4|GNAI2|GNAI1|ERBB3|ERBB2|NEK1|BMPR2|MAP4K1|ADRBK1|CHEK1|HSPA1A|CDC34|ABCA1|SRC|EPHB1|EPHB2|TK1|TUBB|PTK2|EPHB6|TTBK1|MYO15A|…
32553	2.3369e-07	2.4932e-06	180	1843	1204	17702	ribonucleotide binding	HRAS|STAR|TUBB2A|CASK|TTK|CCT3|MAP3K7|CSNK2A2|ACTG1|CSNK2A1|MAT1A|DDX24|PIK3CA|PRKACA|DDX20|TLK2|MX1|INSR|SYK|MAP2K5|RAB27A|EGFR|PIK3CG|RET|BCR|DARS|ROCK1|NCF1|MARK4|SARS2|CLPX|RFC5|MAPK1|MAP4K5|ATP9B|PI4K2A|CLPP|PDGFRB|MAPK8|MST1R|MAPK7|ARL8B|EIF2AK4|FGFR1|GNAI3|FGFR3|ERBB4|GNAI2|GNAI1|ERBB3|ERBB2|NEK1|BMPR2|MAP4K1|ADRBK1|CHEK1|HSPA1A|CDC34|ABCA1|SRC|EPHB1|EPHB2|TK1|TUBB|PTK2|EPHB6|TTBK1|MYO15A|…
32944	2.3905e-07	2.5463e-06	22	94	1204	17702	regulation of mononuclear cell proliferation	PTPRC|IRS2|ERBB2|HGF|CD40|PNP|TGFB1|IL10|ADA|CD74|CBLB|CDKN1A|CASP3|SFTPD|ZAP70|IL1B|INPP5D|VSIG4|TRAF6|DNAJA3|CD28|SYK
51789	2.4363e-07	2.5869e-06	25	117	1204	17702	response to protein stimulus	ALDOB|HSPA1A|BCL2L1|NR3C1|STUB1|TGFB1|HSPH1|DNAJA1|CD4|HSPE1|HSPA5|CCNA1|INSR|HSPA8|CDK1|F12|BGLAP|APCS|HSP90AA1|MAP1B|EP300|CTSB|EIF2AK4|HDAC6|DNAJB5
44212	2.4363e-07	2.5869e-06	25	117	1204	17702	DNA regulatory region binding	HNF1A|TNF|THRA|PPARG|SOX6|CITED1|TAF9|RARA|RNF10|NR2F2|MYC|NR1H3|NFATC1|AR|RELA|TP53|ESR1|SMAD4|SMAD2|TP73|EP300|HNF4A|SP1|JUN|NR5A2
19216	2.4579e-07	2.6057e-06	27	133	1204	17702	regulation of lipid metabolic process	THRA|TNF|PDGFB|DRD3|STAR|PDGFA|IGFBP7|PPARG|SNCA|STUB1|TGFB1|NR1H2|APOB|APOA2|APOE|INS|IL1B|NR1H3|IRS2|VAV3|SF1|RB1|VAV2|IRS1|BRCA1|LEP|HNF4A
9895	2.6809e-07	2.8377e-06	15	47	1204	17702	negative regulation of catabolic process	TNF|RELA|SMAD4|CST3|GIPC1|PRKCG|FURIN|IL10|FLNA|TIMP1|HDAC4|APOA2|INS|IL1B|TAF9
1883	2.704e-07	2.8577e-06	161	1611	1204	17702	purine nucleoside binding	STAR|CASK|TTK|CCT3|MAP3K7|CSNK2A2|ACTG1|CSNK2A1|MAT1A|DDX24|PIK3CA|PRKACA|DDX20|TLK2|INSR|MAP2K5|SYK|EGFR|PIK3CG|RET|BCR|DARS|ROCK1|MARK4|SARS2|CLPX|RFC5|MAPK1|MAP4K5|ATP9B|PI4K2A|CLPP|PDGFRB|MAPK8|MAPK7|ARL8B|MST1R|EIF2AK4|FGFR1|FGFR3|ERBB4|ERBB3|NEK1|ERBB2|BMPR2|MAP4K1|ADRBK1|CHEK1|HSPA1A|CDC34|ABCA1|SRC|EPHB1|ADA|EPHB2|TK1|EPHB6|PTK2|TTBK1|MYO15A|TEK|DNAJA1|ZAP70|TAF9|HSPE1|DNAJA3|CSF1R|ITK|MY…
1655	2.7976e-07	2.9519e-06	28	142	1204	17702	urogenital system development	RBP4|THRA|TP63|ZBTB16|DCN|CITED1|TCF21|IGF1R|SPRY1|FRS2|COL4A4|COL4A3|AR|RARG|RXRA|TGFBR1|FBN1|SMAD4|ESR1|IGF1|HN1|NID1|SMAD1|ESR2|ITGA8|VEGFA|PDGFRB|ADAMTS1
70663	2.9134e-07	3.0694e-06	22	95	1204	17702	regulation of leukocyte proliferation	PTPRC|IRS2|ERBB2|HGF|CD40|PNP|TGFB1|IL10|ADA|CD74|CBLB|CDKN1A|CASP3|SFTPD|ZAP70|IL1B|INPP5D|VSIG4|TRAF6|DNAJA3|CD28|SYK
902	2.9298e-07	3.0818e-06	47	315	1204	17702	cell morphogenesis	ERBB3|ERBB2|SOX6|EPHB1|SDC2|CITED1|EPHB2|TGFB2|NRCAM|IGF1R|DAB2|PTK2|APP|APOE|PAFAH1B1|PRKACA|CAP1|TUBB3|FN1|ACTB|EGFR|PRKCA|RAB8A|PTPRM|MAP2K1|CRYAA|BAIAP2|RXRA|MAP1B|HN1|NRXN1|HGF|PCM1|CDK5|VASP|PTPN11|DVL1|ATP7A|DKK1|MAP1S|JAK2|VCAN|NGFR|BMPR1B|APBB1|FEZ2|FEZ1
6874	2.9723e-07	3.1217e-06	33	185	1204	17702	cellular calcium ion homeostasis	C3AR1|DRD3|CCR1|DRD4|CXCR3|CCL5|CALR|CCL7|TGFB1|VDR|APP|APOE|CXCR4|PTK2B|PTH|TPT1|TGM2|IL1B|PRKACA|GNG3|KNG1|PRKCA|PTPRC|OPRL1|ELANE|CCR8|GNB1|CCR3|F2|CCR2|RYR2|JAK2|EPOR
30139	3.2743e-07	3.4335e-06	18	67	1204	17702	endocytic vesicle	EGFR|SYT1|TF|CUBN|DRD3|PIK3C2B|PICK1|GIPC1|ABCA1|ITSN1|CD2AP|APOB|IGF2R|SFTPD|RAB5A|MDM2|LRP2|DPP4
45892	3.2843e-07	3.4386e-06	55	396	1204	17702	negative regulation of transcription, DNA-dependent	E2F1|PPARD|THRA|CDX2|TSG101|PPARG|SPI1|TP63|DMAP1|DAXX|TGFB1|GFI1B|NR2F6|RARA|HSF4|DDX20|NR2F2|FGF2|ATF7IP|RARG|RELA|RXRA|TP53|UBE2I|HN1|NR0B2|RB1|CFL1|MDM2|TGIF1|EID1|TNF|DRD3|SOX6|ZBTB16|CALR|NR1H2|TCF21|VDR|DRAP1|SKIL|TRAF6|MDFI|TRIM27|SMAD4|ILF3|SMAD2|STAT3|HDAC4|HDAC3|CDKN1B|NEDD4|YWHAQ|DNMT1|DNAJB5
35272	3.3013e-07	3.451e-06	13	36	1204	17702	exocrine system development	EGFR|FGFR1|TNF|PDGFB|DAG1|IGF1|TGFB1|TGFB2|IGF1R|LAMA1|TGM2|PLXND1|INSR
44420	3.3481e-07	3.4945e-06	24	111	1204	17702	extracellular matrix part	COL4A4|COL4A3|COL4A1|SNCA|FBN1|DAG1|NID1|SMC3|COL4A6|COL5A1|COL4A5|ANXA2|APLP1|LAMA1|LAMA4|COL9A2|COL14A1|GRIN2B|COL7A1|ITGA6|VEGFA|COL1A2|ADAMTS1|COL1A1
42110	3.4308e-07	3.5739e-06	25	119	1204	17702	T cell activation	ELF4|CD74|ADA|TGFB1|ITGAM|INS|CD2|ZAP70|CD4|DNAJA3|DPP4|RAB27A|CD28|SYK|PTPRC|FLT3|TP53|MINK1|WAS|VAV1|IFNAR1|ATP7A|CBLB|FYN|ADAM17
2521	3.4348e-07	3.5739e-06	26	127	1204	17702	leukocyte differentiation	PPARG|KIT|ITGB1|CD74|ADA|IL10|TGFB1|GAB2|ZAP70|CD4|TRAF6|DNAJA3|CHUK|BLNK|CD28|SYK|PTPRC|FLT3|TP53|MINK1|OSTM1|ATP7A|HDAC4|NTRK1|UBD|ADAM17
60429	3.6438e-07	3.7855e-06	49	337	1204	17702	epithelium development	PDGFB|TSG101|PPARG|TP63|HP|TGFB1|IL10|CITED1|MAP3K7|CASP3|NR2F2|FGF2|FRS2|MYC|CHUK|EGFR|AR|RET|RARG|RXRA|ESR1|PCDH8|HN1|ESR2|VASP|JUN|VEGFA|CFL1|FGFR1|GRB2|DAG1|SFN|TCF21|VDR|IGF1R|TGM2|PLXND1|TRAF6|B4GALT1|COL4A1|MAP2K1|HTT|SMAD4|IGF1|SMAD2|CELSR1|CD63|KDR|LAMA1
50921	3.6578e-07	3.7942e-06	14	42	1204	17702	positive regulation of chemotaxis	PRKCA|C3AR1|TF|PDGFB|F7|HGF|TGFB1|CXCL10|KDR|SERPINE1|VEGFA|ADAM17|PRKACA|THBS1
43025	3.8437e-07	3.9748e-06	33	187	1204	17702	neuronal cell body	SNCAIP|CALD1|CCNG1|CANX|ADA|SDC2|TGFB1|STAU1|EPHB2|TGFB2|APOE|ATXN10|EXOC4|PAFAH1B1|GHR|MAP2K1|MAP1B|ESR1|DPYSL2|ESR2|CDK5|DVL1|ATP7A|MAPK1|CHRM4|LRP1|MAP1S|ITGA8|PI4K2A|MAP2|RAB5A|PEBP1|GNB2L1
44297	3.8437e-07	3.9748e-06	33	187	1204	17702	cell body	SNCAIP|CALD1|CCNG1|CANX|ADA|SDC2|TGFB1|STAU1|EPHB2|TGFB2|APOE|ATXN10|EXOC4|PAFAH1B1|GHR|MAP2K1|MAP1B|ESR1|DPYSL2|ESR2|CDK5|DVL1|ATP7A|MAPK1|CHRM4|LRP1|MAP1S|ITGA8|PI4K2A|MAP2|RAB5A|PEBP1|GNB2L1
6875	3.9089e-07	4.036e-06	34	196	1204	17702	cellular metal ion homeostasis	C3AR1|DRD3|CCR1|DRD4|CXCR3|CCL5|CALR|CCL7|TGFB1|VDR|APP|APOE|CXCR4|PTK2B|PTH|TPT1|TGM2|IL1B|PRKACA|GNG3|KNG1|PRKCA|PTPRC|OPRL1|ELANE|TMPRSS3|CCR8|GNB1|CCR3|F2|CCR2|RYR2|JAK2|EPOR
904	4.0987e-07	4.2189e-06	39	242	1204	17702	cell morphogenesis involved in differentiation	ERBB3|ERBB2|EPHB1|SDC2|CITED1|EPHB2|TGFB2|NRCAM|IGF1R|DAB2|PTK2|APP|APOE|PAFAH1B1|PRKACA|TUBB3|FN1|ACTB|PRKCA|PTPRM|CRYAA|BAIAP2|RXRA|MAP1B|HN1|NRXN1|HGF|CDK5|VASP|PTPN11|DVL1|DKK1|JAK2|VCAN|NGFR|BMPR1B|APBB1|FEZ2|FEZ1
70302	4.1049e-07	4.2189e-06	20	82	1204	17702	regulation of stress-activated protein kinase signaling cascade	MDFI|TNF|TAOK2|LYN|MAP4K1|DAXX|TP73|TGFB2|MAP3K7|AMBP|MAP4K5|HDAC3|PTK2B|MAP3K2|MAP3K10|IL1B|PAK1|TRAF6|AXIN1|SYK
70851	4.1049e-07	4.2189e-06	20	82	1204	17702	growth factor receptor binding	VAV3|PDGFB|PDGFA|GRB2|TIMM50|ITGB3|HGF|VAV2|IL10|CBLC|VEGFA|ADAM17|PDGFRB|IL1B|JAK2|FRS3|SHC1|EGF|FGF2|FRS2
7612	4.4965e-07	4.6074e-06	16	55	1204	17702	learning	HRAS|DRD3|HTT|GRIN1|NLGN3|KIT|PARK2|CDK5|AMPH|EPHB2|ATXN1|APP|GRIN2B|FYN|JUN|PTN
42326	4.4965e-07	4.6074e-06	16	55	1204	17702	negative regulation of phosphorylation	PRKCA|PRKCZ|SOCS1|PARK2|PRKCD|TGFB1|ATXN1|CDKN1A|CDKN1B|DYNLL1|CDKN2C|JUN|PEBP1|PRKACA|INSR|IGFBP3
30554	4.5571e-07	4.6623e-06	157	1575	1204	17702	adenyl nucleotide binding	STAR|CASK|TTK|CCT3|MAP3K7|CSNK2A2|ACTG1|CSNK2A1|MAT1A|DDX24|PIK3CA|PRKACA|DDX20|TLK2|INSR|MAP2K5|SYK|EGFR|PIK3CG|RET|BCR|DARS|ROCK1|MARK4|SARS2|CLPX|RFC5|MAPK1|MAP4K5|ATP9B|PI4K2A|CLPP|PDGFRB|MAPK8|MAPK7|MST1R|EIF2AK4|FGFR1|FGFR3|ERBB4|ERBB3|NEK1|ERBB2|BMPR2|MAP4K1|ADRBK1|CHEK1|HSPA1A|CDC34|ABCA1|SRC|EPHB1|EPHB2|TK1|EPHB6|PTK2|TTBK1|MYO15A|TEK|DNAJA1|ZAP70|TAF9|HSPE1|DNAJA3|CSF1R|ITK|MYO1A|TAOK2|…
51251	4.5809e-07	4.6796e-06	23	105	1204	17702	positive regulation of lymphocyte activation	PTPRC|IRS2|PLDN|HGF|BAD|CD40|PNP|TGFB1|ADA|CD74|MAP3K7|CDKN1A|IL4R|ZAP70|IL1B|RARA|CD4|INPP5D|TRAF6|DPP4|DNAJA3|SYK|CD28
48858	4.7225e-07	4.817e-06	38	234	1204	17702	cell projection morphogenesis	ERBB3|ERBB2|EPHB1|SDC2|EPHB2|NRCAM|IGF1R|PTK2|APP|APOE|PAFAH1B1|PRKACA|TUBB3|ACTB|EGFR|PRKCA|RAB8A|PTPRM|MAP2K1|BAIAP2|RXRA|MAP1B|HN1|NRXN1|PCM1|CDK5|VASP|PTPN11|DVL1|ATP7A|MAP1S|JAK2|VCAN|NGFR|BMPR1B|APBB1|FEZ2|FEZ1
51345	4.9962e-07	5.0884e-06	34	198	1204	17702	positive regulation of hydrolase activity	TF|PRKCZ|C9|TNF|PPARG|ALDOB|GNG13|FASLG|HP|NR1H2|CASP9|PTK2B|APOH|TGM2|MS4A2|DIABLO|HSPE1|HSPA5|DNAJA3|NR1H3|EGFR|COL4A3|GNAO1|MAP2K1|PSAP|CYCS|TP53|ARHGAP27|STAT1|GNB1|F2|JAK2|PDCD6|SELE
50866	5.0427e-07	5.128e-06	17	62	1204	17702	negative regulation of cell activation	PDGFB|PDGFA|FLT3|ERBB2|TGFB1|IL10|CD74|CBLB|CASP3|LAX1|APOE|IL4R|F2|SFTPD|INPP5D|VSIG4|PAG1
1871	5.0941e-07	5.1647e-06	30	163	1204	17702	pattern binding	FGFR1|VTN|DCN|CCL7|ITGAM|APLP1|APOB|APP|APOE|SERPINA5|APOH|SERPINC1|PTN|LTF|PAFAH1B1|HRG|THBS1|FGF2|FN1|KNG1|SELP|SELL|ELANE|COL5A1|RPL29|VEGFA|MPO|VCAN|ADAMTS1|CTSG
30247	5.0941e-07	5.1647e-06	30	163	1204	17702	polysaccharide binding	FGFR1|VTN|DCN|CCL7|ITGAM|APLP1|APOB|APP|APOE|SERPINA5|APOH|SERPINC1|PTN|LTF|PAFAH1B1|HRG|THBS1|FGF2|FN1|KNG1|SELP|SELL|ELANE|COL5A1|RPL29|VEGFA|MPO|VCAN|ADAMTS1|CTSG
50767	5.6168e-07	5.6775e-06	35	208	1204	17702	regulation of neurogenesis	STAR|DRD3|PPARG|SYNJ1|KIT|CALR|ITM2C|TGFB1|EPHB2|NRCAM|PTK2|APOE|MAPT|HK3|RNF10|SKIL|DISC1|ANAPC2|MAG|DTX1|STMN2|RELA|MAP1B|TP53|CDC20|HN1|SMAD1|DPYSL2|PCM1|YWHAG|EP300|F2|NGFR|FEZ1|NGF
40007	5.6168e-07	5.6775e-06	35	208	1204	17702	growth	FGFR1|PPARD|FGFR3|PDGFB|BCL2L1|CCNG1|TGFB1|TGFB2|SPRY2|ARIH2|APP|GSN|SERPINE1|NPM1|KLK6|SHBG|AR|ACTA1|RXRA|SMAD4|ESR1|TP53|IGF1|SMAD2|HN1|PLG|PTPN11|PLAUR|VEGFA|CHRND|IGFBP1|BMPR1B|XRN2|TM4SF4|IGFBP5
10638	5.7446e-07	5.798e-06	21	91	1204	17702	positive regulation of organelle organization	TNF|DRD3|STMN2|MAP1B|TP53|IGF1|IGF2|TGFB1|ANXA2|UBE2N|EP300|INS|MAPT|CFL1|NPM1|PEBP1|IL1B|DNMT1|EGF|INSR|CD28
46324	5.8465e-07	5.892e-06	12	32	1204	17702	regulation of glucose import	PRKCA|PRKCZ|IRS2|TNF|ERBB4|ERBB3|INS|PRKCI|PRKACA|IRS1|INSR|PIK3R1
19226	6.2117e-07	6.2507e-06	49	343	1204	17702	transmission of nerve impulse	SYT1|PPARD|GABRB3|SNCA|TGFB1|APP|GRIN2B|APOE|GRIN2D|QKI|CNTNAP2|PRKACA|SHC3|FGF2|PRKCA|NRXN2|GRM1|CDK5|GABRR2|MAPK1|KIF1B|GABRR1|PEBP1|CAV2|PLDN|DRD3|ERBB2|DRD4|GIPC1|AMPH|CD9|PTK2|SYN1|EXOC4|PAFAH1B1|NOVA1|PLAT|KLK6|HTT|NAT1|GRIN1|ZNF24|NLGN3|PARK2|DVL1|ATXN1|ATXN3|RAPSN|MTNR1B
10720	6.2287e-07	6.2584e-06	20	84	1204	17702	positive regulation of cell development	ANAPC2|STAR|RELA|PPARG|MAP1B|SYNJ1|SMAD4|SMAD2|HN1|SMAD1|KIT|TGFB1|TGFB2|EPHB2|EP300|MAPT|SKIL|NGFR|DISC1|NGF
60537	6.4695e-07	6.4908e-06	26	131	1204	17702	muscle tissue development	CAV2|RBP4|ERBB3|ERBB2|TP63|DCN|TGFB2|APP|HRG|SKIL|NR2F2|DNAJA3|CDK1|ACTA1|RXRA|LMNA|CDK5|DVL1|EP300|SVIL|VEGFA|PDGFRB|CHRND|CTSB|IGFBP5|SNTA1
30522	6.5639e-07	6.5756e-06	19	77	1204	17702	intracellular receptor mediated signaling pathway	AR|RARG|FLT1|TADA3|RXRA|ESR1|NR0B2|ESR2|RB1|CALR|RBM9|DAXX|BRCA1|NR1H2|VDR|NEDD4|DNAJA1|RARA|JAK2
2822	6.6149e-07	6.5935e-06	15	50	1204	17702	regulation of adaptive immune response based on somatic recombination of immune receptors built from immunoglobulin superfamily domains	PVR|PTPRC|C3|CD40|TGFB1|IL10|ADA|B2M|MAP3K7|HPX|IL4R|IL1B|RARA|TRAF6|DPP4
48638	6.6149e-07	6.5935e-06	15	50	1204	17702	regulation of developmental growth	CDK1|ANAPC2|RBP4|FGFR1|AR|MAP1B|NRCAM|ADRB2|EP300|APOE|MAPT|HRG|FGF2|INSR|NGF
51918	6.6209e-07	6.5935e-06	7	10	1204	17702	negative regulation of fibrinolysis	SERPINF2|F2|SERPINE1|APOH|HRG|THBS1|PLG
50853	6.6209e-07	6.5935e-06	7	10	1204	17702	B cell receptor signaling pathway	PTPRC|MAPK1|LAT2|CD19|BCAR1|SYK|PRKCB
9896	6.6719e-07	6.6345e-06	18	70	1204	17702	positive regulation of catabolic process	IRS2|TNF|IGF1|IRS1|FURIN|STUB1|HSPBP1|SUMO1|CBLB|APOA2|PLK1|INS|APOE|NEDD4|IL1B|MDM2|INSR|BARD1
6886	6.7068e-07	6.6593e-06	51	364	1204	17702	intracellular protein transport	RAB3GAP2|CLTA|PDIA3|TGFB1|TGFB2|SSR1|ZFYVE9|NCKIPSD|FGF2|RAB27A|STX5|NCF1|PICK1|TP53|PRKCI|VTI1B|AP4M1|TIMM23|CDK5|BCAP31|MAPK1|JUN|F2|TOMM20|USO1|YWHAZ|TNF|STAM2|GIPC1|CALR|CD74|MACF1|NPM1|EXOC4|TAOK2|HTT|YWHAB|LMNA|COG3|YWHAG|CBLB|TOM1L1|NEDD4|YWHAQ|PCNA|HGS|JAK2|SMURF1|GGA1|GGA3|HDAC6
45807	6.8058e-07	6.7476e-06	13	38	1204	17702	positive regulation of endocytosis	TUB|MBL2|C3|CBL|SYNJ1|SNCA|VTN|CALR|CD63|AHSG|SERPINE1|SFTPD|SELE
90092	6.9723e-07	6.8823e-06	21	92	1204	17702	regulation of transmembrane receptor protein serine/threonine kinase signaling pathway	TGFBR1|SMAD4|TP53|BMPR2|TTK|GIPC1|SMAD2|HN1|FURIN|TGFB1|CITED1|PIN1|RBPMS|SP1|ITGA8|ADAM17|SMURF2|SKIL|SMURF1|HSPA5|THBS1
42470	6.9723e-07	6.8823e-06	21	92	1204	17702	melanosome	P4HB|YWHAZ|HSP90AA1|PDIA3|YWHAB|CANX|ITGB1|ANXA2|CALU|STOM|ANXA6|TFRC|SLC2A1|RAB5A|CTSD|CTSB|HSPA5|PDCD6IP|FAS|HSPA8|RAB27A
48770	6.9723e-07	6.8823e-06	21	92	1204	17702	pigment granule	P4HB|YWHAZ|HSP90AA1|PDIA3|YWHAB|CANX|ITGB1|ANXA2|CALU|STOM|ANXA6|TFRC|SLC2A1|RAB5A|CTSD|CTSB|HSPA5|PDCD6IP|FAS|HSPA8|RAB27A
44248	7.2799e-07	7.1754e-06	89	776	1204	17702	cellular catabolic process	PPARD|ALDH1L1|TSG101|SLC6A3|UCHL1|CDC16|PNP|CD2AP|TGFB1|GOT2|APOB|CASP3|APOA2|APOE|PCBP2|PSMD4|CDK1|ANAPC2|PLD1|UFD1L|USP1|MAGOH|RELA|EXOSC4|CYCS|UBE2I|CDK5|CLPX|AMBP|UBE2N|MAD2L1|NBR1|BACE1|CTSD|ADAM17|UBD|MDM2|CTSB|NGFR|NEU3|XRN2|USP7|RAD23B|USP8|RAD23A|PABPC4|HSPA1A|CDC34|STUB1|ADA|GCH1|PSMB5|PSMB4|VDR|RPA2|PSMB7|ARIH2|PSMB1|SQSTM1|PSMB3|HNRNPD|RNF11|HSPA5|TRAF6|NPLOC4|UPF1|RGS19|HGD|CDC20|PAR…
48167	7.689e-07	7.5676e-06	16	57	1204	17702	regulation of synaptic plasticity	PLAT|HRAS|STAR|HTT|SNCA|MAP1B|GIPC1|KIT|CDK5|EPHB2|SYP|YWHAG|GRIN2B|APOE|RAB5A|FEZ1
9889	7.956e-07	7.819e-06	270	3042	1204	17702	regulation of biosynthetic process	HRAS|CDX2|STAR|SNCA|CITED1|APOB|APP|MED28|APOE|WWP1|PQBP1|RARA|SAP30L|GNG7|SYK|RARG|RXRB|RXRA|HNF4G|PCM1|PTPRO|MED10|MAPK1|HNF4A|JUN|CCR2|VEGFA|F2|ZNF384|TGIF1|EIF2AK4|GNAI3|TADA3|GNAI2|ERBB4|GNAI1|ERBB2|POMC|CALR|MYBL2|NR1H2|TCF21|DRAP1|INS|HTATSF1|NR1H3|MDFI|ESRRA|SMAD9|MLL|MAP2K1|TGFBR1|SMAD4|ESRRG|SMAD2|SMAD1|HGF|NR1I3|NTRK1|NTRK2|PCNA|SMURF2|GNAZ|PPARD|HNF1A|TSG101|ELF4|PPARG|EZH2|SPI1|TP63|…
6511	8.0503e-07	7.9001e-06	42	277	1204	17702	ubiquitin-dependent protein catabolic process	USP7|RAD23B|USP8|TSG101|RAD23A|UCHL1|CDC34|CDC16|STUB1|CD2AP|PSMB5|PSMB4|PSMB7|ARIH2|PSMB1|SQSTM1|PSMB3|PCBP2|RNF11|PSMD4|HSPA5|ANAPC2|CDK1|NPLOC4|UFD1L|USP1|CDC20|UBE2I|PARK2|CDC27|BIRC2|UBE2N|CBLC|MAD2L1|TOM1L1|PSMD11|NEDD4|UBD|FBXO31|MDM2|SMURF2|SMURF1
34399	8.375e-07	8.2068e-06	18	71	1204	17702	nuclear periphery	EIF6|MAEA|HTT|TP53|LMNA|SMC3|ATXN1|EIF3A|ATXN3|GMCL1|SFPQ|CFL2|CFL1|PCNA|SRRM1|JAK2|ALOX5|MATR3
42803	8.4919e-07	8.3092e-06	52	377	1204	17702	protein homodimerization activity	HNF1A|THRA|MASP1|PDGFB|PDGFA|DAXX|TGFB1|TGFB2|ASGR1|APOA2|APOE|NR2F2|DPP4|GHR|SHBG|HSP90AA1|NR0B2|FLNA|AMBP|C1QB|ADRB2|MAD2L1|HNF4A|VEGFA|MAP3K10|CTSE|MAP3K12|CAV2|ERBB3|CD247|CALCOCO2|GIPC1|ZBTB16|STUB1|GCH1|NPM1|CD2|CD4|PAFAH1B1|CSF1R|AXIN1|B4GALT1|PTPRE|CR2|CUBN|MLL|HTT|SMAD4|BIRC5|SP1|PON1|BARD1
45768	8.6202e-07	8.4103e-06	12	33	1204	17702	positive regulation of anti-apoptosis	IGF1R|CDKN1A|LRP1|STAR|ERBB4|DUSP1|PTK2B|SMAD1|HGF|BCL2L1|RASA1|CD28
45740	8.6202e-07	8.4103e-06	12	33	1204	17702	positive regulation of DNA replication	IGF1R|CDK1|AR|HRAS|PDGFB|PDGFA|INS|JUN|IGF1|SHC1|CALR|INSR
2819	8.7856e-07	8.5593e-06	15	51	1204	17702	regulation of adaptive immune response	PVR|PTPRC|C3|CD40|TGFB1|IL10|ADA|B2M|MAP3K7|HPX|IL4R|IL1B|RARA|TRAF6|DPP4
6469	8.9651e-07	8.7215e-06	22	101	1204	17702	negative regulation of protein kinase activity	PRKCA|PTPRC|UCHL1|SFN|RB1|TP73|DVL1|CBLC|SPRY2|CDKN1A|SPRY1|CASP3|YWHAG|PAK2|LAX1|APOE|GADD45G|IL1B|PRKACA|NR2F2|GADD45A|DNAJA3
51592	9.9529e-07	9.6685e-06	16	58	1204	17702	response to calcium ion	ACTB|EGFR|SYT1|HTT|MNAT1|FGG|EP300|DUSP1|FGA|NEDD4|PTK2B|FGB|PEBP1|RYR2|THBS1|PDCD6
186	1.006e-06	9.7582e-06	11	28	1204	17702	activation of MAPKK activity	EGFR|MAP3K7|FLT1|GNAI2|TAOK2|TGFBR1|GADD45G|JAK2|EGF|GRM1|FGF2
42177	1.0304e-06	9.9804e-06	10	23	1204	17702	negative regulation of protein catabolic process	INS|RELA|SMAD4|GIPC1|TAF9|PRKCG|FURIN|FLNA|IL10|TIMP1
33365	1.0357e-06	1.0018e-05	28	151	1204	17702	protein localization in organelle	YWHAZ|TNF|PDIA3|ZBTB16|TGFB1|TGFB2|MACF1|HK3|ZFYVE9|NCKIPSD|FGF2|SRGN|HTT|LMNA|TP53|SF1|TIMM23|PCM1|DVL1|COG3|MAPK1|CBLB|JUN|LACRT|F2|TOMM20|MDM2|JAK2
51271	1.0464e-06	1.0092e-05	18	72	1204	17702	negative regulation of cellular component movement	PTPRM|PDGFB|C5|DAG1|ACTN1|HP|CD63|PTPRO|TGFB1|ADA|APOE|SERPINE1|APOH|THBS1|NR2F2|FGF2|IGFBP3|IGFBP5
40013	1.0464e-06	1.0092e-05	18	72	1204	17702	negative regulation of locomotion	PTPRM|PDGFB|ELANE|C5|DAG1|HP|CD63|PTPRO|TGFB1|ADA|APOE|SERPINE1|APOH|THBS1|NR2F2|FGF2|IGFBP3|IGFBP5
7519	1.0482e-06	1.0095e-05	17	65	1204	17702	skeletal muscle tissue development	CAV2|ACTA1|ERBB3|ERBB2|DCN|CDK5|DVL1|APP|EP300|SVIL|CHRND|CTSB|SKIL|NR2F2|DNAJA3|SNTA1|IGFBP5
9755	1.1576e-06	1.1133e-05	15	52	1204	17702	hormone-mediated signaling pathway	THRA|GNG13|GNG12|PTPN11|GNB2|GNB1|GNG10|PRKAR1A|PRKACA|JAK2|GNG3|GNG4|GNG5|GHR|GNG7
31329	1.2358e-06	1.1868e-05	38	243	1204	17702	regulation of cellular catabolic process	RAB3GAP2|JUB|TNF|ALDOB|ASAP2|ASAP1|GIPC1|STUB1|IL10|TIMP1|AMPH|SPRY2|SUMO1|SPRY1|INS|APOE|PTK2B|IL1B|PAFAH1B1|TAF9|INSR|IRS2|GNAO1|VAV3|MAP2K1|CST3|IGF1|ARHGAP27|VAV1|FURIN|IRS1|USP6NL|TBC1D25|HSPBP1|HDAC4|SGSM2|PLK1|MDM2
30308	1.2751e-06	1.2228e-05	22	103	1204	17702	negative regulation of cell growth	CCDC85B|PPARG|SMAD4|TP53|BMPR2|TP63|HSPA1A|RB1|ESR2|TP73|TGFB1|TGFB2|VDR|DAB2|CDKN1A|TSPYL2|CDKN1B|HNF4A|CDKN2C|GNG4|FGF2|APBB1
2703	1.2801e-06	1.2241e-05	16	59	1204	17702	regulation of leukocyte mediated immunity	PVR|PTPRC|C3|CD40|TGFB1|IL10|B2M|MAP3K7|SH2D1A|GAB2|HPX|IL1B|MS4A2|TRAF6|DPP4|SYK
40014	1.2801e-06	1.2241e-05	16	59	1204	17702	regulation of multicellular organism growth	DRD3|SLC6A3|IGF1|STAT3|PTPN11|LEP|APP|HDAC3|ADRB2|ADRB1|FXN|HSF1|HTRA2|APOE|PIK3CA|GHR
5604	1.3014e-06	1.238e-05	18	73	1204	17702	basement membrane	COL4A4|COL4A3|COL4A1|FBN1|DAG1|NID1|COL5A1|COL4A6|SMC3|COL4A5|ANXA2|APLP1|LAMA1|LAMA4|COL7A1|ITGA6|VEGFA|ADAMTS1
46328	1.3014e-06	1.238e-05	18	73	1204	17702	regulation of JNK cascade	MDFI|TNF|TAOK2|MAP4K1|DAXX|TP73|MAP3K7|AMBP|MAP4K5|HDAC3|MAP3K2|PTK2B|MAP3K10|IL1B|PAK1|TRAF6|AXIN1|SYK
19941	1.302e-06	1.238e-05	42	282	1204	17702	modification-dependent protein catabolic process	USP7|RAD23B|USP8|TSG101|RAD23A|UCHL1|CDC34|CDC16|STUB1|CD2AP|PSMB5|PSMB4|PSMB7|ARIH2|PSMB1|SQSTM1|PSMB3|PCBP2|RNF11|PSMD4|HSPA5|ANAPC2|CDK1|NPLOC4|UFD1L|USP1|CDC20|UBE2I|PARK2|CDC27|BIRC2|UBE2N|CBLC|MAD2L1|TOM1L1|PSMD11|NEDD4|UBD|FBXO31|MDM2|SMURF2|SMURF1
43632	1.302e-06	1.238e-05	42	282	1204	17702	modification-dependent macromolecule catabolic process	USP7|RAD23B|USP8|TSG101|RAD23A|UCHL1|CDC34|CDC16|STUB1|CD2AP|PSMB5|PSMB4|PSMB7|ARIH2|PSMB1|SQSTM1|PSMB3|PCBP2|RNF11|PSMD4|HSPA5|ANAPC2|CDK1|NPLOC4|UFD1L|USP1|CDC20|UBE2I|PARK2|CDC27|BIRC2|UBE2N|CBLC|MAD2L1|TOM1L1|PSMD11|NEDD4|UBD|FBXO31|MDM2|SMURF2|SMURF1
2685	1.3307e-06	1.2617e-05	13	40	1204	17702	regulation of leukocyte migration	C3AR1|SELP|MPP1|C5|F7|HGF|ADA|CXCL10|SERPINE1|VEGFA|ADAM17|THBS1|SELE
45767	1.3307e-06	1.2617e-05	13	40	1204	17702	regulation of anti-apoptosis	ERBB4|STAR|BCL2L1|HGF|SMAD1|IGF1R|CDKN1A|LRP1|DUSP1|PTK2B|RASA1|CD28|PIK3R2
44464	1.4204e-06	1.3449e-05	1074	14985	1204	17702	cell part	JUB|HRAS|PLEC1|ITSN1|B2M|SHKBP1|MAP3K7|APP|MED28|GRIN2B|GRIN2D|BTBD2|RPLP1|SERPINE1|PQBP1|PIK3CA|RAB27A|PIK3CG|SH3GL3|PTBP1|UGCG|F8|BTBD6|EXD3|SERPING1|F7|MARK4|HLA-DQA1|MED10|SARS2|MAPK1|SERPINF2|JUN|BACE1|F2|ZNF384|RYR2|MAPK8|ARL8B|MAPK7|EIF2AK4|SH3GL2|HLA-DRA|RAD23B|RALGPS1|RAD23A|PABPC4|BCL2L1|MYBL2|XAB2|PFN2|ARIH2|UBASH3B|ZAP70|UBASH3A|PABPC1|SFRS12|ESRRA|TAOK2|CUGBP2|NXF2|ESRRG|NDC80|NXF1|G…
32989	1.4543e-06	1.375e-05	49	353	1204	17702	cellular component morphogenesis	CITED1|SDC2|TGFB2|NRCAM|APP|DAB2|APOE|PRKACA|CAP1|TUBB3|PRKCA|EGFR|PTPRM|CRYAA|ACTA1|BAIAP2|RXRA|HN1|NRXN1|PCM1|CDK5|VASP|VCAN|NGFR|ERBB3|ERBB2|SOX6|EPHB1|EPHB2|CD9|IGF1R|PTK2|PAFAH1B1|FN1|ACTB|RAB8A|MAP2K1|MAP1B|HGF|DVL1|PTPN11|ATP7A|DKK1|MAP1S|JAK2|BMPR1B|APBB1|FEZ2|FEZ1
5623	1.458e-06	1.3766e-05	1074	14986	1204	17702	cell	JUB|HRAS|PLEC1|ITSN1|B2M|SHKBP1|MAP3K7|APP|MED28|GRIN2B|GRIN2D|BTBD2|RPLP1|SERPINE1|PQBP1|PIK3CA|RAB27A|PIK3CG|SH3GL3|PTBP1|UGCG|F8|BTBD6|EXD3|SERPING1|F7|MARK4|HLA-DQA1|MED10|SARS2|MAPK1|SERPINF2|JUN|BACE1|F2|ZNF384|RYR2|MAPK8|ARL8B|MAPK7|EIF2AK4|SH3GL2|HLA-DRA|RAD23B|RALGPS1|RAD23A|PABPC4|BCL2L1|MYBL2|XAB2|PFN2|ARIH2|UBASH3B|ZAP70|UBASH3A|PABPC1|SFRS12|ESRRA|TAOK2|CUGBP2|NXF2|ESRRG|NDC80|NXF1|G…
3723	1.4714e-06	1.3874e-05	84	732	1204	17702	RNA binding	RALY|THRA|TNRC4|XPO5|U2AF2|SYNJ1|SPI1|TIMM50|HNRNPLL|RBM9|HNRPLL|YBX1|SFRS4|PCBP4|PCBP1|DDX24|RPLP1|PCBP2|U2AF1|SRRM1|QKI|SYNJ2|LSM3|RBM11|KHDRBS1|RBM42|KHDRBS2|EXOSC6|MAGOH|EXOSC4|PTBP1|SF1|SFRS3|SFRS2|EIF4G1|RBPMS|EIF4A2|EIF2S2|DIS3L2|NOL12|LRPPRC|MATR3|FUS|PABPC4|CALR|STAU1|MRPL20|HNRNPK|EIF3B|EIF3G|RPL6|HTATSF1|TRDMT1|DDX19B|NPM1|HNRNPD|DAZL|HNRNPC|C2|PABPC1|EWSR1|NOVA1|DAZ1|CSTF2|UPF1|MET|CU…
2444	1.4973e-06	1.4078e-05	9	19	1204	17702	myeloid leukocyte mediated immunity	LAT|SERPINB9|LAT2|YWHAZ|PI4K2A|ELANE|ADAM17|HGF|CTSG
34103	1.4973e-06	1.4078e-05	9	19	1204	17702	regulation of tissue remodeling	B4GALT1|VDR|TNFRSF11B|BGLAP|VEGFA|CST3|INPP5D|ITGB3|SRC
30027	1.5085e-06	1.4163e-05	19	81	1204	17702	lamellipodium	JUB|PLD1|PTPRM|WASF1|WASF2|DAG1|ABI2|ABI1|ITSN1|CDK5|VASP|CTTN|PTK2|SPRY1|GSN|PIK3CA|WASL|APBB1|DPP4
19897	1.5137e-06	1.4193e-05	15	53	1204	17702	extrinsic to plasma membrane	CAV2|USP8|CUBN|GNAI1|GNG13|GNG12|PLG|GNGT1|APOE|GNB1|GNG10|GNG3|GNG4|GNG5|GNG7
43193	1.5822e-06	1.4814e-05	26	137	1204	17702	positive regulation of gene-specific transcription	TNF|PPARG|SPI1|TP63|POMC|IL10|TGFB1|NR1H2|IL1B|TAF9|RARA|NR2F2|NR1H3|AR|RXRA|TP53|IGF1|HN1|SMAD2|HGF|ESR2|TP73|BRCA1|HDAC4|HNF4A|NR5A2
6275	1.6115e-06	1.5067e-05	18	74	1204	17702	regulation of DNA replication	CDK1|HRAS|AR|PDGFB|PDGFA|TP53|IGF1|CALR|SMC3|TGFB1|CDT1|IGF1R|TSPYL2|INS|JUN|PCNA|SHC1|INSR
51301	1.6214e-06	1.5139e-05	45	314	1204	17702	cell division	RBP4|MAD1L1|MAEA|TSG101|BCAR1|NEK1|CDC16|ZBTB16|KIT|CEP55|CCNG1|CD2AP|DAXX|TGFB2|AATF|PAFAH1B1|CLASP2|CCNA1|RASA1|PARD6A|CDC7|CDK1|ANAPC2|MPP1|ROCK1|CDC20|NDC80|BIRC5|UBE2I|HN1|RB1|CDK5|CDC25A|SMC3|ARHGEF11|MAD2L1|PLK1|CFL1|CKS2|FBXO31|PDCD6IP|ARL8B|MAD2L2|C13ORF34|SPAST
51785	1.6587e-06	1.5388e-05	10	24	1204	17702	positive regulation of nuclear division	TNF|DRD3|INS|PEBP1|IL1B|IGF1|IGF2|EGF|INSR|CD28
5834	1.6587e-06	1.5388e-05	10	24	1204	17702	heterotrimeric G-protein complex	GNGT1|GNB1|GNAI1|GNG10|GNG13|GNG12|GNG3|GNG4|GNG5|GNG7
45840	1.6587e-06	1.5388e-05	10	24	1204	17702	positive regulation of mitosis	TNF|DRD3|INS|PEBP1|IL1B|IGF1|IGF2|EGF|INSR|CD28
45861	1.6587e-06	1.5388e-05	10	24	1204	17702	negative regulation of proteolysis	PLAT|NR1H2|INS|SERPINA5|F2|GIPC1|TAF9|IL10|TIMP1|HDAC6
60538	1.6618e-06	1.5388e-05	17	67	1204	17702	skeletal muscle organ development	CAV2|ACTA1|ERBB3|ERBB2|DCN|CDK5|DVL1|APP|EP300|SVIL|CHRND|CTSB|SKIL|NR2F2|DNAJA3|SNTA1|IGFBP5
30336	1.6618e-06	1.5388e-05	17	67	1204	17702	negative regulation of cell migration	PTPRM|PDGFB|C5|DAG1|HP|CD63|PTPRO|TGFB1|ADA|APOE|SERPINE1|APOH|THBS1|NR2F2|FGF2|IGFBP3|IGFBP5
32990	1.6795e-06	1.553e-05	38	246	1204	17702	cell part morphogenesis	ERBB3|ERBB2|EPHB1|SDC2|EPHB2|NRCAM|IGF1R|PTK2|APP|APOE|PAFAH1B1|PRKACA|TUBB3|ACTB|EGFR|PRKCA|RAB8A|PTPRM|MAP2K1|BAIAP2|RXRA|MAP1B|HN1|NRXN1|PCM1|CDK5|VASP|PTPN11|DVL1|ATP7A|MAP1S|JAK2|VCAN|NGFR|BMPR1B|APBB1|FEZ2|FEZ1
34185	1.7133e-06	1.5765e-05	7	11	1204	17702	apolipoprotein binding	LPA|LRP1|MAPT|LCAT|LRP8|ABCA1|PLG
48407	1.7133e-06	1.5765e-05	7	11	1204	17702	platelet-derived growth factor binding	COL4A1|PDGFB|PDGFA|COL1A2|PDGFRB|COL1A1|COL5A1
5905	1.7142e-06	1.5765e-05	14	47	1204	17702	coated pit	TF|CLTA|CUBN|AP4M1|EPS15|APP|DAB2|LRP1|TFRC|SLC2A4|LRP12|LRP2|SELE|ST7
46332	1.7142e-06	1.5765e-05	14	47	1204	17702	SMAD binding	TGFBR1|SMAD4|SMAD2|SMAD1|STUB1|CITED1|EP300|JUN|COL1A2|SMURF2|SMURF1|SKIL|BMPR1B|AXIN1
17076	1.7908e-06	1.6447e-05	182	1926	1204	17702	purine nucleotide binding	HRAS|STAR|TUBB2A|CASK|TTK|CCT3|MAP3K7|CSNK2A2|ACTG1|CSNK2A1|MAT1A|DDX24|PIK3CA|PRKACA|DDX20|TLK2|MX1|INSR|SYK|MAP2K5|RAB27A|EGFR|PIK3CG|RET|BCR|DARS|ROCK1|NCF1|MARK4|SARS2|CLPX|RFC5|MAPK1|MAP4K5|ATP9B|PI4K2A|CLPP|PDGFRB|MAPK8|MST1R|MAPK7|ARL8B|EIF2AK4|FGFR1|GNAI3|FGFR3|ERBB4|GNAI2|GNAI1|ERBB3|ERBB2|NEK1|BMPR2|MAP4K1|ADRBK1|CHEK1|HSPA1A|CDC34|ABCA1|SRC|EPHB1|TK1|EPHB2|TUBB|PTK2|EPHB6|TTBK1|MYO15A|…
43506	1.8277e-06	1.6763e-05	13	41	1204	17702	regulation of JUN kinase activity	MDFI|MAP4K1|DAXX|TP73|MAP3K7|MAP4K5|MAP3K2|PTK2B|MAP3K10|IL1B|PAK1|TRAF6|SYK
14068	1.8708e-06	1.7111e-05	8	15	1204	17702	positive regulation of phosphoinositide 3-kinase cascade	PPARD|ERBB3|NEDD4|INS|ERBB2|IGF1|JAK2|TGFB2
45309	1.8708e-06	1.7111e-05	8	15	1204	17702	protein phosphorylated amino acid binding	CBLC|MAPK1|NEDD4|GRB2|YWHAB|ZAP70|CRK|PIN1
19898	1.9992e-06	1.8262e-05	20	90	1204	17702	extrinsic to membrane	CAV2|USP8|CUBN|GNAI1|PTPN4|GNG13|GNG12|PLG|PLAUR|GNGT1|GNB1|APOE|GNG10|SYNJ2|GNG3|PRNP|GNG4|GNG5|GHR|GNG7
14706	2.0362e-06	1.8574e-05	24	122	1204	17702	striated muscle tissue development	CDK1|RBP4|CAV2|ACTA1|ERBB3|ERBB2|RXRA|LMNA|DCN|CDK5|DVL1|TGFB2|APP|EP300|SVIL|VEGFA|CHRND|HRG|CTSB|SKIL|NR2F2|DNAJA3|SNTA1|IGFBP5
35239	2.0588e-06	1.8729e-05	33	201	1204	17702	tube morphogenesis	DAG1|TP63|HP|TGFB1|CITED1|MAP3K7|TCF21|SPRY2|VDR|APOE|TGM2|EGF|PLXND1|TRAF6|HBB|FGF2|MYC|B4GALT1|KNG1|AR|RET|SMAD4|ESR1|IGF1|HN1|CELSR1|VASP|KDR|LAMA1|ADRB2|ADRB1|VEGFA|CFL1
6605	2.0588e-06	1.8729e-05	33	201	1204	17702	protein targeting	YWHAZ|TNF|PDIA3|GIPC1|CALR|TGFB1|TGFB2|SSR1|MACF1|ZFYVE9|EXOC4|NCKIPSD|FGF2|RAB27A|TAOK2|HTT|NCF1|PICK1|LMNA|TP53|YWHAB|PRKCI|TIMM23|MAPK1|CBLB|YWHAG|NEDD4|JUN|F2|TOMM20|YWHAQ|JAK2|SMURF1
8380	2.0735e-06	1.8816e-05	42	287	1204	17702	RNA splicing	FUS|RALY|RBP4|TNRC4|STRAP|U2AF2|RBM9|POLR2C|XAB2|YBX1|POLR2A|SFRS4|HNRNPK|PCBP1|PCBP2|U2AF1|HNRNPD|SRRM1|QKI|LSM3|HNRNPC|C2|PABPC1|DDX20|NOVA1|SFRS12|CLNS1A|CSTF2|MAGOH|PTBP1|SF1|SFRS13A|SNW1|RBMX|SFRS3|SFRS2|PPIE|GTF2F1|SFPQ|RSRC1|PUF60|PDCD7
43280	2.0766e-06	1.8816e-05	17	68	1204	17702	positive regulation of caspase activity	COL4A3|TF|C9|TNF|PSAP|CYCS|PPARG|TP53|FASLG|HP|STAT1|CASP9|F2|DIABLO|HSPE1|PDCD6|DNAJA3
10952	2.0766e-06	1.8816e-05	17	68	1204	17702	positive regulation of peptidase activity	COL4A3|TF|C9|TNF|PSAP|CYCS|PPARG|TP53|FASLG|HP|STAT1|CASP9|F2|DIABLO|HSPE1|PDCD6|DNAJA3
9056	2.0976e-06	1.8962e-05	107	1006	1204	17702	catabolic process	ALDH1L1|SLC6A3|PGD|CDC16|CD2AP|PNP|TGFB1|GOT2|AZGP1|APOB|APOA2|APOE|ANAPC2|PLD1|RELA|MAGOH|USP1|CLPX|MAD2L1|NBR1|BACE1|PLA2G2A|NEU3|XRN2|ALDOA|RAD23B|RAD23A|ALDOB|PABPC4|HSPA1A|CDC34|ADA|PSMB5|VDR|PSMB4|PSMB7|ARIH2|PSMB1|PSMB3|HNRNPD|RNF11|TRAF6|AXIN1|NPLOC4|GUSB|HGD|CDC20|CDC27|TST|DNASE1|CBLC|PLCG1|NEDD4|DCP2|PON1|FBXO31|SMURF2|SMURF1|HDAC6|PPARD|TSG101|UCHL1|CASP3|PCBP2|PSMD4|CDK1|UFD1L|EXOSC4…
48667	2.0985e-06	1.8962e-05	32	192	1204	17702	cell morphogenesis involved in neuron differentiation	ERBB3|ERBB2|EPHB1|SDC2|EPHB2|NRCAM|IGF1R|PTK2|APP|APOE|PAFAH1B1|PRKACA|TUBB3|ACTB|PRKCA|PTPRM|BAIAP2|RXRA|MAP1B|HN1|NRXN1|CDK5|VASP|PTPN11|DVL1|JAK2|VCAN|NGFR|BMPR1B|APBB1|FEZ2|FEZ1
51087	2.2548e-06	2.032e-05	11	30	1204	17702	chaperone binding	FGB|ALB|TBCD|PFDN4|TP53|HSPE1|BIRC5|HSPA5|PARK2|CP|CALR
6879	2.2548e-06	2.032e-05	11	30	1204	17702	cellular iron ion homeostasis	TF|FXN|TFRC|HPX|TFR2|LTF|HP|CP|MYC|FTH1|FTL
60326	2.2696e-06	2.0399e-05	14	48	1204	17702	cell chemotaxis	PRKCA|PDGFB|ITGB2|HGF|CCL5|IL10|ITGAM|TGFB2|VEGFA|SFTPD|IL1B|PDGFRB|PRKACA|SYK
48520	2.2696e-06	2.0399e-05	14	48	1204	17702	positive regulation of behavior	PRKCA|C3AR1|TF|PDGFB|F7|HGF|TGFB1|CXCL10|KDR|SERPINE1|VEGFA|ADAM17|PRKACA|THBS1
35173	2.4313e-06	2.1765e-05	6	8	1204	17702	histone kinase activity	PRKCA|CDK1|JAK2|PRKACA|PAK1|PRKCB
16572	2.4313e-06	2.1765e-05	6	8	1204	17702	histone phosphorylation	PRKCA|JAK2|PRKACA|PAK1|MAP3K12|PRKCB
10875	2.4313e-06	2.1765e-05	6	8	1204	17702	positive regulation of cholesterol efflux	NR1H2|LRP1|APOE|PON1|ABCA1|NR1H3
10594	2.4831e-06	2.2197e-05	13	42	1204	17702	regulation of endothelial cell migration	PTPRM|PDGFB|BMPR2|ITGB3|TGFB1|EPHA2|KDR|APOE|VEGFA|APOH|NR2F2|THBS1|FGF2
10639	2.4861e-06	2.2197e-05	21	99	1204	17702	negative regulation of organelle organization	CAPZA3|STMN2|SNCA|CAPZA1|VIL1|MAP1B|TTK|HP|PARK2|BRCA1|GSN|MAPT|NPM1|SCIN|MAP2|DNMT1|MAP4|TMSB4X|CLASP2|TMSB4Y|MAD2L2
19955	2.5012e-06	2.2302e-05	22	107	1204	17702	cytokine binding	A2M|IL2RB|CMKLR1|TGFBR1|CCR1|ELANE|CXCR3|CD74|IFNAR1|TNFRSF1A|IFNAR2|CCR8|CXCR4|IL4R|CCR3|CCR2|CSF3R|EPOR|THBS1|IFNGR2|GHR|CSF1R
55072	2.5122e-06	2.2371e-05	12	36	1204	17702	iron ion homeostasis	TF|FXN|TFRC|HPX|HTT|TFR2|LTF|HP|CP|MYC|FTH1|FTL
33158	2.5579e-06	2.2717e-05	9	20	1204	17702	regulation of protein import into nucleus, translocation	EGFR|CDK1|RBPMS|EP300|TGFBR1|SMAD4|JAK2|EGF|TGFB1
42417	2.5579e-06	2.2717e-05	9	20	1204	17702	dopamine metabolic process	ATP7A|SNCAIP|DRD3|SLC6A3|SNCA|DRD4|PARK2|GCH1|TGFB2
51494	2.627e-06	2.33e-05	16	62	1204	17702	negative regulation of cytoskeleton organization	STMN2|CAPZA3|CAPZA1|VIL1|MAP1B|HP|PARK2|BRCA1|GSN|MAPT|SCIN|MAP2|MAP4|TMSB4X|CLASP2|TMSB4Y
70482	2.6347e-06	2.3338e-05	28	158	1204	17702	response to oxygen levels	E2F1|PDGFB|PDGFA|BCL2L1|XRCC1|MMP2|ADA|SDC2|TGFB1|TGFB2|CXCR4|PTK2B|THBS1|DPP4|PLAT|FLT1|SMAD9|CRYAA|MT-ATP6|TGFBR1|SMAD4|BIRC2|CDKN1A|EP300|TFRC|VEGFA|ADAM17|RYR2
10008	2.8749e-06	2.5399e-05	33	204	1204	17702	endosome membrane	TSG101|STAM2|VPS37A|VPS37B|VPS37C|VPS37D|HLA-DMB|B2M|MAP3K7|FAM125A|APOB|ZFYVE9|SNF8|MCOLN1|TRAF6|INSR|SH3GL3|PLD1|CUBN|HLA-A|CD1B|CD63|HLA-DQA1|EPS15|TOM1L1|PI4K2A|RAB5A|HGS|ARL8B|GGA1|VPS28|GGA3|HLA-DRA
44440	2.8749e-06	2.5399e-05	33	204	1204	17702	endosomal part	TSG101|STAM2|VPS37A|VPS37B|VPS37C|VPS37D|HLA-DMB|B2M|MAP3K7|FAM125A|APOB|ZFYVE9|SNF8|MCOLN1|TRAF6|INSR|SH3GL3|PLD1|CUBN|HLA-A|CD1B|CD63|HLA-DQA1|EPS15|TOM1L1|PI4K2A|RAB5A|HGS|ARL8B|GGA1|VPS28|GGA3|HLA-DRA
7186	2.8898e-06	2.5497e-05	62	499	1204	17702	G-protein coupled receptor protein signaling pathway	GNAZ|BCAR1|WASF2|APOE|CXCR4|MS4A2|GNG3|FRS2|GNG5|INSR|PIK3CG|AR|CMKLR1|PICK1|GRM1|FSHR|FLNA|ARHGEF11|GABRR2|CCR8|ADRB2|CHRM4|ADRB1|GABRR1|GNB2|GNB1|CCR3|C3AR1|GPRC5C|GNAI3|GNAI2|DRD3|C3|GNAI1|CCR1|C5|DRD4|FPR1|GNG13|GIPC1|ADRBK1|GAST|ABCA1|GNG12|POMC|GPR1|TAC3|APLP1|INS|PTH|TGM2|PTPN6|GNAO1|OPRL1|HTT|RGS19|CELSR1|GNGT1|LRP1|GNG10|MTNR1B|JAK2
61138	2.9479e-06	2.5976e-05	21	100	1204	17702	morphogenesis of a branching epithelium	FGFR1|AR|PDGFB|GRB2|SMAD4|DAG1|ESR1|TP63|IGF1|CITED1|TGFB1|IL10|LAMA1|VDR|TCF21|VEGFA|TGM2|PLXND1|MYC|FGF2|FRS2
19953	2.9545e-06	2.6e-05	59	467	1204	17702	sexual reproduction	E2F1|CAPZA3|TP63|TGFB1|APOB|DYNLL1|HSF1|CD46|SERPINA5|IL1B|CCNA1|DISC1|SHBG|PICK1|HN1|FSHR|BCAP31|FANCD2|IGF2R|ORF3|BPY2C|PEBP1|BPY2|ADAMTS1|MST1R|XRN2|RBP4|RAD23B|TSPY1|CHEK1|KIT|ZBTB16|BCL2L1|CD9|DNALI1|PTK2B|DNAJA1|PAFAH1B3|DAZL|PAFAH1B1|PAFAH1B2|AXIN1|NPHP1|B4GALT1|BRD2|DAZ1|HTT|TGFBR1|LMNA|TRIM27|SMAD1|STAT3|LEP|GMCL1|RGS2|FBXO31|BMPR1B|TSSK6|BARD1
7015	2.9839e-06	2.6224e-05	18	77	1204	17702	actin filament organization	ALDOA|CRYAA|ACTA1|CALD1|WASF1|BCAR1|PRKCI|ABI2|ABI1|ARHGAP17|WAS|FLNA|DSTN|GSN|PTK2B|CFL1|SCIN|WASL
60	3.2807e-06	2.8795e-05	11	31	1204	17702	protein import into nucleus, translocation	MAPK1|TNF|ZFYVE9|JUN|F2|LMNA|TP53|JAK2|FGF2|TGFB1|TGFB2
51341	3.3387e-06	2.919e-05	13	43	1204	17702	regulation of oxidoreductase activity	EGFR|TNF|SNCA|POR|GCH1|ATP7A|VDR|FXN|INS|APOE|IL1B|ABL1|HDAC6
90068	3.3387e-06	2.919e-05	13	43	1204	17702	positive regulation of cell cycle process	TNF|DRD3|IGF1|IGF2|BIRC5|TGFB1|CDKN1A|INS|IL1B|PEBP1|EGF|INSR|CD28
30595	3.3387e-06	2.919e-05	13	43	1204	17702	leukocyte chemotaxis	PRKCA|PDGFB|ITGB2|HGF|CCL5|IL10|ITGAM|TGFB2|VEGFA|SFTPD|IL1B|PRKACA|SYK
7409	3.4252e-06	2.9907e-05	30	178	1204	17702	axonogenesis	ERBB3|ERBB2|EPHB1|EPHB2|NRCAM|IGF1R|PTK2|APP|APOE|PRKACA|PAFAH1B1|TUBB3|ACTB|PRKCA|PTPRM|BAIAP2|RXRA|MAP1B|HN1|NRXN1|CDK5|VASP|PTPN11|VCAN|JAK2|NGFR|BMPR1B|APBB1|FEZ2|FEZ1
51339	3.4864e-06	3.0346e-05	21	101	1204	17702	regulation of lyase activity	GNAZ|CAP2|GNAI3|DRD3|GNAI2|OPRL1|GNAI1|DRD4|FSHR|FLNA|APLP1|ADRB2|CHRM4|ADRB1|FXN|NTRK1|PTH|CCR2|NTRK2|CAP1|GNG7
90100	3.4889e-06	3.0346e-05	12	37	1204	17702	positive regulation of transmembrane receptor protein serine/threonine kinase signaling pathway	RBPMS|TGFBR1|ITGA8|SMAD4|BMPR2|ADAM17|TTK|GIPC1|THBS1|FURIN|CITED1|TGFB1
43507	3.4889e-06	3.0346e-05	12	37	1204	17702	positive regulation of JUN kinase activity	MDFI|MAP3K7|MAP4K5|PTK2B|MAP3K2|MAP3K10|MAP4K1|IL1B|PAK1|TRAF6|DAXX|SYK
14066	3.5179e-06	3.0558e-05	8	16	1204	17702	regulation of phosphoinositide 3-kinase cascade	PPARD|ERBB3|NEDD4|INS|ERBB2|IGF1|JAK2|TGFB2
1525	3.7748e-06	3.2748e-05	27	152	1204	17702	angiogenesis	FGFR1|PDGFA|WASF2|ITGB3|MMP2|TGFB2|MAP3K7|SHB|PTK2|PTK2B|THBS1|EGF|PLXND1|FGF2|FN1|B4GALT1|VAV3|COL4A1|FLT1|HN1|VAV2|KDR|ANXA2|HDAC3|JUN|VEGFA|ADAM15
10468	3.8088e-06	3.2961e-05	257	2927	1204	17702	regulation of gene expression	A2M|CDX2|MASP1|CITED1|APP|MED28|APOE|WWP1|SERPINE1|PQBP1|RARA|SAP30L|F12|RARG|CRYAA|RXRB|RXRA|SERPING1|HNF4G|PCM1|PTPRO|MED10|MAPK1|HNF4A|JUN|VEGFA|ZNF384|TGIF1|EIF2AK4|TADA3|ERBB4|ERBB2|BCL2L1|POMC|CALR|MYBL2|NR1H2|TCF21|DRAP1|INS|HTATSF1|PABPC1|NR1H3|MDFI|ESRRA|SMAD9|MLL|MAP2K1|TGFBR1|SMAD4|ESRRG|SMAD2|SMAD1|HGF|NR1I3|SMURF2|PPARD|HNF1A|TSG101|ELF4|PPARG|EZH2|SPI1|TP63|DMAP1|DAXX|YBX1|ASGR2|GFI…
1701	3.8141e-06	3.2961e-05	34	216	1204	17702	in utero embryonic development	FGFR1|CDX2|HNF1A|GRB2|C5|SOX6|BCL2L1|XAB2|ADA|IL10|CITED1|APOB|PRMT1|DAB2|GRIN2B|HSF1|SKIL|EGFR|MDFI|MAFF|AR|CUBN|MAP2K1|TGFBR1|SMAD4|TP53|BIRC6|SMAD2|HN1|PLG|MAPK1|SP1|VEGFA|PDGFRB
9314	3.8141e-06	3.2961e-05	34	216	1204	17702	response to radiation	RBP4|HRAS|DRD3|BCL2L1|KIT|TGFB1|CXCL10|APP|CASP3|NR2F6|IL1B|RNF168|NPHP1|EGFR|PTPRC|CRYAA|HTT|USP1|RELA|ELANE|GRIN1|TP53|NLGN3|CDK5|BRCA1|ATXN1|GNGT1|CDKN1A|DUSP1|FANCD2|NEDD4|CIRBP|MAPK8|NGF
7276	3.8625e-06	3.3336e-05	53	407	1204	17702	gamete generation	E2F1|CAPZA3|TP63|TGFB1|APOB|DYNLL1|HSF1|SERPINA5|IL1B|CCNA1|DISC1|SHBG|PICK1|HN1|FSHR|BCAP31|FANCD2|IGF2R|BPY2C|ORF3|PEBP1|BPY2|ADAMTS1|XRN2|RBP4|RAD23B|TSPY1|CHEK1|KIT|ZBTB16|BCL2L1|PTK2B|DNAJA1|PAFAH1B3|DAZL|PAFAH1B1|PAFAH1B2|NPHP1|AXIN1|BRD2|DAZ1|HTT|TGFBR1|LMNA|TRIM27|SMAD1|LEP|GMCL1|RGS2|FBXO31|BMPR1B|TSSK6|BARD1
3006	3.8804e-06	3.3448e-05	42	294	1204	17702	reproductive developmental process	RBP4|PPARD|TSPY1|HNF1A|CAPZA3|TP63|BCL2L1|ZBTB16|KIT|TGFB1|TGFB2|IGF1R|VDR|TCF21|PTK2B|PAFAH1B1|DAZL|INSR|FRS2|AXIN1|NPHP1|B4GALT1|SHBG|AR|SMAD9|RARG|RXRA|SF1|ESR1|IGF1|HN1|ESR2|FSHR|KDR|LEP|VEGFA|PEBP1|FBXO31|EPOR|ADAMTS1|BMPR1B|TSSK6
7435	3.9619e-06	3.4107e-05	10	26	1204	17702	salivary gland morphogenesis	EGFR|LAMA1|FGFR1|TNF|PDGFB|DAG1|TGM2|PLXND1|TGFB1|TGFB2
45792	4.0425e-06	3.4756e-05	22	110	1204	17702	negative regulation of cell size	CCDC85B|PPARG|SMAD4|TP53|BMPR2|TP63|HSPA1A|RB1|ESR2|TP73|TGFB1|TGFB2|VDR|DAB2|CDKN1A|TSPYL2|CDKN1B|HNF4A|CDKN2C|GNG4|FGF2|APBB1
51171	4.083e-06	3.5059e-05	265	3036	1204	17702	regulation of nitrogen compound metabolic process	RAB3GAP2|JUB|HRAS|CDX2|CITED1|APP|MED28|APOE|WWP1|PQBP1|RARA|SAP30L|GNG7|RARG|RXRB|RXRA|CD40|HNF4G|PCM1|PTPRO|MED10|MAPK1|HNF4A|JUN|CCR2|VEGFA|ZNF384|TGIF1|GNAI3|TADA3|GNAI2|ERBB4|GNAI1|ERBB2|ALDOB|ASAP2|ASAP1|POMC|CALR|MYBL2|NR1H2|TCF21|DRAP1|INS|HTATSF1|PABPC1|NR1H3|MDFI|ESRRA|SMAD9|MLL|MAP2K1|TGFBR1|SMAD4|ESRRG|SMAD2|SMAD1|HGF|NR1I3|NTRK1|NTRK2|PCNA|SMURF2|GNAZ|PPARD|HNF1A|TSG101|ELF4|PPARG|EZ…
51329	4.1128e-06	3.5225e-05	21	102	1204	17702	interphase of mitotic cell cycle	KHDRBS1|E2F1|CDC7|EGFR|SKP2|BIRC5|CDC34|RB1|RHOU|CDC25A|MNAT1|APP|CDKN1A|GFI1B|CDKN1B|CDKN2C|ADAM17|MDM2|ABL1|GADD45A|DNM2
30324	4.1128e-06	3.5225e-05	21	102	1204	17702	lung development	RBP4|FGFR1|THRA|PDGFA|TGFBR1|DAG1|BMPR2|IGF1|SMAD2|HN1|ADA|KDR|ATP7A|LAMA1|SPRY2|TCF21|EP300|SP1|VEGFA|SFTPD|FGF2
32355	4.1259e-06	3.5293e-05	16	64	1204	17702	response to estradiol stimulus	PRKCA|TF|PDGFB|PDGFA|SOCS1|MAP1B|ESR1|STAT3|TGFB1|DUSP1|IL1B|RARA|PRKACA|IGFBP2|INSR|GHR
15629	4.1946e-06	3.5835e-05	40	275	1204	17702	actin cytoskeleton	ABLIM1|ALDOA|PRKCZ|MAEA|PDLIM7|CAPZA3|CALD1|WASF1|WASF2|SNCA|CAPZA1|CASK|HP|GNG12|CD2AP|RHOU|IQGAP1|AMPH|DSTN|PFN2|MACF1|GSN|MYO15A|SH2B2|CAP1|MYO1A|ACTA1|NXF2|ACTN1|WAS|VASP|FLNA|DCTN2|LSP1|HDAC4|SVIL|CFL1|ADAM17|WASL|MST1R
18107	4.2061e-06	3.5888e-05	9	21	1204	17702	peptidyl-threonine phosphorylation	PRKCA|TGFBR1|MAP2|ADRBK1|PRKACA|MAPK8|PAK1|MAP3K12|PRKCB
16323	4.429e-06	3.7742e-05	33	208	1204	17702	basolateral plasma membrane	TF|JUB|PDLIM7|ERBB4|ERBB3|BCAR1|ERBB2|ITGB4|ITGB5|CASK|HP|RHOU|PTK2|PTK2B|SLC2A1|TEK|PAK1|EGFR|B4GALT1|PTPRC|MYO1A|TGFBR1|MET|ACTN1|VASP|GAK|ATP7A|LAT2|ITGA6|SH3KBP1|ZNF384|SLC27A5|ITGA2B
30879	4.7093e-06	4.008e-05	19	87	1204	17702	mammary gland development	B4GALT1|AR|IRS2|ERBB4|ERBB3|SLC6A3|ERBB2|ESR1|IGF1|IRS1|TGFB1|IGF1R|VDR|MT-CO2|VEGFA|HRG|EGF|FGF2|CHUK
16020	4.7299e-06	4.0204e-05	566	7236	1204	17702	membrane	JUB|HRAS|ITSN1|PLEC1|B2M|SSR1|MAP3K7|SHKBP1|SYP|ACBD3|APP|GRIN2B|MED28|GRIN2D|SERPINE1|GNG3|FAS|GNG4|GNG5|RAB27A|GNG7|SYK|SH3GL3|PTPRM|ROCK1|NCF1|UGCG|F8|PTPRS|F7|CYP2E1|PTPRO|HLA-DQA1|PLAUR|BACE1|F2|ZNF384|RYR2|ARL8B|MST1R|SH3GL2|HLA-DRA|LY6G6F|RALGPS1|GNAI3|GNAI2|ERBB4|ERBB3|GNAI1|ERBB2|BCL2L1|ZAP70|NPHP1|NPLOC4|TAOK2|MAP2K1|TGFBR1|NXF1|HGF|GNGT1|RAPSN|HGS|SMURF2|CHRND|SMURF1|TNK2|GNAZ|CACHD1|T…
4869	4.7851e-06	4.0622e-05	12	38	1204	17702	cysteine-type endopeptidase inhibitor activity	KNG1|SERPINB9|XIAP|SNCA|CSTB|CST3|BIRC6|HRG|BIRC5|HSPA5|BCL2L1|AHSG
50864	5.0177e-06	4.2543e-05	14	51	1204	17702	regulation of B cell activation	PTPRC|IRS2|FLT3|BAD|CD40|HGF|TGFB1|IL10|ADA|CD74|CDKN1A|CASP3|INPP5D|SYK
31326	5.1141e-06	4.3305e-05	263	3018	1204	17702	regulation of cellular biosynthetic process	HRAS|CDX2|SNCA|CITED1|APP|MED28|APOE|WWP1|PQBP1|RARA|SAP30L|GNG7|SYK|RARG|RXRB|RXRA|HNF4G|PCM1|PTPRO|MED10|MAPK1|HNF4A|JUN|CCR2|VEGFA|ZNF384|TGIF1|EIF2AK4|GNAI3|TADA3|GNAI2|ERBB4|GNAI1|ERBB2|POMC|CALR|MYBL2|NR1H2|TCF21|DRAP1|INS|HTATSF1|NR1H3|MDFI|ESRRA|SMAD9|MLL|MAP2K1|TGFBR1|SMAD4|ESRRG|SMAD2|SMAD1|HGF|NR1I3|NTRK1|NTRK2|PCNA|SMURF2|GNAZ|PPARD|HNF1A|TSG101|ELF4|PPARG|EZH2|SPI1|TP63|DMAP1|DAXX|YB…
50708	5.1309e-06	4.3393e-05	16	65	1204	17702	regulation of protein secretion	RBP4|TNF|DRD3|DRD4|C5|CD40|HGF|TGFB1|IL10|TGFB2|APOA2|EP300|INS|TRAF6|EGF|SRGN
50731	5.2215e-06	4.4104e-05	15	58	1204	17702	positive regulation of peptidyl-tyrosine phosphorylation	LYN|IGF1|VTN|ITGB3|HGF|CD74|INS|HPX|LACRT|VEGFA|JAK2|CD4|TNK2|GHR|SYK
16071	5.5726e-06	4.7011e-05	49	370	1204	17702	mRNA metabolic process	RALY|TNRC4|U2AF2|HNRNPLL|RBM9|YBX1|HNRPLL|APP|SFRS4|PCBP1|PCBP2|U2AF1|QKI|SRRM1|LSM3|DDX20|CLNS1A|KHDRBS1|EXOSC4|MAGOH|PTBP1|SF1|SFRS3|SFRS2|VEGFA|XRN2|STRAP|HSPA1A|XAB2|APLP1|HNRNPK|HNRNPD|PABPC1|C2|HNRNPC|SFRS12|UPF1|CSTF2|CUGBP2|MET|SFRS13A|SNW1|RBMX|PPIE|DCP2|RSRC1|SFPQ|CIRBP|PUF60
31012	5.6105e-06	4.7272e-05	46	339	1204	17702	extracellular matrix	TF|ELN|SNCA|DAG1|MMP7|VTN|DCN|CALR|MMP3|MMP2|TGFB1|TIMP1|APLP1|TGFB2|TNFRSF11B|COL9A2|COL7A1|GRIN2B|TGFBI|SERPINE1|SFTPD|THBS1|FN1|DPT|COL4A4|COL4A3|COL4A1|PSAP|FBN1|NID1|SMC3|COL4A6|COL5A1|COL4A5|ANXA2|LAMA1|LAMA4|FBLN1|COL14A1|ITGA6|VEGFA|COL1A2|VCAN|ADAMTS1|COL1A1|ADAMTS4
51353	5.9097e-06	4.9606e-05	10	27	1204	17702	positive regulation of oxidoreductase activity	ATP7A|VDR|TNF|FXN|APOE|INS|IL1B|ABL1|POR|GCH1
7632	5.9097e-06	4.9606e-05	10	27	1204	17702	visual behavior	ATXN1|APP|HRAS|DRD3|HTT|GRIN1|NLGN3|KIT|CDK5|NPHP1
10883	5.9097e-06	4.9606e-05	10	27	1204	17702	regulation of lipid storage	NR1H2|APOB|TNF|ITGAV|CRP|PPARG|HGF|ITGB3|ABCA1|NR1H3
7268	5.9985e-06	5.0289e-05	41	289	1204	17702	synaptic transmission	SYT1|CAV2|PLDN|DRD3|GABRB3|SNCA|DRD4|GIPC1|AMPH|PTK2|APP|SYN1|GRIN2B|APOE|GRIN2D|EXOC4|PAFAH1B1|PRKACA|SHC3|FGF2|NOVA1|PLAT|PRKCA|NRXN2|HTT|NAT1|GRIN1|NLGN3|PARK2|CDK5|GRM1|DVL1|ATXN1|GABRR2|MAPK1|ATXN3|KIF1B|GABRR1|RAPSN|MTNR1B|PEBP1
16740	6.0145e-06	5.036e-05	156	1633	1204	17702	transferase activity	ALDH1L1|STAR|F13A1|CASK|TTK|PNP|TGFB2|GOT2|MAP3K7|CSNK2A2|ST3GAL3|GSTM4|CSNK2A1|MAT1A|LCAT|NAA10|PIK3CA|PRKACA|FAS|TLK2|INSR|MAP2K5|SYK|EGFR|PIK3CG|RET|POLI|BCR|ROCK1|UGCG|IRS1|MARK4|POR|MAPK1|MAP4K5|EP300|PI4K2A|PDGFRB|MAPK8|MAPK7|MST1R|EIF2AK4|RBP4|TPST2|FGFR1|FGFR3|ERBB4|ERBB3|NEK1|ERBB2|BMPR2|MAP4K1|ELK1|ADRBK1|CHEK1|SRC|EPHB1|EPHB2|TK1|EPHB6|PTK2|POLE2|TTBK1|TEK|ZAP70|TAF9|CLASP2|CSF1R|B4GAL…
3712	6.2062e-06	5.19e-05	48	361	1204	17702	transcription cofactor activity	E2F1|EID1|CDX2|THRB|TADA3|TSG101|WWC1|DMAP1|RBM9|NR2C2|CITED1|TCERG1|DRAP1|SMARCD1|NPM1|PQBP1|RARA|TAF9|HRG|PAK1|SKIL|HSF4|NR2F2|NR1H3|ATF7IP|DTX1|HTT|RXRB|RXRA|SF1|YWHAB|NR0B2|RB1|ESR2|PCM1|BRCA1|SFRS2|PRKCB|HDAC4|TAF10|RBPMS|NR1I3|HDAC3|EP300|LRP1|GTF2F1|JUN|TGIF1
42129	6.3493e-06	5.3032e-05	16	66	1204	17702	regulation of T cell proliferation	PTPRC|ERBB2|HGF|PNP|TGFB1|IL10|CASP3|CBLB|SFTPD|ZAP70|IL1B|TRAF6|VSIG4|DNAJA3|CD28|SYK
60541	6.4032e-06	5.3416e-05	22	113	1204	17702	respiratory system development	RBP4|FGFR1|THRA|RARG|PDGFA|TGFBR1|DAG1|BMPR2|IGF1|SMAD2|HN1|ADA|KDR|ATP7A|LAMA1|SPRY2|TCF21|EP300|SP1|VEGFA|SFTPD|FGF2
43244	6.4398e-06	5.3654e-05	14	52	1204	17702	regulation of protein complex disassembly	UPF1|STMN2|CAPZA3|VIL1|MAP1B|CAPZA1|GSN|MAPT|CFL1|SCIN|MAP2|MAP4|CLASP2|HDAC6
6140	6.548e-06	5.4489e-05	40	280	1204	17702	regulation of nucleotide metabolic process	GNAZ|RAB3GAP2|JUB|GNAI3|DRD3|GNAI2|GNAI1|DRD4|ALDOB|ASAP2|ASAP1|ABCA1|APLP1|AMPH|SPRY2|SPRY1|PTK2B|APOE|PTH|PAFAH1B1|CAP1|GNG7|GNAO1|VAV3|CAP2|MAP2K1|OPRL1|ARHGAP27|VAV1|FSHR|FLNA|USP6NL|TBC1D25|ADRB2|CHRM4|ADRB1|SGSM2|NTRK1|CCR2|NTRK2
43130	6.6083e-06	5.4922e-05	11	33	1204	17702	ubiquitin binding	UBE2N|TOM1L1|SQSTM1|NEDD4|TSG101|NBR1|UCHL1|RNF168|VPS36|MARK4|HDAC6
30323	6.6522e-06	5.5219e-05	21	105	1204	17702	respiratory tube development	RBP4|FGFR1|THRA|PDGFA|TGFBR1|DAG1|BMPR2|IGF1|SMAD2|HN1|ADA|KDR|ATP7A|LAMA1|SPRY2|TCF21|EP300|SP1|VEGFA|SFTPD|FGF2
45761	6.7665e-06	5.6098e-05	20	97	1204	17702	regulation of adenylate cyclase activity	GNAZ|CAP2|GNAI3|DRD3|GNAI2|OPRL1|GNAI1|DRD4|FSHR|FLNA|APLP1|ADRB2|CHRM4|ADRB1|NTRK1|PTH|CCR2|NTRK2|CAP1|GNG7
43277	6.8717e-06	5.6692e-05	6	9	1204	17702	apoptotic cell clearance	LRP1|ITGAV|TGM2|RARA|THBS1|NR1H3
10874	6.8717e-06	5.6692e-05	6	9	1204	17702	regulation of cholesterol efflux	NR1H2|LRP1|APOE|PON1|ABCA1|NR1H3
32376	6.8717e-06	5.6692e-05	6	9	1204	17702	positive regulation of cholesterol transport	NR1H2|LRP1|APOE|PON1|ABCA1|NR1H3
32373	6.8717e-06	5.6692e-05	6	9	1204	17702	positive regulation of sterol transport	NR1H2|LRP1|APOE|PON1|ABCA1|NR1H3
30246	7.2195e-06	5.9488e-05	48	363	1204	17702	carbohydrate binding	ALDOA|MBL2|FGFR1|ALDOB|VTN|DCN|CD72|CALR|CANX|CCL7|ITGAM|APLP1|ASGR1|ASGR2|APOB|APP|APOE|SERPINA5|SFTPD|SERPINC1|APOH|PTN|LTF|CD22|PAFAH1B1|HRG|THBS1|FGF2|FN1|KNG1|SELP|MAG|APCS|PSAP|SELL|ELANE|FBP1|LGALS13|COL5A1|RPL29|IGF2R|SIGLEC7|VEGFA|MPO|ADAMTS1|VCAN|SELE|CTSG
19903	7.6694e-06	6.3118e-05	13	46	1204	17702	protein phosphatase binding	EGFR|IRS2|ERBB2|BCAR1|STRN4|TP53|IQGAP1|CDH5|STAU1|GNB2L1|INSR|PIK3R1|GHR
51325	7.7716e-06	6.3881e-05	21	106	1204	17702	interphase	KHDRBS1|E2F1|CDC7|EGFR|SKP2|BIRC5|CDC34|RB1|RHOU|CDC25A|MNAT1|APP|CDKN1A|GFI1B|CDKN1B|CDKN2C|ADAM17|MDM2|ABL1|GADD45A|DNM2
9792	7.7818e-06	6.3886e-05	48	364	1204	17702	embryonic development ending in birth or egg hatching	RBP4|FGFR1|CDX2|HNF1A|GRB2|C5|HP|SOX6|BCL2L1|XAB2|CITED1|IL10|ADA|MAP3K7|DAB2|PRMT1|APOB|HSF1|GRIN2B|FXN|SKIL|TRAF6|EGFR|MDFI|MAFF|AR|CUBN|MAP2K1|HTT|TGFBR1|SMAD4|TP53|BIRC6|SMAD2|HN1|PCDH8|CELSR1|VASP|PLG|EPHA2|DVL1|MAPK1|EP300|SP1|CFL1|VEGFA|PDGFRB|COL1A1
8017	7.8199e-06	6.4122e-05	16	67	1204	17702	microtubule binding	HTT|MAP1B|BIRC5|MARK4|MACF1|MAP1S|MAPT|HK3|PAFAH1B1|CLASP2|MAP6|PRNP|SPAST|LRPPRC|HDAC6|DNM2
10745	7.89e-06	6.4618e-05	7	13	1204	17702	negative regulation of macrophage derived foam cell differentiation	NR1H2|ITGAV|CRP|PPARG|ITGB3|ABCA1|NR1H3
1666	7.9287e-06	6.4855e-05	26	149	1204	17702	response to hypoxia	E2F1|PDGFB|PDGFA|BCL2L1|XRCC1|MMP2|ADA|SDC2|TGFB1|TGFB2|CXCR4|PTK2B|THBS1|DPP4|PLAT|FLT1|SMAD9|CRYAA|TGFBR1|SMAD4|BIRC2|EP300|TFRC|VEGFA|RYR2|ADAM17
48754	7.9642e-06	6.4997e-05	19	90	1204	17702	branching morphogenesis of a tube	B4GALT1|AR|SMAD4|DAG1|ESR1|IGF1|HN1|TGFB1|CITED1|KDR|LAMA1|VDR|SPRY2|TCF21|VEGFA|EGF|PLXND1|FGF2|MYC
19207	7.9653e-06	6.4997e-05	20	98	1204	17702	kinase regulator activity	ERBB3|SOCS1|SFN|ITSN1|CXCL10|AHSG|CDKN1A|CASP3|YWHAG|CDKN1B|TOM1L1|CDKN2C|PRKAR1A|CKS2|PRKACA|HRG|EGF|FGF2|PIK3R1|PIK3R2
3779	8.0586e-06	6.5679e-05	44	323	1204	17702	actin binding	ABLIM1|ALDOA|GC|MAEA|CAPZA3|CALD1|WASF1|WASF2|CAPZA1|DAG1|GIPC1|PLEC1|DSTN|PFN2|SYN1|MACF1|MED28|GSN|CXCR4|MYO15A|CAP1|EGFR|MYO1A|CAP2|NCALD|VIL1|MAP1B|ACTN1|VASP|FLNA|LSP1|DNASE1|PPP1R9A|MAP1S|SVIL|CFL2|CFL1|SCIN|TMSB4X|TMSB4Y|WASL|FHOD1|SNTA1|HDAC6
50901	8.1765e-06	6.6318e-05	5	6	1204	17702	leukocyte tethering or rolling	SELP|TNF|ROCK1|SELE|SELPLG
5068	8.1765e-06	6.6318e-05	5	6	1204	17702	transmembrane receptor protein tyrosine kinase adaptor protein activity	GAB2|SH2B2|SHC1|FRS2|BLNK
5587	8.1765e-06	6.6318e-05	5	6	1204	17702	collagen type IV	COL4A4|COL4A3|COL4A1|COL4A6|COL4A5
10955	8.1765e-06	6.6318e-05	5	6	1204	17702	negative regulation of protein maturation by peptide bond cleavage	A2M|MASP1|SERPINE1|SERPING1|THBS1
6909	8.2081e-06	6.6335e-05	14	53	1204	17702	phagocytosis	MBL2|HCK|CRP|ELANE|ABCA1|VAV1|LRP1|FCGR1A|ITGAV|TGM2|RARA|MERTK|THBS1|NR1H3
8629	8.2081e-06	6.6335e-05	14	53	1204	17702	induction of apoptosis by intracellular signals	PRKCA|TP53|TP63|SFN|TP73|BRCA1|CDKN1A|CASP3|RNF7|HTRA2|DIABLO|PRKACA|JAK2|ABL1
79	8.2082e-06	6.6335e-05	15	60	1204	17702	regulation of cyclin-dependent protein kinase activity	EGFR|ANAPC2|CHEK1|SFN|CCNG1|CDC25A|MNAT1|CDKN1A|CASP3|CDKN1B|CDKN2C|CKS2|ADAM17|NR2F2|GADD45A
2688	8.634e-06	6.9527e-05	10	28	1204	17702	regulation of leukocyte chemotaxis	C3AR1|MPP1|VEGFA|C5|SERPINE1|ADAM17|HGF|F7|THBS1|CXCL10
50777	8.634e-06	6.9527e-05	10	28	1204	17702	negative regulation of immune response	AMBP|PTPRC|PSMB4|A2M|MASP1|INS|SERPING1|INPP5D|TGFB1|TGFB2
7431	8.634e-06	6.9527e-05	10	28	1204	17702	salivary gland development	EGFR|LAMA1|FGFR1|TNF|PDGFB|DAG1|TGM2|PLXND1|TGFB1|TGFB2
32940	8.6945e-06	6.993e-05	32	205	1204	17702	secretion by cell	SYT1|PLDN|YWHAZ|HNF1A|GIPC1|ARHGAP17|ABCA1|CCL5|PNP|CANX|CXCL10|SYN1|EXOC4|MS4A2|EXOC3|RAB27A|SYK|RAB8A|NRXN2|HTT|VTI1B|SMAD2|HGF|SMAD1|FURIN|CDK5|DVL1|LAT|LAT2|LAX1|PI4K2A|SCIN
7498	8.7119e-06	6.9987e-05	17	75	1204	17702	mesoderm development	FGFR1|TSPY1|HNF1A|HTT|HCK|SMAD4|BMPR2|TP63|SMAD2|SMAD1|EPHA2|TCF21|MACF1|VEGFA|PRKAR1A|PRKACA|JAK2
3824	8.7705e-06	7.0373e-05	412	5079	1204	17702	catalytic activity	HRAS|MASP1|MASP2|TUBB2A|PGD|MAP3K7|MAT1A|NAA10|PIK3CA|GNG3|FAS|TLK2|GNG5|RAB27A|MAP2K5|SYK|PIK3CG|PTPRM|ROCK1|NCF1|UGCG|F8|EXD3|PTPRS|F7|CYP2E1|MARK4|PTPRO|SARS2|MAPK1|BACE1|F2|MAPK8|ADAMTS1|ARL8B|MAPK7|MST1R|EIF2AK4|ADAMTS4|GNAI3|GNAI2|ERBB4|ERBB3|GNAI1|ERBB2|ARIH2|MYO15A|ZAP70|TAOK2|MAP2K1|TGFBR1|PPFIBP2|HGD|HGF|GNGT1|MAP2|PCNA|SMURF2|SMURF1|TNK2|DPP3|GNAZ|PDIA3|TSG101|EZH2|SYNJ1|DYNLL1|SYNJ2|D…
30900	9.0119e-06	7.2224e-05	27	159	1204	17702	forebrain development	E2F1|ERBB4|SLC6A3|HP|GNG12|APLP1|APP|DAB1|HTRA2|HK3|CNTNAP2|PAFAH1B1|NR2F2|FRS2|EGFR|GNAO1|HTT|HN1|DPYSL2|PCM1|CDK5|TP73|ATP7A|DKK1|FYN|LRP8|LRP2
5581	9.171e-06	7.3276e-05	11	34	1204	17702	collagen	COL4A4|COL4A3|COL9A2|COL4A1|COL14A1|COL7A1|COL1A2|COL1A1|COL4A6|COL5A1|COL4A5
32182	9.171e-06	7.3276e-05	11	34	1204	17702	small conjugating protein binding	UBE2N|TOM1L1|SQSTM1|NEDD4|TSG101|NBR1|UCHL1|RNF168|VPS36|MARK4|HDAC6
46903	9.1759e-06	7.3276e-05	41	294	1204	17702	secretion	SYT1|PLDN|YWHAZ|HNF1A|DRD3|DRD4|GIPC1|ARHGAP17|ABCA1|CCL5|PNP|CANX|CXCL10|DAB2|SYN1|EXOC4|EXOC3|MS4A2|RAB27A|SYK|NPHP1|KNG1|RAB8A|NRXN2|HTT|PRKCI|VTI1B|SMAD2|SMAD1|HGF|CDK5|FURIN|TP73|ANXA2|DVL1|LAT|LAT2|LAX1|LACRT|PI4K2A|SCIN
31279	9.3524e-06	7.4598e-05	20	99	1204	17702	regulation of cyclase activity	GNAZ|CAP2|GNAI3|DRD3|GNAI2|OPRL1|GNAI1|DRD4|FSHR|FLNA|APLP1|ADRB2|CHRM4|ADRB1|NTRK1|PTH|CCR2|NTRK2|CAP1|GNG7
90304	9.838e-06	7.8378e-05	141	1459	1204	17702	nucleic acid metabolic process	RALY|THRA|CDX2|THRB|U2AF2|XRCC1|RBM9|SFRS4|APP|DDX24|U2AF1|SRRM1|LSM3|DDX20|CIB1|CLNS1A|POLI|DARS|MAGOH|PICK1|PTBP1|NEIL1|PCM1|SFRS3|SARS2|SFRS2|RFC5|RBPMS|VEGFA|XRN2|FUS|RBP4|RAD23B|STRAP|RAD23A|PABPC4|BMPR2|CHEK1|HSPA1A|CDC34|XAB2|TK1|TCERG1|HNRNPK|POLE2|HNRNPD|RNF168|TAF9|PABPC1|HNRNPC|EGF|NOVA1|DNAJA3|SFRS12|MAFF|CSTF2|MLL|NOC4L|TAF6|MET|CUGBP2|PPFIBP2|SMAD2|SNW1|SMAD1|RBMX|BRCA1|DVL1|DNASE1|…
1936	9.9464e-06	7.91e-05	13	47	1204	17702	regulation of endothelial cell proliferation	TF|CAV2|PTPRM|PDGFB|BMPR2|ITGB3|KDR|APOE|CCR3|VEGFA|APOH|NR2F2|THBS1
42692	9.9521e-06	7.91e-05	22	116	1204	17702	muscle cell differentiation	CDK1|CAV2|HRAS|ACTA1|RXRA|ERBB2|LMNA|IGF1|SOX6|RB1|CSRP2|PLG|DVL1|APP|MAPK12|VEGFA|QKI|HRG|ADAM12|DNAJA3|CHUK|SNTA1
122	1.0072e-05	7.996e-05	40	285	1204	17702	negative regulation of transcription from RNA polymerase II promoter	E2F1|EID1|PPARD|THRA|CDX2|TNF|DRD3|PPARG|SPI1|TP63|SOX6|CALR|TGFB1|NR1H2|VDR|GFI1B|DRAP1|NR2F6|SKIL|HSF4|DDX20|NR2F2|TRAF6|MDFI|ATF7IP|RARG|RXRA|TRIM27|TP53|NR0B2|RB1|STAT3|HDAC4|HDAC3|NEDD4|CFL1|DNMT1|MDM2|TGIF1|DNAJB5
32374	1.0326e-05	8.1686e-05	9	23	1204	17702	regulation of cholesterol transport	LEP|NR1H2|APOA2|LRP1|APOE|PPARG|PON1|ABCA1|NR1H3
32371	1.0326e-05	8.1686e-05	9	23	1204	17702	regulation of sterol transport	LEP|NR1H2|APOA2|LRP1|APOE|PPARG|PON1|ABCA1|NR1H3
46326	1.0326e-05	8.1686e-05	9	23	1204	17702	positive regulation of glucose import	PRKCZ|IRS2|ERBB4|ERBB3|INS|PRKCI|IRS1|INSR|PIK3R1
31331	1.0393e-05	8.2121e-05	14	54	1204	17702	positive regulation of cellular catabolic process	IRS2|TNF|IGF1|FURIN|STUB1|IRS1|HSPBP1|SUMO1|INS|APOE|PLK1|IL1B|MDM2|INSR
47485	1.0519e-05	8.3019e-05	17	76	1204	17702	protein N-terminus binding	STX5|RELA|TP53|HSPA1A|DCN|DAXX|BIRC2|TGFB1|CSNK2A2|MNAT1|CSNK2A1|RASSF1|LACRT|EXOC4|YWHAQ|TRAF6|FEZ1
7178	1.0535e-05	8.3046e-05	21	108	1204	17702	transmembrane receptor protein serine/threonine kinase signaling pathway	TF|SMAD9|HNF1A|PDGFB|PDGFA|TGFBR1|SMAD4|BMPR2|SMAD2|SMAD1|STUB1|TGFB1|CITED1|TGFB2|MAP3K7|ZFYVE9|JUN|COL1A2|SMURF2|SMURF1|BMPR1B
16234	1.0576e-05	8.3271e-05	8	18	1204	17702	inclusion body	ATXN1|HTT|UBD|HSPA1A|PARK2|NXF1|STUB1|HDAC6
45177	1.067e-05	8.3915e-05	32	207	1204	17702	apical part of cell	TF|PRKCZ|DRD3|SLC22A12|ERBB3|ERBB2|ANXA6|PTK2|APP|TEK|HRG|DPP4|CIB1|RAB27A|PLAT|MUC1|EGFR|INADL|MYO1A|CUBN|SIT1|TGFBR1|PRKCI|ADRB2|ATP6V1E1|ITGA8|PEBP1|ADAM17|CTSB|LRP2|IGFBP2|FEZ1
5912	1.1105e-05	8.7232e-05	24	134	1204	17702	adherens junction	PTPRC|JUB|PTPRM|PDLIM7|BCAR1|DAG1|ABI2|ITGB5|ACTN1|HP|RHOU|VASP|GAK|PTK2|ITGA6|PTK2B|SH3KBP1|ZNF384|PAK1|TJP2|MLLT4|ADAM15|ITGA2B|NPHP1
10769	1.1139e-05	8.7402e-05	19	92	1204	17702	regulation of cell morphogenesis involved in differentiation	MAG|ANAPC2|MAP1B|SMAD4|SMAD2|SMAD1|TGFB1|CITED1|TGFB2|EPHB2|NRCAM|PTK2|EP300|APOE|MAPT|SKIL|NGFR|FEZ1|NGF
5819	1.1421e-05	8.9508e-05	27	161	1204	17702	spindle	MAD1L1|MAEA|TTK|CDC16|APP|NPM1|PAFAH1B1|CLASP2|MYC|MAP2K5|CDK1|F10|MPP1|BIRC5|CDC20|RB1|CDC27|DCTN1|SMC3|HDAC3|MAD2L1BP|RIF1|MAP1S|RASSF1|FBXO31|ARL8B|SPAST
6417	1.1478e-05	8.9845e-05	26	152	1204	17702	regulation of translation	TNF|CALR|APLP1|APP|EIF3B|PTK2B|QKI|PRKACA|DAZL|THBS1|CD28|PRKCA|DAZ1|UPF1|NAT1|MAGOH|HGF|EIF4B|EIF4G1|EIF4G2|MAPK1|EP300|EIF4A2|CIRBP|EIF2AK4|IGFBP5
19219	1.1561e-05	9.0396e-05	260	3010	1204	17702	regulation of nucleobase, nucleoside, nucleotide and nucleic acid metabolic process	RAB3GAP2|JUB|HRAS|CDX2|CITED1|APP|MED28|APOE|WWP1|PQBP1|RARA|SAP30L|GNG7|RARG|RXRB|RXRA|CD40|HNF4G|PCM1|PTPRO|MED10|MAPK1|HNF4A|JUN|CCR2|VEGFA|ZNF384|TGIF1|GNAI3|TADA3|GNAI2|ERBB4|GNAI1|ERBB2|ALDOB|ASAP2|ASAP1|POMC|CALR|MYBL2|NR1H2|TCF21|DRAP1|INS|HTATSF1|PABPC1|NR1H3|MDFI|ESRRA|SMAD9|MLL|MAP2K1|TGFBR1|SMAD4|ESRRG|SMAD2|SMAD1|HGF|NR1I3|NTRK1|NTRK2|PCNA|SMURF2|GNAZ|PPARD|HNF1A|TSG101|ELF4|PPARG|EZ…
42063	1.1702e-05	9.1281e-05	16	69	1204	17702	gliogenesis	EGFR|DTX1|ERBB3|ERBB2|IGF1|HN1|SOX6|C1S|CDK5|TGFB2|GSN|CDKN2C|PTK2B|EXOC4|VCAN|FGF2
45785	1.1702e-05	9.1281e-05	16	69	1204	17702	positive regulation of cell adhesion	PRKCZ|SELP|VAV3|TNF|ERBB2|VTN|NID1|CD63|VAV1|TGFB2|KDR|ITGA6|TGM2|IL1B|HRG|THBS1
34641	1.1886e-05	9.2608e-05	189	2076	1204	17702	cellular nitrogen compound metabolic process	RALY|THRA|CDX2|ALDH1L1|SNCAIP|THRB|SLC6A3|U2AF2|SNCA|PGD|RBM9|XRCC1|PNP|TGFB1|TGFB2|GOT2|SFRS4|APOA2|APP|MAT1A|LCAT|DDX24|U2AF1|SRRM1|LSM3|DDX20|CIB1|CLNS1A|POLI|DARS|MAGOH|PTBP1|PICK1|NEIL1|EXD3|PCM1|SFRS3|SARS2|SFRS2|RFC5|MAPK1|LAT2|RBPMS|HNF4A|ATP9B|VEGFA|ATP5C1|XRN2|ALDOA|FUS|RAD23B|RBP4|DRD3|STRAP|RAD23A|DRD4|PABPC4|ALDOB|BMPR2|CHEK1|HSPA1A|CDC34|XAB2|ADA|TK1|HNRNPK|TCERG1|POLE2|HNRNPD|TAF9|…
7017	1.193e-05	9.2849e-05	36	247	1204	17702	microtubule-based process	PRKCZ|TUBB2A|DAG1|TTK|TUBB|PTK2|APP|DYNLL1|HK3|MAPT|NPM1|PAFAH1B1|TEKT4|TUBA1A|DISC1|TUBB3|MPP1|CRYAA|MAP2K1|HTT|MAP1B|NDC80|PCM1|MARK4|SMC3|DCTN2|HDAC3|KIF1B|MAP1S|MAP2|CKS2|FBXO31|STMN1|GADD45A|SPAST|LRPPRC
7044	1.2378e-05	9.6219e-05	10	29	1204	17702	cell-substrate junction assembly	JUB|ITGA6|TAOK2|PTK2B|ITGB4|ACTN1|HP|ITGB3|CD151|PLEC1
43009	1.258e-05	9.7681e-05	47	360	1204	17702	chordate embryonic development	RBP4|FGFR1|CDX2|HNF1A|GRB2|C5|HP|SOX6|BCL2L1|XAB2|CITED1|IL10|ADA|MAP3K7|DAB2|PRMT1|APOB|HSF1|GRIN2B|SKIL|TRAF6|EGFR|MDFI|MAFF|AR|CUBN|MAP2K1|HTT|TGFBR1|SMAD4|TP53|BIRC6|SMAD2|HN1|PCDH8|CELSR1|VASP|PLG|EPHA2|DVL1|MAPK1|EP300|SP1|CFL1|VEGFA|PDGFRB|COL1A1
50870	1.2654e-05	9.8143e-05	17	77	1204	17702	positive regulation of T cell activation	PTPRC|BAD|HGF|PNP|ADA|CD74|MAP3K7|IL4R|ZAP70|IL1B|RARA|CD4|TRAF6|DNAJA3|DPP4|CD28|SYK
7162	1.2798e-05	9.9143e-05	13	48	1204	17702	negative regulation of cell adhesion	KNG1|MAP2K1|ERBB3|HN1|TGFB1|PLG|DAB1|SERPINE1|TGFBI|JAK2|COL1A1|THBS1|RASA1
9416	1.2896e-05	9.9791e-05	25	144	1204	17702	response to light stimulus	RBP4|HRAS|DRD3|KIT|CASP3|APP|NR2F6|NPHP1|EGFR|CRYAA|HTT|RELA|USP1|GRIN1|ELANE|TP53|NLGN3|CDK5|ATXN1|GNGT1|CDKN1A|DUSP1|NEDD4|CIRBP|MAPK8
51259	1.3071e-05	0.00010103	30	190	1204	17702	protein oligomerization	CAV2|PRKCZ|SYT1|HRAS|C9|GRB2|TP63|GCH1|TNFRSF1A|IGF1R|NPM1|TEK|TGM2|SKIL|HSF4|INSR|CRYAA|MAP2K1|YWHAB|TRIM27|TP53|ANXA5|BIRC2|IRS1|RAD51|STOM|TAF10|NBR1|PRNP|SPAST
50678	1.3101e-05	0.00010114	18	85	1204	17702	regulation of epithelial cell proliferation	B4GALT1|EGFR|AR|PPARD|ERBB4|ERBB2|IGF1|HN1|ESR2|TGFB1|TGFB2|KDR|LACRT|VEGFA|PLA2G2A|FGF2|FRS2|MAP2K5
34504	1.3119e-05	0.00010116	19	93	1204	17702	protein localization in nucleus	TNF|PDIA3|HTT|SF1|TP53|LMNA|ZBTB16|TGFB1|TGFB2|DVL1|MAPK1|CBLB|ZFYVE9|JUN|F2|MDM2|JAK2|NCKIPSD|FGF2
51443	1.4222e-05	0.00010929	16	70	1204	17702	positive regulation of ubiquitin-protein ligase activity	ANAPC2|CDK1|CDC20|CDC16|CDC27|PIN1|UBE2N|PSMB5|PSMB4|PSMB7|PSMB1|PLK1|PSMD11|PSMB3|FBXO31|PSMD4
51048	1.4222e-05	0.00010929	16	70	1204	17702	negative regulation of secretion	TNF|DRD3|ERBB3|SNCA|DRD4|IRS1|IL10|ADA|CD74|PTPN11|APOA2|INS|IL1B|HRG|EGF|SRGN
50769	1.4222e-05	0.00010929	16	70	1204	17702	positive regulation of neurogenesis	ANAPC2|STAR|RELA|PPARG|MAP1B|SYNJ1|HN1|SMAD1|KIT|EPHB2|EP300|MAPT|SKIL|NGFR|DISC1|NGF
226	1.4594e-05	0.00011203	25	145	1204	17702	microtubule cytoskeleton organization	PRKCZ|DAG1|TTK|PTK2|TUBB|MAPT|HK3|NPM1|PAFAH1B1|TEKT4|DISC1|MAP1B|NDC80|PCM1|MARK4|SMC3|DCTN2|HDAC3|MAP1S|MAP2|CKS2|FBXO31|STMN1|GADD45A|SPAST
30511	1.4851e-05	0.00011387	7	14	1204	17702	positive regulation of transforming growth factor beta receptor signaling pathway	ITGA8|SMAD4|ADAM17|GIPC1|THBS1|FURIN|CITED1
50729	1.516e-05	0.00011577	12	42	1204	17702	positive regulation of inflammatory response	PRKCA|TNFRSF1A|TNF|C3|SERPINE1|TGM2|PLA2G2A|IL1B|JAK2|PRKACA|HGF|CCL5
43242	1.516e-05	0.00011577	12	42	1204	17702	negative regulation of protein complex disassembly	GSN|CAPZA3|STMN2|MAPT|CAPZA1|MAP2|MAP1B|SCIN|VIL1|MAP4|CLASP2|HDAC6
31348	1.516e-05	0.00011577	12	42	1204	17702	negative regulation of defense response	PSMB4|ADRB2|A2M|APOE|INS|PCBP2|PPARG|ELANE|SERPINC1|SERPING1|ADA|IL10
9743	1.5168e-05	0.00011577	17	78	1204	17702	response to carbohydrate stimulus	COL4A3|PPARD|IRS2|HNF1A|ALDOB|MAP1B|SMAD2|NR0B2|IRS1|TGFB1|APOB|APOA2|EP300|PTK2B|CTSB|THBS1|INSR
7565	1.5194e-05	0.00011584	22	119	1204	17702	female pregnancy	AR|PPARD|FLT1|IGFBP7|RXRA|TGFBR1|ESR1|FCGRT|TGFB1|TAC3|RPL29|AMBP|VDR|RPA2|PSG9|SP1|HSF1|PAPPA|IL1B|EPOR|SULT1E1|IGFBP2
43254	1.5408e-05	0.00011734	19	94	1204	17702	regulation of protein complex assembly	ATF7IP|PRKCZ|THRA|CAPZA3|STMN2|CAPZA1|VIL1|MAP1B|STUB1|SRC|SUMO1|GSN|GSK3B|MAPT|SCIN|TMSB4X|TMSB4Y|RASA1|HDAC6
18210	1.5527e-05	0.00011741	9	24	1204	17702	peptidyl-threonine modification	PRKCA|TGFBR1|MAP2|ADRBK1|PRKACA|MAPK8|PAK1|MAP3K12|PRKCB
60740	1.5527e-05	0.00011741	9	24	1204	17702	prostate gland epithelium morphogenesis	IGF1R|AR|RARG|ESR1|IGF1|TP63|HN1|ESR2|FRS2
8542	1.5527e-05	0.00011741	9	24	1204	17702	visual learning	ATXN1|APP|HRAS|DRD3|HTT|GRIN1|NLGN3|KIT|CDK5
10828	1.5527e-05	0.00011741	9	24	1204	17702	positive regulation of glucose transport	PRKCZ|IRS2|ERBB4|ERBB3|INS|PRKCI|IRS1|INSR|PIK3R1
30278	1.5529e-05	0.00011741	18	86	1204	17702	regulation of ossification	BGLAP|ESRRA|PDLIM7|BMPR2|HN1|SMAD1|HGF|TGFB1|CITED1|TGFB2|AHSG|HDAC4|VDR|ADRB2|PTK2B|SMURF1|BMPR1B|SRGN
5178	1.554e-05	0.00011741	15	63	1204	17702	integrin binding	COL4A3|ITGB5|ACTN1|VTN|ITGB3|CALR|SRC|COL5A1|KDR|ITGA6|TGFBI|ITGB6|ADAM17|THBS1|SYK
55123	1.554e-05	0.00011741	15	63	1204	17702	digestive system development	RET|THRA|RXRA|TGFBR1|TP63|IGF1|SMAD2|HN1|TP73|TGFB1|ADA|TCF21|IGF1R|EP300|INSR
70411	1.6186e-05	0.00012189	6	10	1204	17702	I-SMAD binding	TGFBR1|SMAD4|SMAD2|SMAD1|SMURF1|AXIN1
43548	1.6186e-05	0.00012189	6	10	1204	17702	phosphoinositide 3-kinase binding	IGF1R|IRS2|FLT3|JAK2|IRS1|INSR
43274	1.6186e-05	0.00012189	6	10	1204	17702	phospholipase binding	PRKCZ|SNCA|PAFAH1B1|HP|SELE|PTPN11
51591	1.6343e-05	0.00012274	13	49	1204	17702	response to cAMP	PLAT|RELA|SLC6A3|ALDOB|C1S|STAT1|BIRC2|CITED1|DUSP1|PTK2B|JUN|PEBP1|COL1A1
51224	1.6343e-05	0.00012274	13	49	1204	17702	negative regulation of protein transport	MDFI|TNF|THRA|DRD3|DRD4|YWHAB|CDK5|IL10|FLNA|APOA2|INS|SRGN|BARD1
32102	1.6355e-05	0.00012274	14	56	1204	17702	negative regulation of response to external stimulus	DRD3|SLC6A3|ELANE|C5|PPARG|IL10|ADA|LEP|PSMB4|ADRB2|INS|APOE|SERPINE1|SERPINC1
6974	1.6871e-05	0.00012648	50	396	1204	17702	response to DNA damage stimulus	TP63|XRCC1|CASP3|TLK2|CIB1|CDK1|POLI|LYN|TP53|NEIL1|RAD51|UBE2N|RFC5|MAPK1|RIF1|FANCD2|GADD45G|GADD45A|RAD23B|XIAP|STRAP|RAD23A|CHEK1|SFN|CCNG1|XAB2|RPA2|SUMO1|POLE2|RNF168|TAF9|AATF|UPF1|BRCA1|TP73|SMC3|PTPN11|MNAT1|CDKN1A|ATXN3|MAPK12|PLK1|SFPQ|RASSF1|IKBKG|PCNA|FBXO31|ABL1|APBB1|BARD1
44451	1.7259e-05	0.00012924	67	584	1204	17702	nucleoplasm part	E2F1|E2F2|HNF1A|CDX2|ELF4|EZH2|TIMM50|DMAP1|DAXX|SFRS4|CSNK2A1|U2AF1|SRRM1|DDX20|RNF34|ATF7IP|RARG|MAGOH|RELA|TP53|MTA1|UBE2I|RB1|PCM1|MED10|C20ORF20|SFRS2|RAD51|TAF10|EP300|JUN|RBP4|TADA3|HSPA1A|ZBTB16|POLR2C|COIL|POLR2A|SUMO1|TOE1|SNF8|NPM1|TAF9|SKIL|CHD3|ACTB|BRD1|ZMYM2|SMAD9|MLL|TAF6|SMAD4|SFRS13A|NXF2|YWHAB|SMAD2|SMAD1|NXF1|HDAC4|MNAT1|HDAC3|LRP1|SFPQ|FYTTD1|RSRC1|GTF2F1|HDAC6
9968	1.7428e-05	0.0001303	22	120	1204	17702	negative regulation of signal transduction	DRD3|ERBB3|SOCS1|DAG1|RGS19|SOCS7|IGF1|HP|CDC34|AMBP|SPRY2|IGF1R|HDAC3|SPRY1|RGS12|RGS2|PEBP1|HGS|INPP5D|THBS1|IGFBP3|DNAJA3
50840	1.7439e-05	0.0001303	10	30	1204	17702	extracellular matrix binding	ITGA6|LACRT|VEGFA|TGFBI|DAG1|NID1|VTN|DCN|THBS1|ITGA2B
30098	1.8049e-05	0.00013471	19	95	1204	17702	lymphocyte differentiation	PTPRC|FLT3|TP53|MINK1|ITGB1|TGFB1|IL10|ADA|CD74|ATP7A|HDAC4|NTRK1|ZAP70|ADAM17|CD4|DNAJA3|SYK|BLNK|CD28
30802	1.9955e-05	0.0001486	22	121	1204	17702	regulation of cyclic nucleotide biosynthetic process	GNAZ|CAP2|GNAI3|DRD3|GNAI2|GNAI1|OPRL1|DRD4|ABCA1|FSHR|FLNA|APLP1|ADRB2|CHRM4|ADRB1|APOE|NTRK1|PTH|CCR2|NTRK2|CAP1|GNG7
30808	1.9955e-05	0.0001486	22	121	1204	17702	regulation of nucleotide biosynthetic process	GNAZ|CAP2|GNAI3|DRD3|GNAI2|GNAI1|OPRL1|DRD4|ABCA1|FSHR|FLNA|APLP1|ADRB2|CHRM4|ADRB1|APOE|NTRK1|PTH|CCR2|NTRK2|CAP1|GNG7
7179	2.0335e-05	0.00015127	14	57	1204	17702	transforming growth factor beta receptor signaling pathway	SMAD9|PDGFB|PDGFA|TGFBR1|SMAD4|SMAD2|SMAD1|TGFB1|CITED1|TGFB2|MAP3K7|ZFYVE9|JUN|COL1A2
2706	2.0722e-05	0.00015397	13	50	1204	17702	regulation of lymphocyte mediated immunity	PVR|PTPRC|C3|CD40|TGFB1|IL10|B2M|MAP3K7|SH2D1A|HPX|IL1B|TRAF6|DPP4
43161	2.0969e-05	0.00015547	24	139	1204	17702	proteasomal ubiquitin-dependent protein catabolic process	RAD23B|ANAPC2|CDK1|NPLOC4|RAD23A|CDC20|CDC34|CDC16|CDC27|STUB1|BIRC2|CD2AP|PSMB5|PSMB4|PSMB7|MAD2L1|PSMB1|PSMD11|PSMB3|PCBP2|FBXO31|PSMD4|SMURF1|HSPA5
10498	2.0969e-05	0.00015547	24	139	1204	17702	proteasomal protein catabolic process	RAD23B|ANAPC2|CDK1|NPLOC4|RAD23A|CDC20|CDC34|CDC16|CDC27|STUB1|BIRC2|CD2AP|PSMB5|PSMB4|PSMB7|MAD2L1|PSMB1|PSMD11|PSMB3|PCBP2|FBXO31|PSMD4|SMURF1|HSPA5
31668	2.1088e-05	0.00015618	19	96	1204	17702	cellular response to extracellular stimulus	BGLAP|ALDOB|TP53|AXL|BMPR2|ASGR1|VDR|CDKN1A|ITGA6|SQSTM1|ALB|JUN|NBR1|CTSD|RARA|HSPA5|COL1A1|EIF2AK4|HDAC6
35184	2.1301e-05	0.00015638	4	4	1204	17702	histone threonine kinase activity	PRKCA|PRKACA|PAK1|PRKCB
35405	2.1301e-05	0.00015638	4	4	1204	17702	histone-threonine phosphorylation	PRKCA|PRKACA|PAK1|PRKCB
51014	2.1301e-05	0.00015638	4	4	1204	17702	actin filament severing	GSN|SCIN|VIL1|DSTN
21801	2.1301e-05	0.00015638	4	4	1204	17702	cerebral cortex radial glia guided migration	DAB1|PAFAH1B1|LRP8|CDK5
43552	2.1301e-05	0.00015638	4	4	1204	17702	positive regulation of phosphoinositide 3-kinase activity	VAV3|VAV2|IRS1|TGFB1
43551	2.1301e-05	0.00015638	4	4	1204	17702	regulation of phosphoinositide 3-kinase activity	VAV3|VAV2|IRS1|TGFB1
43125	2.1301e-05	0.00015638	4	4	1204	17702	ErbB-3 class receptor binding	ERBB2|HRG|CDK5|PIK3R1
31995	2.1301e-05	0.00015638	4	4	1204	17702	insulin-like growth factor II binding	IGF2R|IGFBP6|IGFBP2|INSR
51082	2.1705e-05	0.00015882	21	113	1204	17702	unfolded protein binding	TCP1|HSP90AA1|APCS|CRYAA|SFRS13A|HSPA1A|CCT3|CALR|CANX|CLPX|TTC1|CCT5|HTRA2|PFDN4|NPM1|TOMM20|DNAJA1|HSPE1|HSPA5|DNAJA3|DNAJB5
48589	2.1705e-05	0.00015882	21	113	1204	17702	developmental growth	KLK6|SHBG|AR|PPARD|SMAD4|ESR1|IGF1|SMAD2|HN1|PLG|TGFB1|PLAUR|APP|ARIH2|GSN|SERPINE1|CHRND|IGFBP1|BMPR1B|TM4SF4|IGFBP5
30817	2.1705e-05	0.00015882	21	113	1204	17702	regulation of cAMP biosynthetic process	GNAZ|CAP2|GNAI3|DRD3|GNAI2|OPRL1|GNAI1|DRD4|ABCA1|FSHR|FLNA|APLP1|ADRB2|CHRM4|ADRB1|NTRK1|PTH|CCR2|NTRK2|CAP1|GNG7
50871	2.2682e-05	0.00016579	11	37	1204	17702	positive regulation of B cell activation	PTPRC|IRS2|CDKN1A|INPP5D|HGF|CD40|BAD|CD74|ADA|TGFB1|SYK
23057	2.2807e-05	0.00016653	22	122	1204	17702	negative regulation of signaling process	DRD3|ERBB3|SOCS1|DAG1|RGS19|SOCS7|IGF1|HP|CDC34|AMBP|SPRY2|IGF1R|HDAC3|SPRY1|RGS12|RGS2|PEBP1|HGS|INPP5D|THBS1|IGFBP3|DNAJA3
42306	2.3205e-05	0.00016906	15	65	1204	17702	regulation of protein import into nucleus	MDFI|EGFR|CDK1|THRA|TNF|TGFBR1|SMAD4|TGFB1|IL10|FLNA|RBPMS|EP300|LACRT|JAK2|EGF
30427	2.3205e-05	0.00016906	15	65	1204	17702	site of polarized growth	STMN2|SNCA|GRIN1|MAP1B|PRKCI|ABI1|DPYSL2|CDK5|DCTN2|DVL1|PTK2B|MAPT|EXOC4|PAFAH1B1|APBB1
5874	2.3729e-05	0.00017269	38	275	1204	17702	microtubule	TUBB2A|CDC16|HOOK2|SPRY2|TUBB|DYNLL1|MAPT|HK3|SYNJ2|PAFAH1B1|CLASP2|TEKT4|TUBA1A|DISC1|TUBB3|CDK1|MPP1|MAP2K1|MAP1A|MAP1B|BIRC5|CDC27|DCTN1|DCTN2|DVL1|HDAC3|KIF1B|MAP1S|RASSF1|TBCD|MAP2|MAP4|STMN1|MAP6|SPAST|DNM1|DNM2|HDAC6
61061	2.4021e-05	0.00017463	37	265	1204	17702	muscle structure development	RBP4|CAV2|HRAS|ERBB3|ERBB2|TP63|SOX6|DCN|TGFB2|CXCL10|APP|QKI|HRG|SKIL|NR2F2|DNAJA3|CHUK|CDK1|ACTA1|RXRA|LMNA|IGF1|RB1|CSRP2|CDK5|PLG|DVL1|EP300|MAPK12|SVIL|VEGFA|PDGFRB|CHRND|CTSB|ADAM12|SNTA1|IGFBP5
2687	2.4181e-05	0.00017561	10	31	1204	17702	positive regulation of leukocyte migration	SELP|C3AR1|VEGFA|SERPINE1|ADAM17|HGF|F7|THBS1|SELE|CXCL10
71496	2.4577e-05	0.00017829	19	97	1204	17702	cellular response to external stimulus	BGLAP|ALDOB|TP53|AXL|BMPR2|ASGR1|VDR|CDKN1A|ITGA6|SQSTM1|ALB|JUN|NBR1|CTSD|RARA|HSPA5|COL1A1|EIF2AK4|HDAC6
51351	2.4916e-05	0.00018055	16	73	1204	17702	positive regulation of ligase activity	ANAPC2|CDK1|CDC20|CDC16|CDC27|PIN1|UBE2N|PSMB5|PSMB4|PSMB7|PSMB1|PLK1|PSMD11|PSMB3|FBXO31|PSMD4
31902	2.5144e-05	0.00018201	14	58	1204	17702	late endosome membrane	PLD1|TSG101|VPS37A|VPS37B|VPS37C|VPS37D|HLA-DMB|CD63|FAM125A|SNF8|HGS|MCOLN1|ARL8B|VPS28
45732	2.5469e-05	0.00018417	12	44	1204	17702	positive regulation of protein catabolic process	HSPBP1|SUMO1|CBLB|TNF|PLK1|NEDD4|APOE|MDM2|IL1B|STUB1|FURIN|BARD1
51438	2.5587e-05	0.00018462	17	81	1204	17702	regulation of ubiquitin-protein ligase activity	ANAPC2|CDK1|CDC20|CDC16|CDC27|PIN1|UBE2N|PSMB5|PSMB4|PSMB7|MAD2L1|PSMB1|PLK1|PSMD11|PSMB3|FBXO31|PSMD4
5201	2.5587e-05	0.00018462	17	81	1204	17702	extracellular matrix structural constituent	COL4A4|COL4A3|COL4A1|ELN|FBN1|COL5A1|COL4A6|COL4A5|LAMA1|LAMA4|COL9A2|FBLN1|COL14A1|COL1A2|CD4|COL1A1|FN1
51250	2.6094e-05	0.00018768	13	51	1204	17702	negative regulation of lymphocyte activation	FLT3|ERBB2|TGFB1|IL10|CD74|CASP3|CBLB|LAX1|IL4R|SFTPD|INPP5D|VSIG4|PAG1
19902	2.6094e-05	0.00018768	13	51	1204	17702	phosphatase binding	EGFR|IRS2|ERBB2|BCAR1|STRN4|TP53|IQGAP1|CDH5|STAU1|GNB2L1|INSR|PIK3R1|GHR
45834	2.6094e-05	0.00018768	13	51	1204	17702	positive regulation of lipid metabolic process	IRS2|TNF|VAV3|PPARG|VAV2|IRS1|TGFB1|NR1H2|APOA2|INS|APOE|IL1B|NR1H3
7172	2.621e-05	0.00018811	7	15	1204	17702	signal complex assembly	PTK2|PTK2B|PICK1|CDK5|SRC|FLNA|DVL1
32369	2.621e-05	0.00018811	7	15	1204	17702	negative regulation of lipid transport	NR1H2|IRS2|APOA2|ITGAV|ITGB3|THBS1|NR1H3
14910	2.6925e-05	0.00019238	8	20	1204	17702	regulation of smooth muscle cell migration	TF|PDGFB|PDGFA|SERPINE1|IGF1|VTN|IGFBP3|IGFBP5
1848	2.7005e-05	0.00019238	5	7	1204	17702	complement binding	C3AR1|CR1|CR2|CFB|CALR
51818	2.7005e-05	0.00019238	5	7	1204	17702	disruption of cells of other organism involved in symbiotic interaction	MBL2|C9|ALB|ELANE|CTSG
51883	2.7005e-05	0.00019238	5	7	1204	17702	killing of cells in other organism involved in symbiotic interaction	MBL2|C9|ALB|ELANE|CTSG
5579	2.7005e-05	0.00019238	5	7	1204	17702	membrane attack complex	C8A|C8B|C9|C5|C8G
5577	2.7005e-05	0.00019238	5	7	1204	17702	fibrinogen complex	FGG|FGA|FGB|THBS1|FN1
30935	2.7005e-05	0.00019238	5	7	1204	17702	sheet-forming collagen	COL4A4|COL4A3|COL4A1|COL4A6|COL4A5
51651	2.8162e-05	0.00019978	15	66	1204	17702	maintenance of location in cell	MDFI|THRA|PDIA3|YWHAB|DAG1|SF1|NDC80|PCM1|FTH1|IL10|FLNA|APOE|ALB|HK3|CD4
34284	2.8162e-05	0.00019978	15	66	1204	17702	response to monosaccharide stimulus	COL4A3|PPARD|IRS2|HNF1A|ALDOB|SMAD2|NR0B2|IRS1|TGFB1|APOA2|EP300|PTK2B|CTSB|THBS1|INSR
5496	2.8162e-05	0.00019978	15	66	1204	17702	steroid binding	GC|SHBG|AR|C9|STAR|RXRB|RXRA|ESR1|NR3C2|NR3C1|ABCA1|ESR2|SYP|APOA2|SULT1E1
9746	2.8162e-05	0.00019978	15	66	1204	17702	response to hexose stimulus	COL4A3|PPARD|IRS2|HNF1A|ALDOB|SMAD2|NR0B2|IRS1|TGFB1|APOA2|EP300|PTK2B|CTSB|THBS1|INSR
9266	2.8572e-05	0.00020227	19	98	1204	17702	response to temperature stimulus	TF|THRA|CRYAA|IGFBP7|PPARG|CXCL10|ADRB2|ADRB1|HSF1|MT-CO2|VEGFA|NR2F6|DNAJA1|PEBP1|IL1B|CIRBP|NGFR|THBS1|DNAJA3
30814	2.8573e-05	0.00020227	21	115	1204	17702	regulation of cAMP metabolic process	GNAZ|CAP2|GNAI3|DRD3|GNAI2|OPRL1|GNAI1|DRD4|ABCA1|FSHR|FLNA|APLP1|ADRB2|CHRM4|ADRB1|NTRK1|PTH|CCR2|NTRK2|CAP1|GNG7
30799	2.9634e-05	0.00020956	22	124	1204	17702	regulation of cyclic nucleotide metabolic process	GNAZ|CAP2|GNAI3|DRD3|GNAI2|GNAI1|OPRL1|DRD4|ABCA1|FSHR|FLNA|APLP1|ADRB2|CHRM4|ADRB1|APOE|NTRK1|PTH|CCR2|NTRK2|CAP1|GNG7
51427	2.9767e-05	0.0002101	18	90	1204	17702	hormone receptor binding	RARG|RXRA|PPARG|RB1|CALR|DAXX|BRCA1|PTPN11|PRKCB|NR1H2|TYK2|LEP|TAF10|VDR|EP300|JAK1|JAK2|PAK1
70161	2.9774e-05	0.0002101	25	151	1204	17702	anchoring junction	JUB|PDLIM7|BCAR1|DAG1|ITGB5|ABI2|HP|RHOU|PTK2|PTK2B|PAK1|MLLT4|NPHP1|B4GALT1|PTPRC|PTPRM|ACTN1|VASP|GAK|ITGA6|ZNF384|SH3KBP1|TJP2|ITGA2B|ADAM15
42113	2.9806e-05	0.00021011	16	74	1204	17702	B cell activation	PTPRC|TP53|CD40|ITGB1|PRKCD|IL10|ADA|PRKCB|HDAC4|SHB|LAT2|LAX1|NTRK1|ADAM17|MS4A2|BLNK
5518	2.9973e-05	0.00021106	11	38	1204	17702	collagen binding	COL14A1|PDGFB|PDGFA|LACRT|SMAD4|PAK1|DCN|THBS1|SRGN|DPP4|FN1
6457	3.1261e-05	0.00021991	27	170	1204	17702	protein folding	HSPA1A|CCT3|CALR|CANX|CD74|PIN1|TTC1|APOA2|BAG1|BAG3|BAG2|DNAJA1|HSPE1|DNAJA3|HSPA8|TCP1|HSP90AA1|APCS|CLPX|ST13|HSPBP1|PPIE|CCT5|TBCD|PPID|PFDN4|DNAJB5
7093	3.2645e-05	0.0002294	13	52	1204	17702	mitotic cell cycle checkpoint	MAD1L1|CDK1|HRAS|TP53|TTK|RB1|CCNG1|TGFB1|CDKN1A|MAD2L1BP|MAD2L1|FBXO31|MAD2L2
60512	3.2773e-05	0.00022982	9	26	1204	17702	prostate gland morphogenesis	IGF1R|AR|RARG|ESR1|IGF1|TP63|HN1|ESR2|FRS2
10743	3.2773e-05	0.00022982	9	26	1204	17702	regulation of macrophage derived foam cell differentiation	NR1H2|APOB|ITGAV|CRP|PPARG|PLA2G2A|ITGB3|ABCA1|NR1H3
48489	3.3039e-05	0.00023121	10	32	1204	17702	synaptic vesicle transport	SYP|PLDN|SNCA|SYNJ1|DPYSL2|ITSN1|CDK5|SH3GL2|DNM2|AMPH
45727	3.3039e-05	0.00023121	10	32	1204	17702	positive regulation of translation	MAPK1|DAZ1|TNF|EP300|PTK2B|CIRBP|DAZL|HGF|THBS1|CD28
60525	3.3554e-05	0.00023408	6	11	1204	17702	prostate glandular acinus development	RXRA|ESR1|IGF1|TP63|HN1|FRS2
45123	3.3554e-05	0.00023408	6	11	1204	17702	cellular extravasation	SELP|TNF|ROCK1|SELE|SELPLG|ITGAM
46825	3.3554e-05	0.00023408	6	11	1204	17702	regulation of protein export from nucleus	GSK3B|IL1B|PRKACA|CDK5|PTPN11|BARD1
16604	3.4635e-05	0.00024137	29	190	1204	17702	nuclear body	ELF4|TIMM50|HSPA1A|ZBTB16|COIL|DAXX|SFRS4|SUMO1|TOE1|NPM1|U2AF1|SRRM1|TAF9|SKIL|DDX20|RNF34|ZMYM2|MAGOH|SFRS13A|TP53|UBE2I|NXF1|RB1|PCM1|RAD51|SFRS2|FYTTD1|SFPQ|RSRC1
5578	3.5255e-05	0.00024544	41	311	1204	17702	proteinaceous extracellular matrix	ELN|SNCA|DAG1|MMP7|VTN|DCN|CALR|MMP3|MMP2|TGFB1|APLP1|TIMP1|TNFRSF11B|COL9A2|COL7A1|TGFBI|SFTPD|FN1|DPT|COL4A4|COL4A3|COL4A1|PSAP|FBN1|NID1|SMC3|COL4A6|COL5A1|COL4A5|ANXA2|LAMA1|LAMA4|FBLN1|COL14A1|ITGA6|VEGFA|COL1A2|VCAN|ADAMTS1|COL1A1|ADAMTS4
6807	3.668e-05	0.00025509	195	2194	1204	17702	nitrogen compound metabolic process	CDX2|U2AF2|PGD|SNCA|XRCC1|GOT2|APP|SFRS4|MAT1A|LCAT|U2AF1|LSM3|CLNS1A|POLI|PTBP1|EXD3|PCM1|SARS2|SFRS3|SFRS2|RFC5|MAPK1|HNF4A|VEGFA|ATP5C1|PDGFRB|FUS|ALDOA|RBP4|RAD23B|RAD23A|ALDOB|PABPC4|HSPA1A|CHEK1|CDC34|XAB2|ADA|TK1|PABPC1|SFRS12|MLL|NOC4L|GUSB|CUGBP2|PPFIBP2|HGD|SMAD2|SMAD1|DVL1|CBLB|DCP2|PCNA|PON1|UTP14A|HNF1A|DMAP1|YBX1|CDT1|FXN|QKI|GHR|ATF7IP|CDC7|AR|EXOSC6|EXOSC4|TP53|SF1|RAD51|AMBP|TAF1…
1664	3.8485e-05	0.00026737	23	135	1204	17702	G-protein-coupled receptor binding	GNAZ|CAV2|GNAO1|GNAI3|UCHL1|C5|ADRBK1|POMC|CCL5|PNP|CCL18|CCL7|ARHGEF11|CXCL10|APLP1|ADRB1|GRIN2B|CCL21|GNB1|NEDD4|PTH|CCR2|GNG3
16324	4.0342e-05	0.00027998	26	163	1204	17702	apical plasma membrane	TF|SLC22A12|ERBB3|ERBB2|ANXA6|PTK2|TEK|HRG|DPP4|CIB1|RAB27A|MUC1|EGFR|INADL|MYO1A|CUBN|SIT1|TGFBR1|PRKCI|ADRB2|ATP6V1E1|ADAM17|CTSB|IGFBP2|LRP2|FEZ1
2053	4.0907e-05	0.00028244	8	21	1204	17702	positive regulation of mesenchymal cell proliferation	FGFR1|IRS2|PDGFA|VEGFA|TP63|IRS1|MYC|KDR
43154	4.0907e-05	0.00028244	8	21	1204	17702	negative regulation of caspase activity	CRYAA|SNCA|BIRC5|SFN|HSPA5|THBS1|HBXIP|DNAJA3
10469	4.0907e-05	0.00028244	8	21	1204	17702	regulation of receptor activity	CBLC|APP|SERPINE1|ADAM17|SHC1|EGF|PRKCD|HDAC6
51099	4.0914e-05	0.00028244	20	109	1204	17702	positive regulation of binding	TNF|CALD1|RELA|PPARG|VTN|HGF|TGFB1|IL10|UBE2N|HDAC4|EP300|INS|IKBKG|NPM1|PON1|IL1B|RARA|JAK2|TRAF6|IKBKB
51439	4.0948e-05	0.00028244	15	68	1204	17702	regulation of ubiquitin-protein ligase activity involved in mitotic cell cycle	ANAPC2|CDK1|CDC20|CDC16|CDC27|PSMB5|PSMB4|PSMB7|MAD2L1|PSMB1|PLK1|PSMD11|PSMB3|FBXO31|PSMD4
33189	4.0948e-05	0.00028244	15	68	1204	17702	response to vitamin A	RBP4|RARG|PDGFA|IGFBP7|RXRA|PPARG|MAP1B|SYNJ1|EP300|TFRC|DUSP1|IGF2R|RARA|COL1A1|IGFBP2
51340	4.1931e-05	0.00028892	17	84	1204	17702	regulation of ligase activity	ANAPC2|CDK1|CDC20|CDC16|CDC27|PIN1|UBE2N|PSMB5|PSMB4|PSMB7|MAD2L1|PSMB1|PLK1|PSMD11|PSMB3|FBXO31|PSMD4
48469	4.2195e-05	0.00029045	16	76	1204	17702	cell maturation	FGFR1|RET|MAEA|PSAP|PPARG|PICK1|ESR2|KDR|TIMP1|NRCAM|APP|PTK2B|VEGFA|CNTNAP2|FBXO31|AXIN1
43122	4.3336e-05	0.00029776	22	127	1204	17702	regulation of I-kappaB kinase/NF-kappaB cascade	TNF|RELA|FASLG|PARK2|CD40|BIRC2|FLNA|PRKCB|MAP3K7|UBE2N|TNFRSF1A|REL|MAP3K3|SQSTM1|TGM2|IL1B|UBD|TRAF6|IKBKB|MAP3K14|DNAJA3|CHUK
90046	4.339e-05	0.00029776	23	136	1204	17702	regulation of transcription regulator activity	USP7|THRA|TNF|TAF6|RELA|PPARG|RB1|HGF|FLNA|TGFB1|IL10|UBE2N|HDAC4|SUMO1|EP300|INS|IKBKG|NPM1|IL1B|JAK2|TRAF6|IKBKB|DNAJA3
51090	4.339e-05	0.00029776	23	136	1204	17702	regulation of transcription factor activity	USP7|THRA|TNF|TAF6|RELA|PPARG|RB1|HGF|FLNA|TGFB1|IL10|UBE2N|HDAC4|SUMO1|EP300|INS|IKBKG|NPM1|IL1B|JAK2|TRAF6|IKBKB|DNAJA3
70325	4.3859e-05	0.00029975	7	16	1204	17702	lipoprotein receptor binding	SYT1|APOA2|APOB|DKK1|LRP1|APOE|DNAJA1
33280	4.3859e-05	0.00029975	7	16	1204	17702	response to vitamin D	VDR|BGLAP|RXRA|IL1B|INSR|TGFB1|CXCL10
50709	4.3859e-05	0.00029975	7	16	1204	17702	negative regulation of protein secretion	APOA2|TNF|DRD3|INS|DRD4|SRGN|IL10
34341	4.3859e-05	0.00029975	7	16	1204	17702	response to interferon-gamma	VDR|SNCA|CALCOCO2|UBD|CITED1|DNAJA3|GCH1
6139	4.4388e-05	0.00030306	163	1785	1204	17702	nucleobase, nucleoside, nucleotide and nucleic acid metabolic process	RALY|THRA|CDX2|THRB|U2AF2|PGD|XRCC1|RBM9|PNP|TGFB1|SFRS4|APP|DDX24|U2AF1|SRRM1|LSM3|DDX20|CIB1|CLNS1A|POLI|DARS|MAGOH|PTBP1|PICK1|NEIL1|EXD3|PCM1|SFRS3|SARS2|SFRS2|RFC5|MAPK1|RBPMS|ATP9B|VEGFA|ATP5C1|XRN2|ALDOA|FUS|RAD23B|RBP4|STRAP|RAD23A|PABPC4|ALDOB|BMPR2|CHEK1|HSPA1A|CDC34|XAB2|ADA|TK1|HNRNPK|TCERG1|POLE2|HNRNPD|TAF9|RNF168|HNRNPC|PABPC1|EGF|DNAJA3|NOVA1|SFRS12|MAFF|CSTF2|MLL|NOC4L|TAF6|MET|C…
8306	4.4531e-05	0.00030373	10	33	1204	17702	associative learning	ATXN1|APP|HRAS|DRD3|GRIN2B|HTT|GRIN1|NLGN3|KIT|CDK5
30518	4.6068e-05	0.0003139	14	61	1204	17702	steroid hormone receptor signaling pathway	AR|TADA3|ESR1|NR0B2|ESR2|RB1|CALR|RBM9|DAXX|BRCA1|NEDD4|DNAJA1|JAK2|RARA
7159	4.6204e-05	0.00031419	9	27	1204	17702	leukocyte cell-cell adhesion	SELP|TNF|ROCK1|ITGB2|SELE|ITGB1|SELPLG|ITGAM|SYK
30199	4.6204e-05	0.00031419	9	27	1204	17702	collagen fibril organization	ATP7A|COL14A1|TGFBR1|COL1A2|COL1A1|COL5A1|ANXA2|DPT|TGFB2
45185	4.9072e-05	0.00033335	15	69	1204	17702	maintenance of protein location	MDFI|THRA|PDIA3|YWHAB|DAG1|SF1|NDC80|PCM1|IL10|FLNA|HK3|CD4|TMSB4X|TMSB4Y|SRGN
10556	5.5607e-05	0.00037737	245	2874	1204	17702	regulation of macromolecule biosynthetic process	HRAS|CDX2|CITED1|APP|MED28|WWP1|PQBP1|RARA|SAP30L|SYK|RARG|RXRB|RXRA|HNF4G|PCM1|PTPRO|MED10|MAPK1|HNF4A|JUN|VEGFA|F2|ZNF384|TGIF1|EIF2AK4|ERBB4|TADA3|ERBB2|POMC|CALR|MYBL2|NR1H2|TCF21|DRAP1|INS|HTATSF1|NR1H3|MDFI|ESRRA|SMAD9|MLL|MAP2K1|TGFBR1|SMAD4|ESRRG|SMAD2|SMAD1|HGF|NR1I3|PCNA|SMURF2|PPARD|HNF1A|TSG101|ELF4|PPARG|EZH2|SPI1|TP63|DMAP1|DAXX|YBX1|CDT1|GFI1B|DYNLL1|HSF1|NR2F6|ANP32A|QKI|HSF4|NR2F…
9749	5.5822e-05	0.00037844	14	62	1204	17702	response to glucose stimulus	COL4A3|PPARD|IRS2|HNF1A|SMAD2|NR0B2|IRS1|TGFB1|APOA2|EP300|PTK2B|CTSB|THBS1|INSR
51146	5.7419e-05	0.00038888	17	86	1204	17702	striated muscle cell differentiation	CDK1|CAV2|HRAS|ACTA1|RXRA|ERBB2|LMNA|IGF1|RB1|DVL1|APP|VEGFA|HRG|ADAM12|DNAJA3|CHUK|SNTA1
51101	5.7974e-05	0.00039225	25	157	1204	17702	regulation of DNA binding	USP7|TNF|THRA|PPARG|IL10|TGFB1|SUMO1|INS|NPM1|IL1B|TRAF6|DNAJA3|MDFI|TAF6|RELA|HGF|RB1|FLNA|UBE2N|HDAC4|EP300|JUN|IKBKG|JAK2|IKBKB
72001	5.8584e-05	0.00039597	19	103	1204	17702	renal system development	COL4A4|COL4A3|RBP4|THRA|TGFBR1|FBN1|SMAD4|TP63|NID1|SMAD1|ZBTB16|DCN|CITED1|TCF21|SPRY1|ITGA8|VEGFA|PDGFRB|ADAMTS1
31397	5.8918e-05	0.00039783	16	78	1204	17702	negative regulation of protein ubiquitination	ANAPC2|PRKCG|CDC20|CDC16|CDK5|CDC27|PSMB5|PSMB4|PSMB7|MAD2L1|PSMB1|PSMD11|PSMB3|FBXO31|PSMD4|VPS28
51817	6.046e-05	0.00040742	8	22	1204	17702	modification of morphology or physiology of other organism involved in symbiotic interaction	MBL2|C9|SP1|ALB|JUN|ELANE|INSR|CTSG
48259	6.046e-05	0.00040742	8	22	1204	17702	regulation of receptor-mediated endocytosis	PRKCA|SYNJ1|CBL|SERPINE1|PRKACA|VTN|CD2AP|SELE
43279	6.164e-05	0.00041496	13	55	1204	17702	response to alkaloid	GNAO1|DRD3|RELA|SLC6A3|PPARG|DRD4|DPYSL2|CDK5|SDC2|PTK2B|RYR2|IL1B|GHR
30099	6.3167e-05	0.00042402	18	95	1204	17702	myeloid cell differentiation	MAEA|THRA|LYN|PPARG|SOX6|OSTM1|ZBTB16|KIT|RB1|TGFB1|TIMP1|SP1|GAB2|VEGFA|UBD|JAK2|TRAF6|CHUK
5066	6.3238e-05	0.00042402	6	12	1204	17702	transmembrane receptor protein tyrosine kinase signaling protein activity	GAB2|SH2B2|SHC1|IRS1|FRS2|BLNK
43027	6.3238e-05	0.00042402	6	12	1204	17702	caspase inhibitor activity	SERPINB9|XIAP|SNCA|BIRC5|HSPA5|BCL2L1
48488	6.3238e-05	0.00042402	6	12	1204	17702	synaptic vesicle endocytosis	SYP|SNCA|SYNJ1|ITSN1|CDK5|AMPH
32768	6.4001e-05	0.00042786	9	28	1204	17702	regulation of monooxygenase activity	EGFR|VDR|TNF|APOE|INS|SNCA|IL1B|POR|GCH1
60688	6.4001e-05	0.00042786	9	28	1204	17702	regulation of morphogenesis of a branching structure	FGFR1|AR|TNF|PDGFA|RXRA|VEGFA|ESR1|HGF|TGFB1
48286	6.4001e-05	0.00042786	9	28	1204	17702	lung alveolus development	ATP7A|TCF21|PDGFA|VEGFA|SFTPD|BMPR2|IGF1|ADA|KDR
1933	6.5155e-05	0.00043471	11	41	1204	17702	negative regulation of protein amino acid phosphorylation	PRKCA|PRKCZ|JUN|SOCS1|PEBP1|PRKACA|PARK2|INSR|IGFBP3|PRKCD|TGFB1
3743	6.5155e-05	0.00043471	11	41	1204	17702	translation initiation factor activity	EIF4G1|EIF6|EIF4B|EIF4G2|EIF3A|EIF3B|NAT1|EIF4A2|EIF2S2|EIF3F|EIF3I
16070	6.6201e-05	0.00044125	97	967	1204	17702	RNA metabolic process	RALY|CDX2|THRA|THRB|U2AF2|RBM9|APP|SFRS4|DDX24|U2AF1|SRRM1|LSM3|DDX20|CLNS1A|DARS|MAGOH|PTBP1|PCM1|SARS2|SFRS3|SFRS2|RBPMS|VEGFA|XRN2|FUS|RBP4|STRAP|PABPC4|BMPR2|HSPA1A|XAB2|TCERG1|HNRNPK|HNRNPD|TAF9|PABPC1|HNRNPC|NOVA1|SFRS12|MAFF|MLL|CSTF2|TAF6|NOC4L|CUGBP2|MET|SNW1|SMAD2|SMAD1|RBMX|DVL1|PPIE|DCP2|GTF2F1|CIRBP|UTP14A|PDCD7|PUF60|E2F2|TNRC4|HNRNPLL|YBX1|HNRPLL|WARS|PCBP1|PCBP2|QKI|KHDRBS1|AR|EXO…
5543	6.6432e-05	0.00044235	28	187	1204	17702	phospholipid binding	TF|SYT1|ALDOB|ABCA1|CPN1|ANXA6|APOB|PFN2|APOA2|GAB2|APOE|APOH|SHC1|THBS1|PIK3R1|PLD1|F10|NCF1|PIK3C2B|MAP1B|PRKCI|SF1|ANXA5|ANXA2|SCIN|PLA2G2A|PON1|PEBP1
44463	6.744e-05	0.00044862	44	352	1204	17702	cell projection part	GABRB3|CRIPT|SLC22A12|CALD1|SNCA|WWC1|GIPC1|ADRBK1|ABI1|CANX|ADA|APP|DNALI1|GRIN2B|PTK2B|MAPT|EXOC4|CNTNAP2|SYNJ2|PAFAH1B1|DPP4|B4GALT1|MAG|CUBN|MAP2K1|STMN2|GRIN1|MAP1B|ESR1|GAN|DPYSL2|CDK5|GRM1|VASP|DCTN2|DVL1|MAPK1|CHRM4|ITGA8|MAP2|PEBP1|PDZK1|APBB1|FEZ1
5021	6.796e-05	0.0004503	5	8	1204	17702	vascular endothelial growth factor receptor activity	FLT1|FLT3|FLT4|PDGFRB|KDR
7183	6.796e-05	0.0004503	5	8	1204	17702	SMAD protein complex assembly	ZFYVE9|SMAD4|SMAD2|SMAD1|TGFB1
43550	6.796e-05	0.0004503	5	8	1204	17702	regulation of lipid kinase activity	VAV3|RB1|VAV2|IRS1|TGFB1
31690	6.796e-05	0.0004503	5	8	1204	17702	adrenergic receptor binding	ADRB1|NEDD4|UCHL1|ADRBK1|APLP1
5925	6.9281e-05	0.0004586	16	79	1204	17702	focal adhesion	PTPRC|JUB|PDLIM7|BCAR1|ITGB5|ACTN1|HP|RHOU|VASP|GAK|PTK2|PTK2B|SH3KBP1|ZNF384|PAK1|ITGA2B
19865	7.0186e-05	0.00046232	7	17	1204	17702	immunoglobulin binding	AMBP|FCGR2B|FCGR1A|MS4A2|FCGRT|FCGR3A|FCGR3B
2709	7.0186e-05	0.00046232	7	17	1204	17702	regulation of T cell mediated immunity	PVR|MAP3K7|PTPRC|IL1B|TRAF6|DPP4|B2M
10149	7.0186e-05	0.00046232	7	17	1204	17702	senescence	CDKN1A|HRAS|MAP2K1|TP53|CHEK1|CALR|PRKCD
10596	7.0186e-05	0.00046232	7	17	1204	17702	negative regulation of endothelial cell migration	PTPRM|APOE|APOH|THBS1|NR2F2|FGF2|TGFB1
46688	7.0186e-05	0.00046232	7	17	1204	17702	response to copper ion	ATP7A|CDK1|TFRC|LCAT|MT2A|ALDOB|PRNP
7005	7.0323e-05	0.00046277	22	131	1204	17702	mitochondrion organization	CAV2|YWHAZ|HSP90AA1|CRYAA|HTT|SNCA|TP53|TIMM50|SFN|BCL2L1|TIMM23|TP73|NDUFS7|ATP7A|CASP3|HTRA2|FXN|JUN|NDUFS8|TOMM20|SYNJ2|DNAJA3
6397	7.0837e-05	0.0004657	40	310	1204	17702	mRNA processing	RALY|TNRC4|STRAP|U2AF2|HNRNPLL|RBM9|XAB2|HNRPLL|YBX1|APLP1|SFRS4|APP|HNRNPK|U2AF1|SRRM1|QKI|LSM3|C2|PABPC1|DDX20|HNRNPC|SFRS12|KHDRBS1|CLNS1A|CSTF2|MAGOH|MET|CUGBP2|PTBP1|SF1|SFRS13A|SNW1|RBMX|SFRS3|SFRS2|PPIE|SFPQ|RSRC1|PUF60|XRN2
2695	7.5331e-05	0.0004938	13	56	1204	17702	negative regulation of leukocyte activation	FLT3|ERBB2|TGFB1|IL10|CD74|CASP3|CBLB|LAX1|IL4R|SFTPD|INPP5D|VSIG4|PAG1
32526	7.5331e-05	0.0004938	13	56	1204	17702	response to retinoic acid	RBP4|RARG|PDGFA|IGFBP7|RXRA|SYNJ1|EP300|TFRC|DUSP1|IGF2R|RARA|COL1A1|IGFBP2
46890	7.5331e-05	0.0004938	13	56	1204	17702	regulation of lipid biosynthetic process	TNF|PDGFB|STAR|PDGFA|IGFBP7|SF1|BRCA1|NR1H2|LEP|APOB|INS|APOE|NR1H3
51437	8.0854e-05	0.00052794	14	64	1204	17702	positive regulation of ubiquitin-protein ligase activity involved in mitotic cell cycle	ANAPC2|CDK1|CDC20|CDC16|CDC27|PSMB5|PSMB4|PSMB7|PSMB1|PLK1|PSMD11|PSMB3|FBXO31|PSMD4
50671	8.0854e-05	0.00052794	14	64	1204	17702	positive regulation of lymphocyte proliferation	PTPRC|IRS2|CD40|HGF|PNP|ADA|CD74|CDKN1A|ZAP70|IL1B|TRAF6|DNAJA3|CD28|SYK
30426	8.0854e-05	0.00052794	14	64	1204	17702	growth cone	STMN2|SNCA|GRIN1|MAP1B|ABI1|DPYSL2|CDK5|DCTN2|DVL1|PTK2B|MAPT|EXOC4|PAFAH1B1|APBB1
16363	8.0854e-05	0.00052794	14	64	1204	17702	nuclear matrix	MAEA|TP53|LMNA|SMC3|ATXN1|ATXN3|GMCL1|SFPQ|CFL2|CFL1|SRRM1|JAK2|ALOX5|MATR3
34330	8.2527e-05	0.00053834	15	72	1204	17702	cell junction organization	PARD6A|JUB|TAOK2|ITGB4|PRKCI|ACTN1|HP|ITGB3|PLEC1|CD151|TGFB1|TGFB2|CD9|ITGA6|PTK2B
30054	8.262e-05	0.00053843	59	522	1204	17702	cell junction	JUB|SYT1|GABRB3|PDLIM7|BCAR1|SYT9|ARHGAP17|HP|ITSN1|RHOU|SYP|GRIN2B|GRIN2D|SLC2A1|PAK1|DPP4|SHC4|INADL|PTPRM|PICK1|PRKCI|ACTN1|PTPRO|VASP|GAK|GABRR2|GABRR1|CHRM4|SH3KBP1|ZNF384|ADAM15|ITGA2B|PRKCZ|CRIPT|DAG1|ITGB5|ABI2|ABI1|ADA|CDH5|PIN1|AMPH|PTK2|SYN1|PTK2B|MLLT4|NPHP1|PARD6A|B4GALT1|PTPRC|GRIN1|PPP1R9A|ITGA6|RAPSN|CHRND|TJP2|SNTA1|DNM2|FEZ1
50868	8.2896e-05	0.0005397	11	42	1204	17702	negative regulation of T cell activation	CBLB|CASP3|LAX1|ERBB2|IL4R|SFTPD|VSIG4|PAG1|CD74|IL10|TGFB1
2690	8.7198e-05	0.00056684	8	23	1204	17702	positive regulation of leukocyte chemotaxis	C3AR1|VEGFA|SERPINE1|ADAM17|HGF|F7|THBS1|CXCL10
7270	8.7231e-05	0.00056684	9	29	1204	17702	nerve-nerve synaptic transmission	PLAT|KIF1B|DRD3|GABRB3|GRIN2D|SNCA|PARK2|SHC3|CDK5
44456	8.8281e-05	0.00057311	36	271	1204	17702	synapse part	SYT1|YWHAZ|SNCAIP|GABRB3|ERBB4|CRIPT|ERBB3|CALD1|ERBB2|SYT9|GIPC1|AMPH|SYP|SYN1|GRIN2B|PTK2B|GRIN2D|EXOC4|SHC4|GRIN1|PICK1|MAP1B|GRM1|GABRR2|CHRM4|GABRR1|EPS8|RAPSN|ITGA8|PI4K2A|RAB5A|PEBP1|CHRND|FEZ1|DNM2|SNTA1
32844	8.8763e-05	0.00057567	22	133	1204	17702	regulation of homeostatic process	PTPRC|BGLAP|TNF|LMO2|SNCA|SPI1|ITGB3|CCL5|SRC|TGFB1|ADA|TNFRSF11B|LACRT|F2|VEGFA|ADAM17|RYR2|IL1B|MS4A2|RNF10|INPP5D|MYC
51493	9.6545e-05	0.00062554	23	143	1204	17702	regulation of cytoskeleton organization	CAPZA3|STMN2|PDGFA|CAPZA1|VIL1|MAP1B|HP|PARK2|BRCA1|PFN2|EP300|GSN|MAPT|NPM1|CFL1|SCIN|MAP2|MAP4|TMSB4X|CLASP2|TMSB4Y|C13ORF34|RASA1
32946	9.668e-05	0.00062581	14	65	1204	17702	positive regulation of mononuclear cell proliferation	PTPRC|IRS2|CD40|HGF|PNP|ADA|CD74|CDKN1A|ZAP70|IL1B|TRAF6|DNAJA3|CD28|SYK
75	0.00010006	0.00064705	19	107	1204	17702	cell cycle checkpoint	MAD1L1|CDK1|HRAS|TP53|TTK|CHEK1|BIRC5|RB1|CCNG1|TGFB1|BRCA1|CDT1|PTPN11|CDKN1A|MAD2L1|MAD2L1BP|PLK1|FBXO31|MAD2L2
8344	0.00010028	0.00064766	12	50	1204	17702	adult locomotory behavior	ATXN1|APP|EPS8|HTRA2|FXN|GRIN2D|SNCA|DRD4|CSTB|PAFAH1B1|PARK2|NGF
32801	0.00010073	0.00064766	4	5	1204	17702	receptor catabolic process	NEDD4|SMURF1|CDK5|TGFB1
30449	0.00010073	0.00064766	4	5	1204	17702	regulation of complement activation	A2M|MASP1|C3|SERPING1
90218	0.00010073	0.00064766	4	5	1204	17702	positive regulation of lipid kinase activity	VAV3|VAV2|IRS1|TGFB1
48156	0.00010073	0.00064766	4	5	1204	17702	tau protein binding	APOE|SNCA|AATF|HDAC6
31694	0.00010073	0.00064766	4	5	1204	17702	alpha-2A adrenergic receptor binding	ADRB1|UCHL1|ADRBK1|APLP1
2699	0.00010461	0.00067132	11	43	1204	17702	positive regulation of immune effector process	PVR|MAP3K7|SH2D1A|GAB2|HPX|C3|MS4A2|IL1B|TRAF6|SYK|B2M
45766	0.00010461	0.00067132	11	43	1204	17702	positive regulation of angiogenesis	TNFRSF1A|TF|C3AR1|C3|CCR3|VEGFA|C5|SERPINE1|IL1B|THBS1|FGF2
51059	0.00010812	0.00068992	7	18	1204	17702	NF-kappaB binding	PPARD|EP300|TP53BP2|RELA|GSK3B|NPM1|DNAJA3
45055	0.00010812	0.00068992	7	18	1204	17702	regulated secretory pathway	LAT|LAT2|YWHAZ|PI4K2A|SMAD1|CDK5|RAB27A
48008	0.00010812	0.00068992	7	18	1204	17702	platelet-derived growth factor receptor signaling pathway	PLAT|PDGFB|PDGFA|BCAR1|VEGFA|PDGFRB|JAK2
30291	0.00010812	0.00068992	7	18	1204	17702	protein serine/threonine kinase inhibitor activity	YWHAG|CASP3|CDKN1A|CDKN1B|CDKN2C|PRKACA|SFN
32410	0.00010812	0.00068992	7	18	1204	17702	negative regulation of transporter activity	ADRB2|APOA2|DRD3|GNAI2|SNCA|DRD4|INSR
31623	0.00010812	0.00068992	7	18	1204	17702	receptor internalization	DRD3|NEDD4|GRB2|SNCA|RAB5A|DNM2|GHR
90047	0.00011057	0.00070356	16	82	1204	17702	positive regulation of transcription regulator activity	TNF|RELA|PPARG|HGF|TGFB1|IL10|UBE2N|HDAC4|EP300|INS|IKBKG|NPM1|IL1B|JAK2|TRAF6|IKBKB
51091	0.00011057	0.00070356	16	82	1204	17702	positive regulation of transcription factor activity	TNF|RELA|PPARG|HGF|TGFB1|IL10|UBE2N|HDAC4|EP300|INS|IKBKG|NPM1|IL1B|JAK2|TRAF6|IKBKB
5924	0.00011057	0.00070356	16	82	1204	17702	cell-substrate adherens junction	PTPRC|JUB|PDLIM7|BCAR1|ITGB5|ACTN1|HP|RHOU|VASP|GAK|PTK2|PTK2B|SH3KBP1|ZNF384|PAK1|ITGA2B
5154	0.00011068	0.00070358	6	13	1204	17702	epidermal growth factor receptor binding	CBLC|VAV3|GRB2|SHC1|VAV2|EGF
6606	0.00011462	0.00072793	15	74	1204	17702	protein import into nucleus	TNF|PDIA3|HTT|TP53|LMNA|TGFB1|TGFB2|MAPK1|CBLB|ZFYVE9|JUN|F2|JAK2|NCKIPSD|FGF2
70665	0.00011513	0.00073047	14	66	1204	17702	positive regulation of leukocyte proliferation	PTPRC|IRS2|CD40|HGF|PNP|ADA|CD74|CDKN1A|ZAP70|IL1B|TRAF6|DNAJA3|CD28|SYK
18105	0.00011714	0.00074256	9	30	1204	17702	peptidyl-serine phosphorylation	PRKCA|PRKCZ|TGFBR1|GSK3B|MAP4K1|ADRBK1|PRKACA|CDK5|MAP3K12
2637	0.00012303	0.00077526	8	24	1204	17702	regulation of immunoglobulin production	RBP4|TNF|HPX|HGF|CD40|TRAF6|IL10|TGFB1
10970	0.00012303	0.00077526	8	24	1204	17702	microtubule-based transport	PRKCZ|APP|KIF1B|MAP2K1|MAP1S|HTT|PAFAH1B1|LRPPRC
10464	0.00012303	0.00077526	8	24	1204	17702	regulation of mesenchymal cell proliferation	FGFR1|IRS2|PDGFA|VEGFA|TP63|IRS1|MYC|KDR
32570	0.00012303	0.00077526	8	24	1204	17702	response to progesterone stimulus	ERBB4|ERBB2|RELA|SOCS1|THBS1|TGFB1|NR1H3|TGFB2
33500	0.00012311	0.00077526	12	51	1204	17702	carbohydrate homeostasis	RBP4|HNF1A|SLC2A4|INS|PPARG|SERPINE1|BAD|IRS1|INSR|STAT3|CPN1|PTPN11
42593	0.00012311	0.00077526	12	51	1204	17702	glucose homeostasis	RBP4|HNF1A|SLC2A4|INS|PPARG|SERPINE1|BAD|IRS1|INSR|STAT3|CPN1|PTPN11
48634	0.00012311	0.00077526	12	51	1204	17702	regulation of muscle organ development	CDK1|FGFR1|RBP4|HDAC4|ADRB2|THRA|HN1|HRG|NGFR|IGFBP3|FGF2|TGFB1
45862	0.00013055	0.00082062	10	37	1204	17702	positive regulation of proteolysis	HSPBP1|SUMO1|TNF|EP300|PLK1|APOE|MDM2|IL1B|STUB1|FURIN
30850	0.00013055	0.00082062	10	37	1204	17702	prostate gland development	IGF1R|AR|RARG|RXRA|ESR1|IGF1|TP63|HN1|ESR2|FRS2
50679	0.00013099	0.00082257	11	44	1204	17702	positive regulation of epithelial cell proliferation	B4GALT1|EGFR|ERBB4|ERBB2|LACRT|VEGFA|IGF1|FGF2|TGFB1|MAP2K5|KDR
3714	0.0001333	0.00083423	23	146	1204	17702	transcription corepressor activity	ATF7IP|E2F1|EID1|CDX2|THRB|TSG101|HTT|SF1|YWHAB|NR0B2|DMAP1|PCM1|RBM9|SFRS2|HDAC4|HDAC3|LRP1|DRAP1|TGIF1|RARA|SKIL|HSF4|NR2F2
7254	0.00013334	0.00083423	13	59	1204	17702	JNK cascade	MDFI|MAP4K1|MINK1|DAXX|MAP4K5|CRKL|MAP3K2|MAP3K10|MAPK8|PAK1|TRAF6|MAP3K12|SYK
8277	0.00013334	0.00083423	13	59	1204	17702	regulation of G-protein coupled receptor protein signaling pathway	KLK6|CAV2|DRD3|SNCA|ADRBK1|PDE6G|ADA|ADRB2|RGS12|RGS2|GPSM1|GNG4|GNG7
10001	0.00013334	0.00083423	13	59	1204	17702	glial cell differentiation	EGFR|ERBB3|DTX1|ERBB2|IGF1|HN1|C1S|SOX6|CDK5|CDKN2C|GSN|EXOC4|FGF2
45637	0.00013439	0.00084003	15	75	1204	17702	regulation of myeloid cell differentiation	HIST4H4|ESRRA|BGLAP|TNF|LMO2|SPI1|ZBTB16|RB1|CCL5|LEP|JUN|SCIN|RARA|INPP5D|TRAF6
48568	0.00013829	0.00086362	30	215	1204	17702	embryonic organ development	RBP4|FGFR1|THRA|CDX2|LMO2|GRB2|ADA|IL10|CITED1|TCF21|SPRY2|HSF1|MYO15A|SH2B3|FRS2|MDFI|EGFR|RARG|MLL|CRYAA|MAP2K1|TGFBR1|BIRC6|SMAD2|EPHA2|PLG|MAPK1|SP1|ITGA8|VEGFA
35240	0.00014432	0.00089794	5	9	1204	17702	dopamine binding	ADRB2|ADRB1|DRD3|SLC6A3|DRD4
70064	0.00014432	0.00089794	5	9	1204	17702	proline-rich region binding	NEDD4|ABI2|ABL1|APBB1|GHR
19864	0.00014432	0.00089794	5	9	1204	17702	IgG binding	FCGR2B|FCGR1A|FCGRT|FCGR3A|FCGR3B
51023	0.00014432	0.00089794	5	9	1204	17702	regulation of immunoglobulin secretion	RBP4|TNF|HGF|CD40|TRAF6
323	0.00014517	0.00090153	32	236	1204	17702	lytic vacuole	ALDOB|HLA-DMB|ITM2C|PCP|CD74|ADA|LAPTM5|SFTPD|MCOLN1|VPS36|SRGN|GBA|RAB27A|AGA|CUBN|PSAP|GUSB|CD1B|CD63|HLA-DQA1|ADRB2|TOM1L1|NBR1|IGF2R|CTSD|MPO|NEU1|CTSB|ARL8B|LRP2|CTSF|HLA-DRA
5764	0.00014517	0.00090153	32	236	1204	17702	lysosome	ALDOB|HLA-DMB|ITM2C|PCP|CD74|ADA|LAPTM5|SFTPD|MCOLN1|VPS36|SRGN|GBA|RAB27A|AGA|CUBN|PSAP|GUSB|CD1B|CD63|HLA-DQA1|ADRB2|TOM1L1|NBR1|IGF2R|CTSD|MPO|NEU1|CTSB|ARL8B|LRP2|CTSF|HLA-DRA
48015	0.00014882	0.00092335	16	84	1204	17702	phosphoinositide-mediated signaling	PIK3CG|HIST4H4|PIK3C2B|ERBB2|GNG13|IGF1|NDC80|IGF1R|GAB2|GSN|GNB1|LACRT|CKS2|TGM2|PCNA|PIK3CA
82	0.00015025	0.0009305	12	52	1204	17702	G1/S transition of mitotic cell cycle	EGFR|CDC7|MNAT1|CDKN1A|CDKN1B|CDKN2C|SKP2|ADAM17|CDC34|RB1|RHOU|CDC25A
7163	0.00015025	0.0009305	12	52	1204	17702	establishment or maintenance of cell polarity	LAMA1|IGF1R|CAP2|MACF1|CFL1|PRKCI|EXOC4|PAFAH1B1|NDC80|CLASP2|CAP1|ARHGEF11
21954	0.00015517	0.00095661	9	31	1204	17702	central nervous system neuron development	LEP|PRKCA|ATP7A|PTK2|PAFAH1B1|PRKACA|CDK5|EPHB1|EPHB2
5080	0.00015517	0.00095661	9	31	1204	17702	protein kinase C binding	YWHAG|PLD1|SQSTM1|PICK1|PAK1|IRS1|FLNA|FEZ1|PRKCB
42246	0.00015517	0.00095661	9	31	1204	17702	tissue regeneration	KLK6|GSN|SERPINE1|IGF1|HN1|IGFBP1|PLG|TM4SF4|PLAUR
45621	0.00015517	0.00095661	9	31	1204	17702	positive regulation of lymphocyte differentiation	IL4R|ZAP70|RARA|INPP5D|BAD|PNP|CD74|ADA|SYK
45428	0.00015517	0.00095661	9	31	1204	17702	regulation of nitric oxide biosynthetic process	EGFR|HSP90AA1|TNF|INS|IL1B|JAK2|HBB|INSR|IL10
30534	0.00015706	0.00096737	15	76	1204	17702	adult behavior	DRD3|DRD4|SNCA|PARK2|CDK5|ATXN1|LEP|APP|EPS8|HTRA2|FXN|GRIN2D|CSTB|PAFAH1B1|NGF
4867	0.00015849	0.0009753	17	93	1204	17702	serine-type endopeptidase inhibitor activity	A2M|CAP2|SERPING1|FURIN|SPINK7|AMBP|SERPINB9|APP|COL7A1|SERPINF2|SERPINA5|SERPINE1|SERPINA4|SERPINB2|SERPINC1|PEBP1|HRG
4709	0.00016117	0.00098815	7	19	1204	17702	MAP kinase kinase kinase activity	EGFR|MAP3K7|MAP3K3|MAP3K2|MAP3K10|MAP3K14|MAP3K12
30593	0.00016117	0.00098815	7	19	1204	17702	neutrophil chemotaxis	PRKCA|IL1B|ITGB2|PRKACA|ITGAM|SYK|TGFB2
48639	0.00016117	0.00098815	7	19	1204	17702	positive regulation of developmental growth	ANAPC2|ADRB2|EP300|MAPT|MAP1B|INSR|NGF
32370	0.00016117	0.00098815	7	19	1204	17702	positive regulation of lipid transport	NR1H2|LRP1|APOE|PON1|IL1B|ABCA1|NR1H3
51258	0.00016282	0.00099644	11	45	1204	17702	protein polymerization	TUBB|FGG|FGA|GSN|FGB|TUBB2A|WASF1|FBXO31|TUBA1A|WAS|TUBB3
17157	0.00016282	0.00099644	11	45	1204	17702	regulation of exocytosis	B4GALT1|PRKCA|SYT1|GAB2|SNCA|SYT9|MS4A2|PRKACA|CDK5|FGF2|SYK
17053	0.00016647	0.0010179	10	38	1204	17702	transcriptional repressor complex	HDAC4|HDAC3|CDX2|CSNK2A1|LRP1|YWHAB|MTA1|DDX20|ZBTB16|CHD3
50873	0.0001702	0.001036	8	25	1204	17702	brown fat cell differentiation	LAMA4|ADRB2|ADRB1|SLC2A4|ITGA6|RGS2|PPARG|SH2B2
2824	0.0001702	0.001036	8	25	1204	17702	positive regulation of adaptive immune response based on somatic recombination of immune receptors built from immunoglobulin superfamily domains	PVR|MAP3K7|HPX|C3|IL1B|TRAF6|ADA|B2M
10595	0.0001702	0.001036	8	25	1204	17702	positive regulation of endothelial cell migration	PDGFB|VEGFA|BMPR2|ITGB3|THBS1|FGF2|TGFB1|KDR
30010	0.0001702	0.001036	8	25	1204	17702	establishment of cell polarity	LAMA1|IGF1R|CFL1|PRKCI|EXOC4|PAFAH1B1|NDC80|ARHGEF11
45429	0.0001702	0.001036	8	25	1204	17702	positive regulation of nitric oxide biosynthetic process	EGFR|HSP90AA1|TNF|INS|IL1B|JAK2|HBB|INSR
7188	0.00017193	0.0010456	16	85	1204	17702	G-protein signaling, coupled to cAMP nucleotide second messenger	GNAZ|GNAI2|DRD3|OPRL1|GNAI1|WASF2|DRD4|FPR1|FSHR|FLNA|APLP1|ADRB2|CHRM4|ADRB1|CCR3|PTH
43524	0.00018234	0.0011051	12	53	1204	17702	negative regulation of neuron apoptosis	HRAS|ROCK1|ERBB3|HTT|NTRK1|SNCA|BCL2L1|ITSN1|FURIN|RASA1|TP73|NGF
10741	0.00018234	0.0011051	12	53	1204	17702	negative regulation of intracellular protein kinase cascade	AMBP|IGF1R|SPRY2|SPRY1|HDAC3|DRD3|SOCS1|DAG1|PEBP1|HGS|IGF1|DNAJA3
51043	0.00018255	0.0011051	6	14	1204	17702	regulation of membrane protein ectodomain proteolysis	TNF|APOE|IL1B|FURIN|IL10|TIMP1
5852	0.00018255	0.0011051	6	14	1204	17702	eukaryotic translation initiation factor 3 complex	EIF3A|EIF3B|EIF3G|EIF3F|EIF3I|EIF3J
8625	0.00018255	0.0011051	6	14	1204	17702	induction of apoptosis via death domain receptors	CASP3|TNF|FASLG|DIABLO|DAXX|CRADD
51170	0.00018298	0.0011057	15	77	1204	17702	nuclear import	TNF|PDIA3|HTT|TP53|LMNA|TGFB1|TGFB2|MAPK1|CBLB|ZFYVE9|JUN|F2|JAK2|NCKIPSD|FGF2
42035	0.00018298	0.0011057	15	77	1204	17702	regulation of cytokine biosynthetic process	TNF|RELA|ELANE|HGF|IL10|APOA2|REL|SFTPD|IL1B|CD4|INPP5D|THBS1|TRAF6|CD28|SYK
43565	0.00018346	0.0011077	67	631	1204	17702	sequence-specific DNA binding	E2F1|PPARD|THRA|HNF1A|CDX2|THRB|ELF4|PPARG|SPI1|TP63|CITED1|HSF1|NR2F6|RARA|HSF4|NR2F2|MYC|DISC1|AR|RARG|BATF2|RXRB|RELA|MTA3|SF1|TP53|ESR1|MTA1|HN1|HNF4G|ESR2|PCM1|EP300|HNF4A|JUN|TGIF1|TNF|NR3C2|ELK1|SOX6|NR3C1|NR2C2|NR1H2|VDR|TSPYL2|DRAP1|HNRNPD|RNF10|TAF9|RHOXF2|NR1H3|NFATC1|MAFF|ESRRA|MLL|SMAD4|ESRRG|ZNF24|SMAD2|STAT1|STAT3|TP73|LAT|NR1I3|SP1|LASS2|NR5A2
7517	0.00019255	0.0011615	30	219	1204	17702	muscle organ development	CAV2|RBP4|ERBB3|ERBB2|TP63|SOX6|DCN|TGFB2|CXCL10|APP|HRG|SKIL|NR2F2|DNAJA3|CDK1|ACTA1|RXRA|LMNA|IGF1|CDK5|DVL1|EP300|MAPK12|SVIL|VEGFA|PDGFRB|CHRND|CTSB|SNTA1|IGFBP5
14075	0.00020098	0.0012113	11	46	1204	17702	response to amine stimulus	CDK1|DRD3|TRDMT1|RELA|DRD4|CFL1|ALDOB|CTSB|DPYSL2|MMP3|CHUK
16525	0.00020296	0.00122	9	32	1204	17702	negative regulation of angiogenesis	COL4A3|PTPRM|KLK3|HK3|SERPINE1|APOH|FASLG|THBS1|CXCL10
50728	0.00020296	0.00122	9	32	1204	17702	negative regulation of inflammatory response	PSMB4|ADRB2|APOE|INS|PPARG|ELANE|SERPINC1|ADA|IL10
30888	0.00020296	0.00122	9	32	1204	17702	regulation of B cell proliferation	PTPRC|IRS2|CASP3|CDKN1A|INPP5D|CD40|CD74|ADA|IL10
48872	0.0002072	0.0012443	17	95	1204	17702	homeostasis of number of cells	MAEA|THRA|LYN|SOX6|HGF|RB1|TGFB1|TIMP1|CASP3|SP1|IKBKG|VEGFA|SH2B2|JAK2|SKIL|IKBKB|DNAJA3
32943	0.00021036	0.001261	10	39	1204	17702	mononuclear cell proliferation	PTPRC|SHB|FYN|ELF4|TP53|CD40|PRKCD|ITGAM|IL10|TGFB1
30667	0.00021036	0.001261	10	39	1204	17702	secretory granule membrane	SYT1|SELP|CD9|CD46|RAB5A|SYT9|ITGB3|CD63|ITGA2B|RAB27A
48610	0.00021306	0.0012761	25	170	1204	17702	reproductive cellular process	RBP4|CAPZA3|TP63|KIT|ZBTB16|BCL2L1|TGFB1|PTK2B|DAZL|PAFAH1B1|NPHP1|AXIN1|SHBG|B4GALT1|AR|RXRA|TGFBR1|PICK1|HN1|ESR2|FSHR|ORF3|FBXO31|PEBP1|TSSK6
48771	0.00022011	0.0013159	12	54	1204	17702	tissue remodeling	ATP7A|ADRB2|HNF1A|ERBB3|ERBB2|PTH|VEGFA|TGM2|IGF1|TRAF6|PLG|TGFB1
48565	0.00022011	0.0013159	12	54	1204	17702	digestive tract development	TCF21|RET|THRA|EP300|TGFBR1|RXRA|TP63|SMAD2|HN1|ADA|TGFB1|TP73
10876	0.00022258	0.0013295	23	151	1204	17702	lipid localization	RBP4|PPARD|C9|TNF|HNF1A|STAR|DRD3|PSAP|DRD4|PPARG|ABCA1|GOT2|LAT|APOA2|APOB|LPA|ATP9B|APOE|LCAT|APOH|SLC27A6|IL1B|SLC27A5
51436	0.00022629	0.0013469	13	62	1204	17702	negative regulation of ubiquitin-protein ligase activity involved in mitotic cell cycle	ANAPC2|CDC20|CDC16|CDC27|PSMB5|PSMB4|PSMB7|MAD2L1|PSMB1|PSMD11|PSMB3|FBXO31|PSMD4
1889	0.00022629	0.0013469	13	62	1204	17702	liver development	HNF1A|THRA|RELA|RXRA|ERBB2|ALDOB|HN1|HGF|ADA|HDAC3|EP300|SP1|IGF2R
55088	0.00022629	0.0013469	13	62	1204	17702	lipid homeostasis	IRS2|C9|PPARG|ABCA1|NR1H2|ASGR2|APOB|APOA2|HNF4A|INS|APOE|LCAT|NR5A2
30217	0.00022629	0.0013469	13	62	1204	17702	T cell differentiation	PTPRC|FLT3|TP53|MINK1|TGFB1|CD74|ATP7A|ZAP70|ADAM17|CD4|DNAJA3|CD28|SYK
19887	0.00022767	0.0013528	16	87	1204	17702	protein kinase regulator activity	ERBB3|SOCS1|SFN|CXCL10|CDKN1A|CASP3|YWHAG|CDKN1B|TOM1L1|CDKN2C|PRKAR1A|CKS2|PRKACA|HRG|EGF|FGF2
30055	0.00022767	0.0013528	16	87	1204	17702	cell-substrate junction	PTPRC|JUB|PDLIM7|BCAR1|ITGB5|ACTN1|HP|RHOU|VASP|GAK|PTK2|PTK2B|SH3KBP1|ZNF384|PAK1|ITGA2B
19956	0.00023128	0.0013706	8	26	1204	17702	chemokine binding	CCR8|A2M|CMKLR1|CXCR4|CCR1|CCR3|CCR2|CXCR3
2821	0.00023128	0.0013706	8	26	1204	17702	positive regulation of adaptive immune response	PVR|MAP3K7|HPX|C3|IL1B|TRAF6|ADA|B2M
7257	0.00023128	0.0013706	8	26	1204	17702	activation of JUN kinase activity	MDFI|MAP4K5|MAP3K2|MAP3K10|MAP4K1|PAK1|DAXX|SYK
50764	0.00023345	0.0013762	7	20	1204	17702	regulation of phagocytosis	MBL2|TUB|C3|SFTPD|CALR|TGFB1|AHSG
34612	0.00023345	0.0013762	7	20	1204	17702	response to tumor necrosis factor	VDR|CASP3|UBD|CCL5|INSR|SELE|GCH1
8154	0.00023345	0.0013762	7	20	1204	17702	actin polymerization or depolymerization	GSN|WASF1|ABI2|ABI1|WASL|WAS|DSTN
44246	0.00023345	0.0013762	7	20	1204	17702	regulation of multicellular organismal metabolic process	ADRB2|ADRB1|EP300|F2|CST3|HGF|TGFB1
42787	0.00023345	0.0013762	7	20	1204	17702	protein ubiquitination involved in ubiquitin-dependent protein catabolic process	CBLC|ARIH2|NEDD4|RNF11|MDM2|PARK2|SMURF1
48169	0.00023345	0.0013762	7	20	1204	17702	regulation of long-term neuronal synaptic plasticity	SYP|HRAS|GRIN2B|SNCA|RAB5A|KIT|EPHB2
9615	0.00023605	0.0013894	22	142	1204	17702	response to virus	PTPRC|TNF|RELA|HGF|STAT1|HBXIP|CCL5|IFNAR1|IFNAR2|PLSCR1|APOB|CCT5|CCDC130|CXCR4|GTF2F1|PCBP2|CFL1|TPT1|MST1R|STMN1|MX1|IFNGR2
51640	0.00023611	0.0013894	17	96	1204	17702	organelle localization	STX5|MYO1A|MAP2K1|NDC80|BIRC5|PCM1|PTK2|ALB|MAP1S|HK3|NPM1|SYNJ2|PAFAH1B1|LRPPRC|FEZ1|RAB27A|HDAC6
10975	0.00023883	0.0014042	18	105	1204	17702	regulation of neuron projection development	MAG|ANAPC2|STMN2|MAP1B|CDC20|SMAD1|ITM2C|EPHB2|NRCAM|PTK2|EP300|APOE|MAPT|SKIL|NGFR|DISC1|FEZ1|NGF
51705	0.00026238	0.0015413	9	33	1204	17702	behavioral interaction between organisms	APP|HRAS|THRA|DRD3|GRIN2B|HTT|DRD4|IL1B|NLGN3
18209	0.00026356	0.0015429	10	40	1204	17702	peptidyl-serine modification	PRKCA|PRKCZ|TGFBR1|GSK3B|MAP4K1|ADRBK1|PRKACA|DCN|CDK5|MAP3K12
51781	0.00026356	0.0015429	10	40	1204	17702	positive regulation of cell division	IGF1R|PDGFB|PDGFA|VEGFA|PTN|IL1B|IGF2|FGF2|TGFB1|TGFB2
70661	0.00026356	0.0015429	10	40	1204	17702	leukocyte proliferation	PTPRC|SHB|FYN|ELF4|TP53|CD40|PRKCD|ITGAM|IL10|TGFB1
2700	0.00026356	0.0015429	10	40	1204	17702	regulation of production of molecular mediator of immune response	MAP3K7|RBP4|APOA2|TNF|HPX|HGF|CD40|TRAF6|IL10|TGFB1
43123	0.00026604	0.001556	19	115	1204	17702	positive regulation of I-kappaB kinase/NF-kappaB cascade	TNF|RELA|FASLG|PARK2|CD40|BIRC2|FLNA|PRKCB|MAP3K7|UBE2N|TNFRSF1A|REL|MAP3K3|TGM2|IL1B|UBD|TRAF6|MAP3K14|CHUK
61008	0.00026761	0.0015612	13	63	1204	17702	hepaticobiliary system development	HNF1A|THRA|RELA|RXRA|ERBB2|ALDOB|HN1|HGF|ADA|HDAC3|EP300|SP1|IGF2R
31098	0.00026761	0.0015612	13	63	1204	17702	stress-activated protein kinase signaling cascade	MDFI|MAP4K1|MINK1|DAXX|MAP4K5|CRKL|MAP3K2|MAP3K10|MAPK8|PAK1|TRAF6|MAP3K12|SYK
31145	0.00026761	0.0015612	13	63	1204	17702	anaphase-promoting complex-dependent proteasomal ubiquitin-dependent protein catabolic process	ANAPC2|CDK1|CDC20|CDC16|CDC27|PSMB5|PSMB4|PSMB7|MAD2L1|PSMB1|PSMD11|PSMB3|PSMD4
279	0.00027183	0.0015808	42	352	1204	17702	M phase	MAD1L1|TUBB2A|NEK1|TTK|CHEK1|CDC16|CEP55|CCNG1|CD2AP|TUBB|PAFAH1B1|CLASP2|CCNA1|ANAPC2|CDK1|MPP1|CRYAA|MAP2K1|MPP6|ILF3|CDC20|BIRC5|NDC80|UBE2I|RB1|HGF|CDC27|CDC25A|SMC3|DCTN1|RAD51|DCTN2|HDAC3|MAD2L1|FANCD2|PLK1|ORF3|CKS2|FBXO31|STMN1|MAD2L2|MPHOSPH6
70717	0.00027245	0.0015808	5	10	1204	17702	poly-purine tract binding	ATXN1|RBPMS|KHDRBS2|PABPC4|PABPC1
5072	0.00027245	0.0015808	5	10	1204	17702	transforming growth factor beta receptor, cytoplasmic mediator activity	SMAD9|CDKN1B|SMAD4|SMAD2|SMAD1
60416	0.00027245	0.0015808	5	10	1204	17702	response to growth hormone stimulus	JAK2|F7|STAT3|PIK3R1|GHR
14065	0.00027245	0.0015808	5	10	1204	17702	phosphoinositide 3-kinase cascade	IGF1R|ERBB3|ERBB2|IRS1|PIK3R1
16281	0.00027245	0.0015808	5	10	1204	17702	eukaryotic translation initiation factor 4F complex	EIF4G1|EIF4B|EIF4G2|NAT1|EIF4A2
6396	0.00027263	0.0015808	61	569	1204	17702	RNA processing	RALY|TNRC4|U2AF2|HNRNPLL|RBM9|YBX1|HNRPLL|APP|SFRS4|PCBP1|PCBP2|U2AF1|SRRM1|QKI|LSM3|DDX20|KHDRBS1|CLNS1A|EXOSC6|MAGOH|EXOSC4|PTBP1|SF1|SFRS3|SFRS2|RBPMS|XRN2|FUS|RBP4|STRAP|PABPC4|POLR2C|XAB2|POLR2A|APLP1|HNRNPK|TRDMT1|HNRNPD|PABPC1|C2|HNRNPC|NOVA1|SFRS12|CSTF2|NOC4L|MET|CUGBP2|SFRS13A|SMAD2|SNW1|SMAD1|RBMX|ATXN1|PPIE|LRP1|SFPQ|RSRC1|GTF2F1|UTP14A|PDCD7|PUF60
30031	0.00028413	0.001643	15	80	1204	17702	cell projection assembly	JUB|MYO1A|RAB8A|VAV3|PDGFB|ROCK1|PDGFA|BAIAP2|WASF2|ITGB4|PCM1|VAV2|CD2AP|ITGA6|SH2B1
2448	0.00028583	0.001643	4	6	1204	17702	mast cell mediated immunity	LAT|SERPINB9|LAT2|YWHAZ
2478	0.00028583	0.001643	4	6	1204	17702	antigen processing and presentation of exogenous peptide antigen	CTSE|TRAF6|CD74|B2M
3708	0.00028583	0.001643	4	6	1204	17702	retinoic acid receptor activity	RARG|RXRB|RXRA|RARA
4887	0.00028583	0.001643	4	6	1204	17702	thyroid hormone receptor activity	THRA|THRB|NR2F6|NR1H3
40037	0.00028583	0.001643	4	6	1204	17702	negative regulation of fibroblast growth factor receptor signaling pathway	SPRY2|SPRY1|NGFR|THBS1
7184	0.00028583	0.001643	4	6	1204	17702	SMAD protein nuclear translocation	ZFYVE9|JUN|TGFB1|TGFB2
10939	0.00028583	0.001643	4	6	1204	17702	regulation of necrotic cell death	TNF|FASLG|FAS|FTH1
10887	0.00028583	0.001643	4	6	1204	17702	negative regulation of cholesterol storage	NR1H2|PPARG|ABCA1|NR1H3
10544	0.00028583	0.001643	4	6	1204	17702	negative regulation of platelet activation	PDGFB|PDGFA|APOE|F2
51635	0.00028678	0.001643	6	15	1204	17702	bacterial cell surface binding	MBL2|CRP|ELANE|SFTPD|DAG1|SELPLG
1937	0.00028678	0.001643	6	15	1204	17702	negative regulation of endothelial cell proliferation	CAV2|PTPRM|APOE|APOH|THBS1|NR2F2
32770	0.00028678	0.001643	6	15	1204	17702	positive regulation of monooxygenase activity	TNF|APOE|INS|IL1B|POR|GCH1
15844	0.00028678	0.001643	6	15	1204	17702	monoamine transport	HTT|SLC6A3|NAT1|PICK1|PARK2|SYK
7283	0.00028851	0.0016501	39	320	1204	17702	spermatogenesis	E2F1|RAD23B|RBP4|TSPY1|CAPZA3|TP63|BCL2L1|ZBTB16|KIT|APOB|HSF1|SERPINA5|PAFAH1B3|DNAJA1|PAFAH1B1|DAZL|PAFAH1B2|CCNA1|DISC1|NPHP1|SHBG|DAZ1|BRD2|HTT|TRIM27|LMNA|HN1|FSHR|BCAP31|GMCL1|RGS2|IGF2R|ORF3|BPY2C|PEBP1|BPY2|TSSK6|XRN2|BARD1
48232	0.00028851	0.0016501	39	320	1204	17702	male gamete generation	E2F1|RAD23B|RBP4|TSPY1|CAPZA3|TP63|BCL2L1|ZBTB16|KIT|APOB|HSF1|SERPINA5|PAFAH1B3|DNAJA1|PAFAH1B1|DAZL|PAFAH1B2|CCNA1|DISC1|NPHP1|SHBG|DAZ1|BRD2|HTT|TRIM27|LMNA|HN1|FSHR|BCAP31|GMCL1|RGS2|IGF2R|ORF3|BPY2C|PEBP1|BPY2|TSSK6|XRN2|BARD1
6306	0.00030921	0.0017626	8	27	1204	17702	DNA methylation	ATF7IP|MLL|TRDMT1|ORF3|PICK1|DNMT1|DMAP1|HEMK1
6305	0.00030921	0.0017626	8	27	1204	17702	DNA alkylation	ATF7IP|MLL|TRDMT1|ORF3|PICK1|DNMT1|DMAP1|HEMK1
48678	0.00030921	0.0017626	8	27	1204	17702	response to axon injury	CDK1|MAP2K1|APOE|ERBB2|RXRA|MAP1B|JAK2|VCAN
31330	0.00030921	0.0017626	8	27	1204	17702	negative regulation of cellular catabolic process	HDAC4|INS|CST3|GIPC1|TAF9|FURIN|IL10|TIMP1
35408	0.00031391	0.0017758	3	3	1204	17702	histone H3-T6 phosphorylation	PRKCA|PRKACA|PRKCB
35403	0.00031391	0.0017758	3	3	1204	17702	histone kinase activity (H3-T6 specific)	PRKCA|PRKACA|PRKCB
16942	0.00031391	0.0017758	3	3	1204	17702	insulin-like growth factor binding protein complex	IGF1|IGFBP3|IGFBP5
21819	0.00031391	0.0017758	3	3	1204	17702	layer formation in the cerebral cortex	PAFAH1B1|LRP8|CDK5
4875	0.00031391	0.0017758	3	3	1204	17702	complement receptor activity	C3AR1|CR1|CR2
10951	0.00031391	0.0017758	3	3	1204	17702	negative regulation of endopeptidase activity	CAP2|SERPINE1|VTN
45916	0.00031391	0.0017758	3	3	1204	17702	negative regulation of complement activation	A2M|MASP1|SERPING1
31821	0.00031391	0.0017758	3	3	1204	17702	metabotropic serotonin receptor binding	GNAZ|GNAO1|GNAI3
46628	0.00031391	0.0017758	3	3	1204	17702	positive regulation of insulin receptor signaling pathway	INS|IGF2|IRS1
1892	0.00031587	0.001781	12	56	1204	17702	embryonic placenta development	EGFR|MDFI|MAPK1|CDX2|SP1|HSF1|MAP2K1|GRB2|BIRC6|PLG|CITED1|IL10
44403	0.00031587	0.001781	12	56	1204	17702	symbiosis, encompassing mutualism through parasitism	MBL2|C9|SP1|NEDD4|ALB|WWP1|JUN|ELANE|CD4|INSR|CTSG|TGFB1
10721	0.00031587	0.001781	12	56	1204	17702	negative regulation of cell development	MAG|PTK2|DRD3|HK3|F2|TP53|RNF10|NGFR|PCM1|CITED1|TGFB1|EPHB2
45619	0.00031587	0.001781	12	56	1204	17702	regulation of lymphocyte differentiation	FLT3|ERBB2|IL4R|CD2|ZAP70|RARA|INPP5D|BAD|PNP|CD74|ADA|SYK
14069	0.00032714	0.0018429	15	81	1204	17702	postsynaptic density	YWHAZ|ERBB4|CALD1|GRIN1|PICK1|MAP1B|GRM1|CHRM4|EPS8|GRIN2B|PTK2B|ITGA8|EXOC4|DNM2|FEZ1
1836	0.00032973	0.0018544	7	21	1204	17702	release of cytochrome c from mitochondria	CASP3|JUN|TP53|TIMM50|SFN|BCL2L1|TP73
60393	0.00032973	0.0018544	7	21	1204	17702	regulation of pathway-restricted SMAD protein phosphorylation	RBPMS|TGFBR1|SMAD4|BMPR2|TTK|TGFB1|PIN1
16605	0.0003355	0.0018806	9	34	1204	17702	PML body	ZMYM2|ELF4|TP53|UBE2I|SKIL|RB1|ZBTB16|DAXX|RAD51
34311	0.0003355	0.0018806	9	34	1204	17702	diol metabolic process	ATP7A|SNCAIP|DRD3|SLC6A3|SNCA|DRD4|PARK2|GCH1|TGFB2
6584	0.0003355	0.0018806	9	34	1204	17702	catecholamine metabolic process	ATP7A|SNCAIP|DRD3|SLC6A3|SNCA|DRD4|PARK2|GCH1|TGFB2
9712	0.0003355	0.0018806	9	34	1204	17702	catechol metabolic process	ATP7A|SNCAIP|DRD3|SLC6A3|SNCA|DRD4|PARK2|GCH1|TGFB2
5794	0.00034371	0.001925	87	888	1204	17702	Golgi apparatus	HRAS|CLTA|IGFBP6|RHOU|SLC35A2|TGFB1|B2M|ACBD3|ST3GAL3|APP|SLC2A4|APOE|PAK4|PRKACA|PAK1|FAS|GOLGA4|DPP4|WWOX|GOLM1|RAB27A|STX5|PLD1|ROCK1|LYN|NCALD|PICK1|HLA-A|VTI1B|HN1|CYP2E1|AP4M1|FLNA|HLA-DQA1|GAK|BCAP31|C1QA|IGF2R|BACE1|USO1|PEBP1|PTGFRN|PRNP|NGF|HLA-DRA|TG|TPST2|CAV2|GNAI3|GRB2|ASAP2|CALCOCO2|ABCA1|OCRL|ITM2C|CD74|APLP1|CALU|SYN1|HK3|GPSM1|EXOC4|AATF|CLASP2|SRGN|B4GALT1|BGLAP|CUBN|MAP2K1|PSA…
31344	0.00035763	0.0020013	20	127	1204	17702	regulation of cell projection organization	MAG|ANAPC2|STMN2|TGFBR1|MAP1B|CDC20|SMAD1|KIT|ITM2C|EPHB2|NRCAM|PTK2|EP300|APOE|MAPT|SKIL|NGFR|DISC1|FEZ1|NGF
16787	0.00036664	0.00205	191	2233	1204	17702	hydrolase activity	HRAS|MASP1|MASP2|TUBB2A|MMP7|PTPN22|RPE65|MMP3|MMP2|CRADD|AZGP1|LPA|DAB1|HTRA2|PAPPA|LCAT|DDX24|CFI|DDX20|GNG3|FAS|MX1|GNG5|RAB27A|F12|PLD1|CAPNS1|F10|PTPRM|DARS|NCF1|USP1|PICK1|NEIL1|FBP1|EXD3|PTPRS|PDE4D|F7|PTPRO|DCTN1|CLPX|DCTN2|RFC5|ATP9B|F2|BACE1|CLPP|ATP5C1|PLA2G2A|NEU1|ADAMTS1|ARL8B|NEU3|XRN2|ADAMTS4|C3AR1|GNAI3|GNAI2|GNAI1|ABCA1|OCRL|ADA|PSMB5|PSMB4|PSMB7|TUBB|PSMB1|PSMB3|MYO15A|PLAT|PTPN…
8047	0.00036907	0.0020619	41	346	1204	17702	enzyme activator activity	RAB3GAP2|ERBB3|ASAP2|ASAP1|HP|AZIN1|ARHGAP17|ITSN1|IQGAP1|APOA2|APP|RGS12|CASP9|APOE|SOS1|GPSM1|APOH|HRG|RASA3|EGF|FRS2|FGF2|RASA1|ALS2CL|VAV3|BCR|PSAP|ARHGAP27|HGF|PRKCE|PRKCD|CLPX|ARHGEF11|USP6NL|TBC1D25|SGSM2|RGS2|TOM1L1|GTF2F1|JUN|IGFBP3
8022	0.00038842	0.0021682	22	147	1204	17702	protein C-terminus binding	USP7|HRAS|ERBB2|BAIAP2|PICK1|NEIL1|YWHAB|CDC20|ZBTB16|COIL|PRKCD|CITED1|AMPH|RAD51|ATXN1|DAB2|SP1|DYNLL1|PABPC1|ABL1|TJP2|MLLT4
1822	0.00038963	0.0021732	17	100	1204	17702	kidney development	COL4A4|COL4A3|THRA|TGFBR1|FBN1|SMAD4|NID1|SMAD1|ZBTB16|DCN|CITED1|TCF21|SPRY1|ITGA8|VEGFA|PDGFRB|ADAMTS1
32409	0.00040402	0.0022515	10	42	1204	17702	regulation of transporter activity	ADRB2|APOA2|DRD3|GNAI2|INS|SNCA|DRD4|PPARG|PON1|INSR
5815	0.00040542	0.0022575	34	271	1204	17702	microtubule organizing center	MAD1L1|JUB|CCDC85B|ALDOB|CHEK1|CEP55|CDC16|PSMB4|FAM125A|HOOK2|HK3|NPM1|PAFAH1B1|CLASP2|DISC1|TCP1|F10|MPP1|ROCK1|SMEK2|CDC20|BIRC5|PDE4D|PCM1|CDC27|MARK4|BRCA1|DCTN2|CCT5|PLK1|RASSF1|PDCD6IP|SPAST|FEZ1
2708	0.00040729	0.002258	8	28	1204	17702	positive regulation of lymphocyte mediated immunity	PVR|MAP3K7|SH2D1A|HPX|C3|IL1B|TRAF6|B2M
2705	0.00040729	0.002258	8	28	1204	17702	positive regulation of leukocyte mediated immunity	PVR|MAP3K7|SH2D1A|HPX|C3|IL1B|TRAF6|B2M
22407	0.00040729	0.002258	8	28	1204	17702	regulation of cell-cell adhesion	TNF|MAP2K1|ITGA6|IL1B|JAK2|DPP4|ADA|TGFB1
9409	0.00040729	0.002258	8	28	1204	17702	response to cold	ADRB2|THRA|ADRB1|MT-CO2|PPARG|VEGFA|CIRBP|CXCL10
45582	0.00040729	0.002258	8	28	1204	17702	positive regulation of T cell differentiation	IL4R|ZAP70|RARA|BAD|PNP|CD74|ADA|SYK
48592	0.00040752	0.002258	14	74	1204	17702	eye morphogenesis	RBP4|PTPRM|RARG|CRYAA|PRKCI|FASLG|COL5A1|EPHB1|STAT3|EPHB2|GNGT1|SP1|VEGFA|FRS2
33993	0.00042465	0.0023451	9	35	1204	17702	response to lipid	EGFR|E2F1|EP300|PDGFB|TGFBR1|PPARG|PCNA|SMAD2|TGFB1
18958	0.00042465	0.0023451	9	35	1204	17702	phenol metabolic process	ATP7A|SNCAIP|DRD3|SLC6A3|SNCA|DRD4|PARK2|GCH1|TGFB2
7569	0.00042465	0.0023451	9	35	1204	17702	cell aging	CDK1|BGLAP|HRAS|HTT|NPM1|SERPINE1|TP53|TP63|DNAJA3
48168	0.00042465	0.0023451	9	35	1204	17702	regulation of neuronal synaptic plasticity	SYP|HRAS|STAR|GRIN2B|APOE|SNCA|RAB5A|KIT|EPHB2
51352	0.00043233	0.0023635	13	66	1204	17702	negative regulation of ligase activity	ANAPC2|CDC20|CDC16|CDC27|PSMB5|PSMB4|PSMB7|MAD2L1|PSMB1|PSMD11|PSMB3|FBXO31|PSMD4
51444	0.00043233	0.0023635	13	66	1204	17702	negative regulation of ubiquitin-protein ligase activity	ANAPC2|CDC20|CDC16|CDC27|PSMB5|PSMB4|PSMB7|MAD2L1|PSMB1|PSMD11|PSMB3|FBXO31|PSMD4
16493	0.00043253	0.0023635	6	16	1204	17702	C-C chemokine receptor activity	CCR8|CXCR4|CCR1|CCR3|CCR2|CXCR3
51279	0.00043253	0.0023635	6	16	1204	17702	regulation of release of sequestered calcium ion into cytosol	LACRT|SNCA|F2|MS4A2|RYR2|TGFB1
19957	0.00043253	0.0023635	6	16	1204	17702	C-C chemokine binding	CCR8|CXCR4|CCR1|CCR3|CCR2|CXCR3
50766	0.00043253	0.0023635	6	16	1204	17702	positive regulation of phagocytosis	MBL2|TUB|C3|SFTPD|CALR|AHSG
21955	0.00043253	0.0023635	6	16	1204	17702	central nervous system neuron axonogenesis	PRKCA|PTK2|PAFAH1B1|PRKACA|EPHB1|EPHB2
7026	0.00043253	0.0023635	6	16	1204	17702	negative regulation of microtubule depolymerization	STMN2|MAPT|MAP2|MAP1B|MAP4|CLASP2
45921	0.00043253	0.0023635	6	16	1204	17702	positive regulation of exocytosis	PRKCA|GAB2|MS4A2|PRKACA|CDK5|SYK
45124	0.00043253	0.0023635	6	16	1204	17702	regulation of bone resorption	TNFRSF11B|BGLAP|VEGFA|INPP5D|ITGB3|SRC
46686	0.00043253	0.0023635	6	16	1204	17702	response to cadmium ion	CDK1|GSN|PCNA|MAPK8|PRNP|B2M
46850	0.00043253	0.0023635	6	16	1204	17702	regulation of bone remodeling	TNFRSF11B|BGLAP|VEGFA|INPP5D|ITGB3|SRC
31114	0.00043253	0.0023635	6	16	1204	17702	regulation of microtubule depolymerization	STMN2|MAPT|MAP2|MAP1B|MAP4|CLASP2
87	0.00043418	0.0023706	31	240	1204	17702	M phase of mitotic cell cycle	MAD1L1|TUBB2A|NEK1|CEP55|CDC16|CCNG1|CD2AP|TUBB|PAFAH1B1|CLASP2|CCNA1|ANAPC2|CDK1|MPP1|MAP2K1|MPP6|CDC20|UBE2I|BIRC5|NDC80|HGF|CDC27|DCTN1|SMC3|CDC25A|DCTN2|MAD2L1|PLK1|FBXO31|MAD2L2|MPHOSPH6
16202	0.00043803	0.0023896	11	50	1204	17702	regulation of striated muscle tissue development	CDK1|FGFR1|RBP4|HDAC4|ADRB2|THRA|HN1|HRG|IGFBP3|FGF2|TGFB1
43535	0.00045539	0.0024783	7	22	1204	17702	regulation of blood vessel endothelial cell migration	PDGFB|APOE|VEGFA|THBS1|FGF2|EPHA2|TGFB1
60078	0.00045539	0.0024783	7	22	1204	17702	regulation of postsynaptic membrane potential	ATXN1|GRIN2B|SNCA|DRD4|GRIN1|NLGN3|CDK5
45682	0.00045539	0.0024783	7	22	1204	17702	regulation of epidermis development	MAFF|VDR|TNF|TP63|HN1|NGFR|TGFB2
6869	0.00045855	0.0024935	21	139	1204	17702	lipid transport	RBP4|PPARD|C9|HNF1A|STAR|DRD3|PSAP|DRD4|PPARG|ABCA1|GOT2|LAT|APOB|APOA2|LPA|ATP9B|APOE|LCAT|APOH|SLC27A6|SLC27A5
2711	0.00047154	0.0025538	5	11	1204	17702	positive regulation of T cell mediated immunity	PVR|MAP3K7|IL1B|TRAF6|B2M
5071	0.00047154	0.0025538	5	11	1204	17702	transmembrane receptor protein serine/threonine kinase signaling protein activity	SMAD9|CDKN1B|SMAD4|SMAD2|SMAD1
8199	0.00047154	0.0025538	5	11	1204	17702	ferric iron binding	TF|FXN|LTF|FTH1|FTL
60742	0.00047154	0.0025538	5	11	1204	17702	epithelial cell differentiation involved in prostate gland development	AR|RXRA|TP63|HN1|ESR2
10543	0.00047154	0.0025538	5	11	1204	17702	regulation of platelet activation	SELP|PDGFB|PDGFA|APOE|F2
31349	0.00049131	0.0026587	15	84	1204	17702	positive regulation of defense response	PRKCA|PVR|TNF|C3|RELA|HGF|CCL5|TNFRSF1A|SH2D1A|SERPINE1|PLA2G2A|TGM2|IL1B|PRKACA|JAK2
43407	0.00049475	0.0026731	10	43	1204	17702	negative regulation of MAP kinase activity	PRKCA|CBLC|SPRY2|SPRY1|LAX1|APOE|UCHL1|IL1B|PRKACA|TP73
9267	0.00049475	0.0026731	10	43	1204	17702	cellular response to starvation	SQSTM1|ALB|NBR1|JUN|BMPR2|TP53|CTSD|HSPA5|EIF2AK4|HDAC6
19933	0.00049843	0.0026886	16	93	1204	17702	cAMP-mediated signaling	GNAZ|GNAI2|DRD3|OPRL1|GNAI1|WASF2|DRD4|FPR1|FSHR|FLNA|APLP1|ADRB2|CHRM4|ADRB1|CCR3|PTH
43388	0.00049843	0.0026886	16	93	1204	17702	positive regulation of DNA binding	TNF|RELA|PPARG|HGF|TGFB1|IL10|UBE2N|HDAC4|EP300|INS|IKBKG|NPM1|IL1B|JAK2|TRAF6|IKBKB
8144	0.00050354	0.002714	13	67	1204	17702	drug binding	PPARD|DRD3|HTT|SLC6A3|PPARG|DRD4|PNP|PPIE|ADRB2|ADRB1|ALB|PPID|NFATC1
32507	0.00052431	0.0028232	12	59	1204	17702	maintenance of protein location in cell	MDFI|THRA|PDIA3|HK3|SF1|DAG1|YWHAB|CD4|NDC80|PCM1|FLNA|IL10
42108	0.00052463	0.0028232	11	51	1204	17702	positive regulation of cytokine biosynthetic process	APOA2|TNF|REL|RELA|ELANE|IL1B|CD4|THBS1|TRAF6|SYK|CD28
8034	0.0005324	0.0028604	9	36	1204	17702	lipoprotein binding	APOA2|LRP1|APOE|LRP12|MAPT|CRP|LRP8|THBS1|ST7
46425	0.0005324	0.0028604	9	36	1204	17702	regulation of JAK-STAT cascade	LYN|HPX|SOCS1|GAB1|HGS|IGF1|JAK2|HGF|GHR
7204	0.00053857	0.0028913	18	112	1204	17702	elevation of cytosolic calcium ion concentration	KNG1|PTPRC|C3AR1|OPRL1|CCR1|CXCR3|CCR8|PTK2B|GNB1|CXCR4|CCR3|CCR2|TGM2|RYR2|IL1B|JAK2|EPOR|GNG3
60348	0.00054021	0.0028977	20	131	1204	17702	bone development	EGFR|BGLAP|THRA|RARG|PDLIM7|ESR1|IGF2|SMAD1|MMP2|PCP|TGFB1|HDAC4|VDR|SP1|PTN|MAPK8|COL1A1|TRAF6|WWOX|GHR
31669	0.00054092	0.0028992	14	76	1204	17702	cellular response to nutrient levels	BGLAP|TP53|BMPR2|VDR|ALB|SQSTM1|JUN|NBR1|CTSD|RARA|COL1A1|HSPA5|EIF2AK4|HDAC6
51480	0.00057248	0.003066	19	122	1204	17702	cytosolic calcium ion homeostasis	KNG1|PTPRC|C3AR1|OPRL1|CCR1|CXCR3|CCR8|PTK2B|GNB1|CXCR4|CCR3|F2|CCR2|TGM2|RYR2|IL1B|JAK2|EPOR|GNG3
16032	0.00058443	0.0031275	13	68	1204	17702	viral reproduction	PARD6A|LRSAM1|TSG101|CALCOCO2|HBXIP|FURIN|TGFB1|NEDD4|CXCR4|WWP1|HTATSF1|CD4|INSR
1818	0.00060174	0.0032176	10	44	1204	17702	negative regulation of cytokine production	TNF|HSF1|PPARG|ADAM17|RARA|THBS1|POMC|VSIG4|FURIN|IL10
1657	0.00061545	0.0032857	12	60	1204	17702	ureteric bud development	FGFR1|TCF21|RET|SPRY1|SMAD9|SMAD4|SMAD2|SMAD1|MYC|FGF2|CITED1|TGFB1
19882	0.00061545	0.0032857	12	60	1204	17702	antigen processing and presentation	AZGP1|CTSE|HLA-A|CD1B|FCGRT|TRAF6|CALR|HLA-DMB|CD74|HLA-DQA1|HLA-DRA|B2M
2039	0.00061647	0.0032885	7	23	1204	17702	p53 binding	USP7|GSK3B|MDM2|TAF9|CDK5|DAXX|TP73
19198	0.00063017	0.0033287	6	17	1204	17702	transmembrane receptor protein phosphatase activity	PTPRC|PTPRE|PTPRM|PTPRA|PTPRS|PTPRO
5001	0.00063017	0.0033287	6	17	1204	17702	transmembrane receptor protein tyrosine phosphatase activity	PTPRC|PTPRE|PTPRM|PTPRA|PTPRS|PTPRO
7032	0.00063017	0.0033287	6	17	1204	17702	endosome organization	HOOK2|FAM160A2|USP8|HK3|FASLG|ALS2CL
60445	0.00063017	0.0033287	6	17	1204	17702	branching involved in salivary gland morphogenesis	LAMA1|FGFR1|PDGFB|DAG1|TGM2|PLXND1
10862	0.00063017	0.0033287	6	17	1204	17702	positive regulation of pathway-restricted SMAD protein phosphorylation	RBPMS|TGFBR1|SMAD4|BMPR2|TTK|TGFB1
30279	0.00063017	0.0033287	6	17	1204	17702	negative regulation of ossification	ADRB2|PTK2B|SMURF1|SRGN|TGFB1|AHSG
2544	0.00063093	0.0033287	4	7	1204	17702	chronic inflammatory response	TNF|IL1B|THBS1|CCL5
19884	0.00063093	0.0033287	4	7	1204	17702	antigen processing and presentation of exogenous antigen	CTSE|TRAF6|CD74|B2M
21799	0.00063093	0.0033287	4	7	1204	17702	cerebral cortex radially oriented cell migration	DAB1|PAFAH1B1|LRP8|CDK5
7185	0.00063093	0.0033287	4	7	1204	17702	transmembrane receptor protein tyrosine phosphatase signaling pathway	PTPRE|PTN|PTPRO|FRS2
8187	0.00063093	0.0033287	4	7	1204	17702	poly-pyrimidine tract binding	ATXN1|KHDRBS2|PABPC4|PTBP1
43113	0.00063093	0.0033287	4	7	1204	17702	receptor clustering	PICK1|CDK5|FLNA|DVL1
42416	0.00063093	0.0033287	4	7	1204	17702	dopamine biosynthetic process	SLC6A3|SNCA|GCH1|TGFB2
45576	0.00063093	0.0033287	4	7	1204	17702	mast cell activation	LAT|LAT2|YWHAZ|NDRG1
5884	0.00066156	0.0034848	9	37	1204	17702	actin filament	PRKCZ|MYO1A|ACTA1|CALD1|SH2B2|HP|GNG12|CD2AP|IQGAP1
46651	0.00066156	0.0034848	9	37	1204	17702	lymphocyte proliferation	PTPRC|SHB|FYN|ELF4|TP53|CD40|PRKCD|ITGAM|IL10
48608	0.00067883	0.0035659	23	163	1204	17702	reproductive structure development	RBP4|AR|TSPY1|RARG|HNF1A|RXRA|SF1|ESR1|TP63|IGF1|HN1|ESR2|BCL2L1|KIT|FSHR|KDR|LEP|IGF1R|TCF21|VEGFA|ADAMTS1|BMPR1B|FRS2
43178	0.00067907	0.0035659	8	30	1204	17702	alcohol binding	ADRB2|APOA2|ADRB1|DRD3|SLC6A3|CRP|DRD4|ALDOB
30168	0.00067907	0.0035659	8	30	1204	17702	platelet activation	CD9|PLSCR1|FGG|FGA|FGB|F2|HGF|CD40
45995	0.00067907	0.0035659	8	30	1204	17702	regulation of embryonic development	LAMA1|FGFR1|LAMA4|AR|TNF|IL1B|HN1|INSR
3713	0.00070548	0.0037017	28	215	1204	17702	transcription coactivator activity	TADA3|TSG101|WWC1|CITED1|NR2C2|TCERG1|NPM1|SMARCD1|PQBP1|TAF9|RARA|PAK1|NR2F2|NR1H3|DTX1|RXRB|RXRA|SF1|ESR2|RB1|BRCA1|PRKCB|TAF10|NR1I3|RBPMS|EP300|JUN|GTF2F1
51216	0.00070969	0.0037209	14	78	1204	17702	cartilage development	PRKCA|FGFR1|ESRRA|RARG|THRA|SOX6|PCP|TGFB1|ATP7A|PRKACA|COL1A1|BMPR1B|FGF2|GHR
90087	0.00071951	0.0037665	12	61	1204	17702	regulation of peptide transport	LEP|RBP4|IRS2|HNF1A|TNF|SYT9|IL1B|JAK2|NR0B2|IRS1|CD74|PTPN11
2791	0.00071951	0.0037665	12	61	1204	17702	regulation of peptide secretion	LEP|RBP4|IRS2|HNF1A|TNF|SYT9|IL1B|JAK2|NR0B2|IRS1|CD74|PTPN11
43197	0.00072715	0.0038006	10	45	1204	17702	dendritic spine	APP|GRIN2B|CRIPT|CALD1|ITGA8|GIPC1|ADRBK1|GRM1|CANX|FEZ1
44309	0.00072715	0.0038006	10	45	1204	17702	neuron spine	APP|GRIN2B|CRIPT|CALD1|ITGA8|GIPC1|ADRBK1|GRM1|CANX|FEZ1
50768	0.00074103	0.0038702	11	53	1204	17702	negative regulation of neurogenesis	MAG|PTK2|DRD3|HK3|F2|TP53|RNF10|NGFR|PCM1|TGFB1|EPHB2
10551	0.00074285	0.0038766	22	154	1204	17702	regulation of gene-specific transcription from RNA polymerase II promoter	AR|THRA|HNF1A|RXRA|PPARG|TP53|IGF1|HN1|POMC|TGFB1|BRCA1|PRKCB|NR1H2|VDR|HDAC4|HDAC3|HNF4A|IL1B|TAF9|PAK1|SKIL|NR1H3
17145	0.00076318	0.0039491	5	12	1204	17702	stem cell division	PAFAH1B1|HN1|KIT|ZBTB16|TGFB2
2920	0.00076318	0.0039491	5	12	1204	17702	regulation of humoral immune response	A2M|MASP1|HPX|C3|SERPING1
50750	0.00076318	0.0039491	5	12	1204	17702	low-density lipoprotein receptor binding	SYT1|APOB|DKK1|APOE|DNAJA1
5161	0.00076318	0.0039491	5	12	1204	17702	platelet-derived growth factor receptor binding	PDGFB|PDGFA|VEGFA|PDGFRB|ITGB3
5942	0.00076318	0.0039491	5	12	1204	17702	phosphoinositide 3-kinase complex	PIK3CG|PIK3C2B|PIK3CA|PIK3R1|PIK3R2
6906	0.00076318	0.0039491	5	12	1204	17702	vesicle fusion	CAV2|RAB8A|VAV3|GNAI3|USO1
43299	0.00076318	0.0039491	5	12	1204	17702	leukocyte degranulation	LAT|LAT2|YWHAZ|PI4K2A|RAB27A
10885	0.00076318	0.0039491	5	12	1204	17702	regulation of cholesterol storage	NR1H2|APOB|PPARG|ABCA1|NR1H3
42100	0.00076318	0.0039491	5	12	1204	17702	B cell proliferation	PTPRC|SHB|CD40|PRKCD|IL10
30520	0.00076318	0.0039491	5	12	1204	17702	estrogen receptor signaling pathway	TADA3|ESR1|RARA|ESR2|RBM9
31103	0.00076318	0.0039491	5	12	1204	17702	axon regeneration	APOE|RXRA|MAP1B|JAK2|VCAN
44448	0.00077939	0.0040298	13	70	1204	17702	cell cortex part	ACTB|PRKCZ|GYPC|MYO1A|MAEA|MPP1|CAPZA3|CALD1|PRKCI|CFL1|EXOC4|CAP1|SELE
30863	0.00081521	0.0042118	9	38	1204	17702	cortical cytoskeleton	ACTB|GYPC|MYO1A|MPP1|CAPZA3|CALD1|CFL1|CAP1|SELE
1637	0.00081965	0.0042186	7	24	1204	17702	G-protein chemoattractant receptor activity	CCR8|CMKLR1|CXCR4|CCR1|CCR3|CCR2|CXCR3
4950	0.00081965	0.0042186	7	24	1204	17702	chemokine receptor activity	CCR8|CMKLR1|CXCR4|CCR1|CCR3|CCR2|CXCR3
42058	0.00081965	0.0042186	7	24	1204	17702	regulation of epidermal growth factor receptor signaling pathway	CBLC|APP|FASLG|ADAM17|SHC1|EGF|PDE6G
48730	0.00081965	0.0042186	7	24	1204	17702	epidermis morphogenesis	ATP7A|COL1A2|TP63|HN1|COL1A1|NGFR|TGFB2
31594	0.00081965	0.0042186	7	24	1204	17702	neuromuscular junction	HDAC4|APP|RAPSN|PRKAR1A|PRKACA|CDK5|ITGB1
1503	0.0008255	0.0042422	18	116	1204	17702	ossification	EGFR|BGLAP|THRA|PDLIM7|ESR1|IGF2|SMAD1|MMP2|PCP|TGFB1|HDAC4|VDR|SP1|PTN|MAPK8|COL1A1|TRAF6|WWOX
7187	0.0008255	0.0042422	18	116	1204	17702	G-protein signaling, coupled to cyclic nucleotide second messenger	GNAZ|GNAI2|DRD3|OPRL1|GNAI1|CCR1|WASF2|DRD4|FPR1|FSHR|FLNA|APLP1|ADRB2|CHRM4|ADRB1|CCR3|PTH|MTNR1B
5126	0.0008409	0.004318	25	186	1204	17702	cytokine receptor binding	TNF|C5|FASLG|TIMM50|ITGB3|CCL5|CCL7|IL10|TGFB1|TGFB2|CXCL10|CCL21|IL1B|DNAJA3|TGFBR1|SMAD2|HGF|CCL18|TYK2|CCR2|VEGFA|JAK1|ADAM17|JAK2|NGF
70664	0.00086129	0.0044126	8	31	1204	17702	negative regulation of leukocyte proliferation	CBLB|CASP3|ERBB2|SFTPD|INPP5D|VSIG4|IL10|TGFB1
50672	0.00086129	0.0044126	8	31	1204	17702	negative regulation of lymphocyte proliferation	CBLB|CASP3|ERBB2|SFTPD|INPP5D|VSIG4|IL10|TGFB1
32945	0.00086129	0.0044126	8	31	1204	17702	negative regulation of mononuclear cell proliferation	CBLB|CASP3|ERBB2|SFTPD|INPP5D|VSIG4|IL10|TGFB1
42598	0.00086939	0.0044488	31	250	1204	17702	vesicular fraction	PRKCZ|HRAS|ALDOB|TP63|CALR|IGF1R|APOB|SLC2A4|PAFAH1B1|INSR|CHUK|KLK6|P4HB|PLD1|F10|PIK3C2B|F7|CYP2E1|GRM1|IRS1|PLG|AMBP|ADRB2|ADRB1|PI4K2A|MAP2|USO1|PON1|IKBKB|PDCD6|SLC27A5
6446	0.0008733	0.0044488	10	46	1204	17702	regulation of translational initiation	EIF4G1|EIF4B|EIF4G2|DAZ1|TNF|EIF3B|NAT1|EIF4A2|DAZL|EIF2AK4
30705	0.0008733	0.0044488	10	46	1204	17702	cytoskeleton-dependent intracellular transport	PRKCZ|APP|KIF1B|MAP2K1|MAP1S|HTT|WASF2|PAFAH1B1|WAS|LRPPRC
51350	0.00087429	0.0044488	11	54	1204	17702	negative regulation of lyase activity	GNAZ|CHRM4|GNAI3|DRD3|GNAI2|GNAI1|OPRL1|DRD4|CCR2|FLNA|APLP1
50905	0.00087429	0.0044488	11	54	1204	17702	neuromuscular process	IGDCC3|APP|DRD3|FXN|GRIN2B|SLC6A3|GRIN2D|PAFAH1B1|CHRND|PARK2|GCH1
50796	0.00087429	0.0044488	11	54	1204	17702	regulation of insulin secretion	LEP|RBP4|IRS2|HNF1A|TNF|SYT9|IL1B|JAK2|NR0B2|IRS1|PTPN11
34329	0.00087429	0.0044488	11	54	1204	17702	cell junction assembly	CD9|JUB|ITGA6|TAOK2|PTK2B|ITGB4|ACTN1|HP|ITGB3|CD151|PLEC1
7194	0.00087429	0.0044488	11	54	1204	17702	negative regulation of adenylate cyclase activity	GNAZ|CHRM4|GNAI3|DRD3|GNAI2|GNAI1|OPRL1|DRD4|CCR2|FLNA|APLP1
31280	0.00087429	0.0044488	11	54	1204	17702	negative regulation of cyclase activity	GNAZ|CHRM4|GNAI3|DRD3|GNAI2|GNAI1|OPRL1|DRD4|CCR2|FLNA|APLP1
35176	0.00089119	0.0045245	6	18	1204	17702	social behavior	HRAS|DRD3|HTT|DRD4|IL1B|NLGN3
2504	0.00089119	0.0045245	6	18	1204	17702	antigen processing and presentation of peptide or polysaccharide antigen via MHC class II	CTSE|TRAF6|HLA-DMB|CD74|HLA-DQA1|HLA-DRA
46638	0.00089119	0.0045245	6	18	1204	17702	positive regulation of alpha-beta T cell differentiation	IL4R|ZAP70|RARA|PNP|ADA|SYK
17038	0.0009149	0.0046414	18	117	1204	17702	protein import	YWHAZ|TNF|PDIA3|HTT|TP53|LMNA|TIMM23|TGFB1|TGFB2|MAPK1|CBLB|ZFYVE9|JUN|F2|TOMM20|JAK2|NCKIPSD|FGF2
1654	0.00096927	0.0049098	21	147	1204	17702	eye development	RBP4|RARG|PTPRM|CRYAA|PRKCI|FASLG|ABI2|STAT3|TGFB1|COL5A1|EPHB1|TGFB2|EPHB2|GNGT1|SP1|VEGFA|SKIL|HSF4|BMPR1B|FRS2|NPHP1
30136	0.00096927	0.0049098	21	147	1204	17702	clathrin-coated vesicle	SYT1|CLTA|NCALD|GRIN1|RGS19|SYT9|GIPC1|FURIN|AMPH|ATP7A|SYP|APOB|DAB2|LRP1|SYN1|GRIN2B|SLC2A4|IGF2R|PI4K2A|RAB5A|PEBP1
1894	0.00097207	0.0049166	12	63	1204	17702	tissue homeostasis	RBP4|ADRB2|HNF1A|CUBN|ERBB4|PTH|VEGFA|SFTPD|PDGFRB|TRAF6|BARD1|KDR
50770	0.00097207	0.0049166	12	63	1204	17702	regulation of axonogenesis	NRCAM|ANAPC2|MAG|PTK2|EP300|APOE|MAPT|MAP1B|SKIL|NGFR|NGF|EPHB2
3924	0.00098448	0.0049756	27	209	1204	17702	GTPase activity	GNAZ|HRAS|GNAI3|GNAI2|TUBB2A|GNAI1|GNG13|RHOU|TUBB|GNG3|TUBA1A|MX1|GNG5|TUBB3|RAB27A|EEF1A1|GNAO1|RAB8B|NCF1|GNGT1|GNB2|GNB1|GNG10|RAB5A|ARL8B|DNM1|DNM2
1707	0.00099666	0.0050259	9	39	1204	17702	mesoderm formation	HNF1A|MACF1|HTT|PRKAR1A|BMPR2|SMAD2|PRKACA|SMAD1|EPHA2
19210	0.00099666	0.0050259	9	39	1204	17702	kinase inhibitor activity	YWHAG|CASP3|CDKN1A|CDKN1B|CDKN2C|SOCS1|PRKACA|SFN|AHSG
44236	0.00099666	0.0050259	9	39	1204	17702	multicellular organismal metabolic process	KLK6|MNAT1|MMP7|COL1A1|MMP3|MMP2|COL5A1|ADAM15|GHR
16050	0.0010268	0.0051739	11	55	1204	17702	vesicle organization	SYP|EPS15|CAV2|RAB8A|VAV3|GNAI3|USO1|PRKCI|FBXO31|ABCA1|SRGN
30855	0.0010345	0.0052087	23	168	1204	17702	epithelial cell differentiation	B4GALT1|AR|COL4A1|MAP2K1|TSG101|RXRA|PPARG|ESR1|TP63|IGF1|HN1|SFN|ESR2|CD63|CITED1|KDR|LAMA1|TCF21|CASP3|JUN|VEGFA|NR2F2|FGF2
60191	0.0010367	0.0052163	15	90	1204	17702	regulation of lipase activity	EGFR|PRKCZ|SNCA|GNG13|HP|NR1H2|APOA2|LRP1|GNB1|APOH|TGM2|MS4A2|JAK2|SELE|NR1H3
2260	0.0010722	0.0053907	7	25	1204	17702	lymphocyte homeostasis	CASP3|IKBKG|SH2B2|SKIL|IKBKB|DNAJA3|TGFB1
1776	0.0010807	0.0054214	8	32	1204	17702	leukocyte homeostasis	CASP3|IKBKG|SH2B2|SKIL|HGF|IKBKB|DNAJA3|TGFB1
60711	0.0010807	0.0054214	8	32	1204	17702	labyrinthine layer development	MAPK1|CDX2|MAP2K1|GRB2|BIRC6|PLG|CITED1|IL10
48306	0.0010807	0.0054214	8	32	1204	17702	calcium-dependent protein binding	SYT1|SELP|MBL2|MASP1|MASP2|TSG101|PDCD6IP|PDCD6
7507	0.0010855	0.005441	28	221	1204	17702	heart development	RBP4|ERBB3|ERBB2|HP|ADRBK1|SOX6|TGFB2|CASP3|HRG|FRS2|INSR|MAP2K5|CDK1|RXRA|TGFBR1|FBN1|LMNA|SMAD2|HN1|COL5A1|DVL1|MNAT1|CRKL|EP300|VEGFA|PCNA|EPOR|ADAMTS1
30529	0.0010887	0.0054533	53	505	1204	17702	ribonucleoprotein complex	RALY|MRPL42|U2AF2|HNRNPLL|CANX|YBX1|HNRPLL|PCBP4|PCBP1|BTBD2|RPLP1|PCBP2|U2AF1|SRRM1|LSM3|DDX20|RPS27A|MAGOH|PTBP1|SF1|BTBD6|EIF2AK4|UBA52|STRAP|PABPC4|HSPA1A|CALR|XAB2|MRPL20|STAU1|HNRNPK|RPL6|NPM1|HNRNPD|TAF9|PABPC1|C2|HNRNPC|HSPA8|SFRS12|ACTB|UPF1|SNW1|ILF3|RBMX|BRCA1|RPL29|PPIE|DCP2|CIRBP|UTP14A|PDCD7|PUF60
45664	0.0011222	0.005617	23	169	1204	17702	regulation of neuron differentiation	MAG|ANAPC2|DTX1|STMN2|MAP1B|CDC20|HN1|SMAD1|DPYSL2|CALR|ITM2C|EPHB2|NRCAM|PTK2|YWHAG|EP300|APOE|MAPT|SKIL|NGFR|DISC1|FEZ1|NGF
4725	0.0011263	0.0056334	16	100	1204	17702	protein tyrosine phosphatase activity	PTPRC|PTPN6|PTPRE|PTPRM|MAP2K1|PTPRA|PTPN4|PTPRS|PTPN22|TIMM50|PTPRO|CDC25A|PTPN12|PTPN11|DUSP1|PTPN1
19935	0.0011456	0.0057254	19	129	1204	17702	cyclic-nucleotide-mediated signaling	GNAZ|GNAI2|DRD3|OPRL1|GNAI1|CCR1|WASF2|DRD4|FPR1|FSHR|FLNA|APLP1|ADRB2|CHRM4|ADRB1|APOE|CCR3|PTH|MTNR1B
35249	0.001171	0.0057533	5	13	1204	17702	synaptic transmission, glutamatergic	PLAT|GRIN2D|PARK2|SHC3|CDK5
51646	0.001171	0.0057533	5	13	1204	17702	mitochondrion localization	MAP1S|ALB|SYNJ2|LRPPRC|FEZ1
[truncated: 1,157 more rows]
[truncated: 205 more columns]
